# Supplementary material for: Conserved age‐related increases in hippocampal PDE11A4 cause unexpected proteinopathies and cognitive decline of social associative memories
Source: Aging Cell. 2022 Sep 8;21(10):e13687. doi: 10.1111/acel.13687 (PMC9577960; doi:10.1111/acel.13687)
Supplement: Supplementary file 2 — Appendix S2: Source Data for Figures [file ACEL-21-e13687-s007.xlsx]

## Sheet: Fig1A-B, human PDEs brainspan
										raw data				prenatal averages				fold-change prenatal
donor_id	donor_name	donor_color	donor_age	life stage	structure_id	top_level_structure_name	top_level_structure_abbreviation	structure_name	structure_abbreviation	PDE2A	PDE5A	PDE10A	PDE11A	PDE2A	PDE5A	PDE10A	PDE11A	PDE2A	PDE5A	PDE10A	PDE11A
13058	H376.IIA.51	0000FF	8 pcw	prenatal	10294	allocortex	ACx	hippocampus (hi	HIP	2.4935	2.521	2.8832	0.0853	3.70307	1.27121	2.97683	0.08522	0.67336	1.98316	0.968548	1.00094
12833	H376.IIA.50	0000EB	9 pcw	prenatal	10294	allocortex	ACx	hippocampus (hi	HIP	3.3755	1.8181	3.4009	0.077					0.91154	1.43022	1.14246	0.903544
12835	H376.IIB.50	0040FF	12 pcw	prenatal	10294	allocortex	ACx	hippocampus (hi	HIP	3.5005	1.226	3.5539	0.0412					0.945296	0.964438	1.19386	0.483455
12960	H376.IIB.51	003BEB	12 pcw	prenatal	10294	allocortex	ACx	hippocampus (hi	HIP	3.7385	1.019	3.7391	0.0506					1.00957	0.801601	1.25607	0.593757
13060	H376.IIB.52	0036D6	12 pcw	prenatal	10294	allocortex	ACx	hippocampus (hi	HIP	3.6709	0.9714	3.457	0.0457					0.991312	0.764156	1.1613	0.536259
12820	H376.IIIA.50	0080FF	13 pcw	prenatal	10294	allocortex	ACx	hippocampus (hi	HIP	3.5607	0.8904	3.4611	0.0401					0.961553	0.700437	1.16268	0.470547
12834	H376.IIIA.51	0076EB	13 pcw	prenatal	10294	allocortex	ACx	hippocampus (hi	HIP	4.2208	1.0051	3.1525	0.1072					1.13981	0.790666	1.05901	1.25792
12888	H376.IIIA.52	006CD6	13 pcw	prenatal	10294	allocortex	ACx	hippocampus (hi	HIP	3.3772	0.6439	2.7503	0.0697					0.911999	0.506527	0.923903	0.817883
12837	H376.IIIB.51	00B0EB	16 pcw	prenatal	10294	allocortex	ACx	hippocampus (hi	HIP	4.0494	1.2044	3.1927	0.1681					1.09352	0.947446	1.07252	1.97254
12879	H376.IIIB.52	00A0D6	16 pcw	prenatal	10294	allocortex	ACx	hippocampus (hi	HIP	2.8429	1.4009	3.1832	0.0501					0.767714	1.10202	1.06933	0.58789
12880	H376.IIIB.53	0091C2	17 pcw	prenatal	10294	allocortex	ACx	hippocampus (hi	HIP	4.6791	1.0886	2.3667	0.0625					1.26357	0.856352	0.795041	0.733396
12885	H376.IV.53	00FFFF	19 pcw	prenatal	10294	allocortex	ACx	hippocampus (hi	HIP	3.6245	1.136	2.2187	0.0522					0.978782	0.893639	0.745324	0.612532
12886	H376.IV.54	00D6D6	21 pcw	prenatal	10294	allocortex	ACx	hippocampus (hi	HIP	4.5212	1.6658	3.2795	0.2722					1.22093	1.31041	1.10168	3.19409
12288	H376.IV.50	00C2C2	24 pcw	prenatal	10294	allocortex	ACx	hippocampus (hi	HIP	4.4088	1.2527	2.7967	0.1363					1.19058	0.985442	0.93949	1.59939
263195015	H376.V.53	31C291	37 pcw	prenatal	10294	allocortex	ACx	hippocampus (hi	HIP	3.4826	1.2248	1.2169	0.0201					0.940462	0.963494	0.408791	0.23586
12296	H376.VI.50	80FF80	4 mos	child	10294	allocortex	ACx	hippocampus (hi	HIP	5.1923	1.8424	1.9153	0.1					1.40216	1.44933	0.643403	1.17343
12890	H376.VI.52	6CD66C	4 mos	child	10294	allocortex	ACx	hippocampus (hi	HIP	4.1802	1.6005	1.3308	0.089					1.12885	1.25904	0.447053	1.04436
12830	H376.VIII.51	FFFF00	1 yrs	child	10294	allocortex	ACx	hippocampus (hi	HIP	5.0714	1.8511	2.9489	0.1586					1.36951	1.45618	0.990619	1.86107
12979	H376.VIII.53	EBEB00	2 yrs	child	10294	allocortex	ACx	hippocampus (hi	HIP	2.7915	0.4963	0.5634	0					0.753833	0.390416	0.189262	0
12980	H376.VIII.54	C2C200	3 yrs	child	10294	allocortex	ACx	hippocampus (hi	HIP	2.9377	1.4479	0.9765	0.1365					0.793314	1.139	0.328034	1.60174
12841	H376.IX.51	FFBF00	8 yrs	child	10294	allocortex	ACx	hippocampus (hi	HIP	4.8026	1.0424	1.5264	0.1605					1.29692	0.820008	0.512761	1.88336
12981	H376.IX.52	EBB000	8 yrs	child	10294	allocortex	ACx	hippocampus (hi	HIP	4.8922	1.5345	2.4605	0.1849					1.32112	1.20712	0.826551	2.16968
12289	H376.IX.50	D6A000	11 yrs	child	10294	allocortex	ACx	hippocampus (hi	HIP	4.5562	1.5521	1.993	0.1467					1.23038	1.22097	0.669505	1.72143
12831	H376.X.51	FF8000	13 yrs	child	10294	allocortex	ACx	hippocampus (hi	HIP	4.4189	1.7085	1.1523	0.1728					1.19331	1.344	0.38709	2.02769
12984	H376.X.53	D66C00	18 yrs	adult	10294	allocortex	ACx	hippocampus (hi	HIP	3.5988	1.1465	0.8195	0.2367					0.971841	0.901899	0.275293	2.77752
12832	H376.X.52	C26100	19 yrs	adult	10294	allocortex	ACx	hippocampus (hi	HIP	5.9897	0.8531	1.6397	0.1465					1.61749	0.671095	0.550821	1.71908
13057	H376.XI.60	FF4000	21 yrs	adult	10294	allocortex	ACx	hippocampus (hi	HIP	5.5151	1.9666	1.5327	0.343					1.48933	1.54703	0.514877	4.02488
12300	H376.XI.50	EB3B00	23 yrs	adult	10294	allocortex	ACx	hippocampus (hi	HIP	4.3211	1.623	1.1206	0.4705					1.1669	1.27674	0.376441	5.521
12290	H376.XI.52	C23100	30 yrs	adult	10294	allocortex	ACx	hippocampus (hi	HIP	5.6544	0.7415	1.0069	0.1331					1.52695	0.583304	0.338246	1.56184
12302	H376.XI.53	AD2C00	36 yrs	adult	10294	allocortex	ACx	hippocampus (hi	HIP	5.248	1.5437	1.6815	0.2074					1.4172	1.21436	0.564863	2.4337
12303	H376.XI.54	9.9260000000000	37 yrs	adult	10294	allocortex	ACx	hippocampus (hi	HIP	5.6862	1.0184	1.8206	0.2272					1.53554	0.801129	0.611591	2.66604
12304	H376.XI.56	701C00	40 yrs	adult	10294	allocortex	ACx	hippocampus (hi	HIP	4.2213	0.7853	1.2915	0.0472					1.13995	0.61776	0.433851	0.553861

## Sheet: Fig1C-D, human xrn nono brainsp
													raw		prenatal ave		fold-change prenatal
donor_id	donor_name	donor_age	lifestage	donor_color	structure_id	structure_name	structure_abbreviation	structure_color	top_level_structure_id	top_level_structure_name	top_level_structure_abbreviation	top_level_structure_color	nono	xrn2	nono	xrn2	nono	xrn2
13058	H376.IIA.51	8 pcw	prenatal	0000FF	10294	hippocampus (hi	HIP	BFB5D5	10292	allocortex	ACx	D1CEE2	6.8664	5.6643	6.14009	4.9951	1.11829	1.13397
12833	H376.IIA.50	9 pcw	prenatal	0000EB	10294	hippocampus (hi	HIP	BFB5D5	10292	allocortex	ACx	D1CEE2	6.8024	5.6198			1.10787	1.12506
12835	H376.IIB.50	12 pcw	prenatal	0040FF	10294	hippocampus (hi	HIP	BFB5D5	10292	allocortex	ACx	D1CEE2	6.4805	5.1722			1.05544	1.03545
12960	H376.IIB.51	12 pcw	prenatal	003BEB	10294	hippocampus (hi	HIP	BFB5D5	10292	allocortex	ACx	D1CEE2	6.7342	5.4513			1.09676	1.09133
13060	H376.IIB.52	12 pcw	prenatal	0036D6	10294	hippocampus (hi	HIP	BFB5D5	10292	allocortex	ACx	D1CEE2	6.5078	5.4026			1.05989	1.08158
12820	H376.IIIA.50	13 pcw	prenatal	0080FF	10294	hippocampus (hi	HIP	BFB5D5	10292	allocortex	ACx	D1CEE2	6.2906	5.2214			1.02451	1.0453
12834	H376.IIIA.51	13 pcw	prenatal	0076EB	10294	hippocampus (hi	HIP	BFB5D5	10292	allocortex	ACx	D1CEE2	6.5972	5.3944			1.07445	1.07994
12888	H376.IIIA.52	13 pcw	prenatal	006CD6	10294	hippocampus (hi	HIP	BFB5D5	10292	allocortex	ACx	D1CEE2	6.5406	5.1349			1.06523	1.02799
12837	H376.IIIB.51	16 pcw	prenatal	00B0EB	10294	hippocampus (hi	HIP	BFB5D5	10292	allocortex	ACx	D1CEE2	5.9103	4.8915			0.962575	0.97926
12879	H376.IIIB.52	16 pcw	prenatal	00A0D6	10294	hippocampus (hi	HIP	BFB5D5	10292	allocortex	ACx	D1CEE2	6.4547	5.2282			1.05124	1.04667
12880	H376.IIIB.53	17 pcw	prenatal	0091C2	10294	hippocampus (hi	HIP	BFB5D5	10292	allocortex	ACx	D1CEE2	5.4901	4.4853			0.89414	0.89794
12885	H376.IV.53	19 pcw	prenatal	00FFFF	10294	hippocampus (hi	HIP	BFB5D5	10292	allocortex	ACx	D1CEE2	5.1415	4.2482			0.837365	0.850473
12886	H376.IV.54	21 pcw	prenatal	00D6D6	10294	hippocampus (hi	HIP	BFB5D5	10292	allocortex	ACx	D1CEE2	5.2367	4.5363			0.85287	0.90815
12288	H376.IV.50	24 pcw	prenatal	00C2C2	10294	hippocampus (hi	HIP	BFB5D5	10292	allocortex	ACx	D1CEE2	5.917	4.8543			0.963666	0.971812
263195015	H376.V.53	37 pcw	prenatal	31C291	10294	hippocampus (hi	HIP	BFB5D5	10292	allocortex	ACx	D1CEE2	5.1314	3.6218			0.83572	0.725071
12296	H376.VI.50	4 mos	childhood	80FF80	10294	hippocampus (hi	HIP	BFB5D5	10292	allocortex	ACx	D1CEE2	4.2433	3.0078			0.691081	0.60215
12890	H376.VI.52	4 mos	childhood	6CD66C	10294	hippocampus (hi	HIP	BFB5D5	10292	allocortex	ACx	D1CEE2	4.7569	3.5999			0.774728	0.720686
12830	H376.VIII.51	1 yrs	childhood	FFFF00	10294	hippocampus (hi	HIP	BFB5D5	10292	allocortex	ACx	D1CEE2	4.1556	3.5544			0.676798	0.711577
12979	H376.VIII.53	2 yrs	childhood	EBEB00	10294	hippocampus (hi	HIP	BFB5D5	10292	allocortex	ACx	D1CEE2	3.5299	2.4193			0.574894	0.484335
12980	H376.VIII.54	3 yrs	childhood	C2C200	10294	hippocampus (hi	HIP	BFB5D5	10292	allocortex	ACx	D1CEE2	3.8207	3.0357			0.622254	0.607736
12841	H376.IX.51	8 yrs	childhood	FFBF00	10294	hippocampus (hi	HIP	BFB5D5	10292	allocortex	ACx	D1CEE2	4.2205	3.2903			0.687367	0.658706
12981	H376.IX.52	8 yrs	childhood	EBB000	10294	hippocampus (hi	HIP	BFB5D5	10292	allocortex	ACx	D1CEE2	4.1312	3.3646			0.672824	0.67358
12289	H376.IX.50	11 yrs	childhood	D6A000	10294	hippocampus (hi	HIP	BFB5D5	10292	allocortex	ACx	D1CEE2	4.6945	3.235			0.764565	0.647635
12831	H376.X.51	13 yrs	childhood	FF8000	10294	hippocampus (hi	HIP	BFB5D5	10292	allocortex	ACx	D1CEE2	4.1702	2.959			0.679175	0.592381
12984	H376.X.53	18 yrs	adult	D66C00	10294	hippocampus (hi	HIP	BFB5D5	10292	allocortex	ACx	D1CEE2	3.473	2.6542			0.565627	0.531361
12832	H376.X.52	19 yrs	adult	C26100	10294	hippocampus (hi	HIP	BFB5D5	10292	allocortex	ACx	D1CEE2	4.0654	3.2029			0.662107	0.641208
13057	H376.XI.60	21 yrs	adult	FF4000	10294	hippocampus (hi	HIP	BFB5D5	10292	allocortex	ACx	D1CEE2	4.4307	3.5611			0.721601	0.712919
12300	H376.XI.50	23 yrs	adult	EB3B00	10294	hippocampus (hi	HIP	BFB5D5	10292	allocortex	ACx	D1CEE2	4.0418	3.029			0.658264	0.606394
12290	H376.XI.52	30 yrs	adult	C23100	10294	hippocampus (hi	HIP	BFB5D5	10292	allocortex	ACx	D1CEE2	4.01	2.9891			0.653085	0.598406
12302	H376.XI.53	36 yrs	adult	AD2C00	10294	hippocampus (hi	HIP	BFB5D5	10292	allocortex	ACx	D1CEE2	4.2081	3.1863			0.685348	0.637885
12303	H376.XI.54	37 yrs	adult	9.9260000000000	10294	hippocampus (hi	HIP	BFB5D5	10292	allocortex	ACx	D1CEE2	4.1939	3.3286			0.683035	0.666373
12304	H376.XI.56	40 yrs	adult	701C00	10294	hippocampus (hi	HIP	BFB5D5	10292	allocortex	ACx	D1CEE2	3.6512	2.3852			0.594649	0.477508

## Sheet: Fig1E human PDEs TBI
normalized and displayed in rnaseq heatmap																											gene_id \ rnaseq_profile_id	499333597	499317225	499322933	499311984
																											gene_id	499333597	499317225	499322933	499311984
																											chromosome	11	4	6	2
																											gene_entrez_id	5138	8654	10846	50940
																											gene_name	phosphodiesterase 2A, cGMP-stimulated	phosphodiesterase 5A, cGMP-specific	phosphodiesterase 10A	phosphodiesterase 11A
donor_id	donor_name	donor_id	name	apo_e4_allele	education_years	longest_loc_duration	cerad	num_tbi_w_loc	dsm_iv_clinical_diagnosis	braak	nia_reagan	control_set	nincds_arda_diagnosis	race	hispanic	age	age_at_first_tbi	sex	TBI?	Dementia?	group	groups	hemisphere	structure_name	structure_acronym	rnaseq_profile_id	gene_symbol	PDE2A	PDE5A	PDE10A	PDE11A	PDE2A	PDE5A	PDE10A	PDE11A	PDE2A	PDE5A	PDE10A	PDE11A
309335441	H14.09.004	309335441	H14.09.004	N	14	Unknown or N/A	1	0	No Dementia	3	1	14	No Dementia	White	Not Hispanic	90-94	0	M	N	No Dementia	T-D-	T-D-M	right	hippocampus (hippocampal formation)	HIP	496100303	496100303	21.2916	2.70848	3.29373	0.447974	29.5071	3.36095	4.09098	0.747143	0.721576	0.80587	0.805121	0.599584
309335443	H14.09.006	309335443	H14.09.006	N	14	Unknown or N/A	0	0	No Dementia	3	1	16	No Dementia	White	Not Hispanic	90-94	0	F	N	No Dementia	T-D-	T-D-F	right	hippocampus (hippocampal formation)	HIP	496100304	496100304	26.7112	3.24492	3.68948	0.662536					0.905249	0.965477	0.901857	0.88676
309335451	H14.09.014	309335451	H14.09.014	N	10	Unknown or N/A	1	0	No Dementia	4	1	33	No Dementia	White	Not Hispanic	90-94	0	M	N	No Dementia	T-D-	T-D-M	right	hippocampus (hippocampal formation)	HIP	496100321	496100321	24.6763	4.31662	3.33668	0.74849					0.836284	1.28435	0.815618	1.0018
309335457	H14.09.020	309335457	H14.09.020	N	18	Unknown or N/A	2	0	No Dementia	3	2	1	No Dementia	Non-white	Not Hispanic	95-99	0	F	N	No Dementia	T-D-	T-D-F	right	hippocampus (hippocampal formation)	HIP	496100383	496100383	27.9089	3.18016	3.52797	0.67522					0.945837	0.946211	0.862379	0.903737
309335461	H14.09.024	309335461	H14.09.024	N	21	Unknown or N/A	1	0	No Dementia	3	1	37	No Dementia	White	Not Hispanic	78	0	M	N	No Dementia	T-D-	T-D-M	left	hippocampus (hippocampal formation)	HIP	496100349	496100349	39.3374	3.13912	2.94428	0.87333					1.33315	0.933999	0.719701	1.16889
309335465	H14.09.028	309335465	H14.09.028	N	16	Unknown or N/A	2	0	No Dementia	3	2	41	No Dementia	White	Not Hispanic	78	0	M	N	No Dementia	T-D-	T-D-M	left	hippocampus (hippocampal formation)	HIP	496100355	496100355	19.3817	3.1577	5.54966	1.18152					0.656849	0.939528	1.35656	1.58138
309335467	H14.09.030	309335467	H14.09.030	Y	15	Unknown or N/A	3	0	No Dementia	3	2	3	No Dementia	White	Not Hispanic	90-94	0	F	N	No Dementia	T-D-	T-D-F	left	hippocampus (hippocampal formation)	HIP	496100381	496100381	22.7872	3.13129	3.60767	0.568863					0.772261	0.931668	0.881859	0.761385
309335469	H14.09.032	309335469	H14.09.032	N	15	Unknown or N/A	1	0	No Dementia	4	1	4	No Dementia	White	Not Hispanic	90-94	0	F	N	No Dementia	T-D-	T-D-F	right	hippocampus (hippocampal formation)	HIP	496100393	496100393	22.6582	4.94743	3.02637	0.716904					0.767891	1.47204	0.739767	0.959528
309335475	H14.09.038	309335475	H14.09.038	N	16	Unknown or N/A	0	0	No Dementia	2	0	49	No Dementia	White	Not Hispanic	78	0	M	N	No Dementia	T-D-	T-D-M	left	hippocampus (hippocampal formation)	HIP	496100406	496100406	37.6492	2.80666	4.10944	0.511246					1.27594	0.835079	1.00451	0.684268
309335483	H14.09.046	309335483	H14.09.046	N	13	Unknown or N/A	2	0	No Dementia	1	2	10	No Dementia	White	Not Hispanic	95-99	0	M	N	No Dementia	T-D-	T-D-M	right	hippocampus (hippocampal formation)	HIP	496100444	496100444	30.3797	3.1115	2.43769	1.05449					1.02957	0.925782	0.595869	1.41136
309335487	H14.09.050	309335487	H14.09.050	N	8	Unknown or N/A	3	0	No Dementia	3	2	12	No Dementia	White	Not Hispanic	95-99	0	M	N	No Dementia	T-D-	T-D-M	left	hippocampus (hippocampal formation)	HIP	496100450	496100450	30.9565	3.30301	4.42654	0.955589					1.04912	0.982762	1.08202	1.27899
309335489	H14.09.052	309335489	H14.09.052	N	14	Unknown or N/A	1	0	No Dementia	2	1	13	No Dementia	White	Not Hispanic	90-94	0	F	N	No Dementia	T-D-	T-D-F	right	hippocampus (hippocampal formation)	HIP	496100445	496100445	31.269	3.12321	6.84469	0.696053					1.05971	0.929265	1.67312	0.931619
309335495	H14.09.058	309335495	H14.09.058	N	14	Unknown or N/A	1	0	No Dementia	1	1	19	No Dementia	White	Not Hispanic	88	0	M	N	No Dementia	T-D-	T-D-M	left	hippocampus (hippocampal formation)	HIP	496100491	496100491	35.5779	3.41817	3.66012	1.09898					1.20574	1.01703	0.89468	1.4709
309335497	H14.09.060	309335497	H14.09.060	N/A	12	Unknown or N/A	2	0	No Dementia	4	2	20	No Dementia	Non-white	Not Hispanic	86	0	F	N	No Dementia	T-D-	T-D-F	right	hippocampus (hippocampal formation)	HIP	496100490	496100490	19.8787	2.89759	5.92167	0.882622					0.673692	0.862136	1.44749	1.18133
326765649	H14.09.062	326765649	H14.09.062	Y	16	Unknown or N/A	1	0	No Dementia	3	1	22	No Dementia	White	Not Hispanic	89	0	F	N	No Dementia	T-D-	T-D-F	right	hippocampus (hippocampal formation)	HIP	496100471	496100471	32.4311	3.39628	4.07146	0.625231					1.0991	1.01051	0.995229	0.83683
326765657	H14.09.070	326765657	H14.09.070	N	16	Unknown or N/A	0	0	No Dementia	2	1	26	No Dementia	White	Not Hispanic	95-99	0	M	N	No Dementia	T-D-	T-D-M	right	hippocampus (hippocampal formation)	HIP	496100521	496100521	26.5067	2.72622	3.27598	0.639231					0.898316	0.811147	0.800782	0.855568
326765659	H14.09.072	326765659	H14.09.072	N	15	Unknown or N/A	1	0	No Dementia	4	1	27	No Dementia	White	Not Hispanic	89	0	F	N	No Dementia	T-D-	T-D-F	left	hippocampus (hippocampal formation)	HIP	496100529	496100529	21.619	3.25648	3.88196	0.580464					0.732672	0.968917	0.948906	0.776912
326765661	H14.09.074	326765661	H14.09.074	N	16	Unknown or N/A	1	0	No Dementia	3	1	29	No Dementia	White	Not Hispanic	82	0	F	N	No Dementia	T-D-	T-D-F	right	hippocampus (hippocampal formation)	HIP	496100547	496100547	29.0852	3.49005	5.7932	0.645731					0.985704	1.03841	1.41609	0.864268
326765663	H14.09.076	326765663	H14.09.076	N	14	Unknown or N/A	1	0	No Dementia	2	1	30	No Dementia	White	Not Hispanic	78	0	F	N	No Dementia	T-D-	T-D-F	left	hippocampus (hippocampal formation)	HIP	496100570	496100570	27.4492	3.85414	3.9251	0.861227					0.930259	1.14674	0.959453	1.15269
326765665	H14.09.078	326765665	H14.09.078	N	16	Unknown or N/A	0	0	No Dementia	1	1	31	No Dementia	White	Not Hispanic	87	0	M	N	No Dementia	T-D-	T-D-M	right	hippocampus (hippocampal formation)	HIP	496100536	496100536	29.0846	3.62237	3.8882	0.440454					0.985684	1.07778	0.950432	0.589518
326765667	H14.09.080	326765667	H14.09.080	N	21	Unknown or N/A	0	0	No Dementia	0	0	34	No Dementia	White	Not Hispanic	87	0	M	N	No Dementia	T-D-	T-D-M	right	hippocampus (hippocampal formation)	HIP	496100538	496100538	34.9322	3.09516	3.21629	0.824727					1.18386	0.920919	0.78619	1.10384
326765671	H14.09.084	326765671	H14.09.084	N	10	Unknown or N/A	0	0	No Dementia	1	1	38	No Dementia	White	Not Hispanic	81	0	M	N	No Dementia	T-D-	T-D-M	right	hippocampus (hippocampal formation)	HIP	496100573	496100573	41.3676	3.65831	5.08238	0.753655					1.40196	1.08848	1.24234	1.00872
326765677	H14.09.090	326765677	H14.09.090	N	12	Unknown or N/A	1	0	No Dementia	5	2	43	No Dementia	White	Not Hispanic	89	0	F	N	No Dementia	T-D-	T-D-F	left	hippocampus (hippocampal formation)	HIP	496100586	496100586	47.2118	2.5364	4.41431	0.662334					1.60002	0.754669	1.07903	0.88649
326765681	H14.09.094	326765681	H14.09.094	N	18	Unknown or N/A	1	0	No Dementia	2	1	46	No Dementia	White	Not Hispanic	78	0	M	N	No Dementia	T-D-	T-D-M	left	hippocampus (hippocampal formation)	HIP	496100622	496100622	21.2421	3.34951	2.35643	0.697782					0.719899	0.996599	0.576006	0.933934
326765683	H14.09.096	326765683	H14.09.096	N	12	Unknown or N/A	2	0	No Dementia	3	2	47	No Dementia	White	Not Hispanic	84	0	M	N	No Dementia	T-D-	T-D-M	left	hippocampus (hippocampal formation)	HIP	496100619	496100619	37.8211	3.90227	4.81959	0.941245					1.28177	1.16106	1.1781	1.25979
326765689	H14.09.102	326765689	H14.09.102	N	16	Unknown or N/A	0	0	No Dementia	1	1	51	No Dementia	White	Not Hispanic	95-99	0	F	N	No Dementia	T-D-	T-D-F	right	hippocampus (hippocampal formation)	HIP	496100612	496100612	19.5937	3.53636	4.09876	0.862426					0.664033	1.05219	1.0019	1.1543
467056397	H15.09.104	467056397	H15.09.104	N	12	Unknown or N/A	2	0	No Dementia	5	2	52	No Dementia	White	Not Hispanic	90-94	0	F	N	No Dementia	T-D-	T-D-F	right	hippocampus (hippocampal formation)	HIP	496100656	496100656	41.237	3.02529	6.04619	0.622466					1.39753	0.900131	1.47793	0.833129
467056405	H15.09.106	467056405	H15.09.106	N	14	Unknown or N/A	0	0	No Dementia	2	1	53	No Dementia	White	Not Hispanic	86	0	M	N	No Dementia	T-D-	T-D-M	right	hippocampus (hippocampal formation)	HIP	496100654	496100654	31.5635	4.13869	4.16421	0.871896					1.06969	1.23141	1.0179	1.16697
467056407	H15.09.108	467056407	H15.09.108	N	12	Unknown or N/A	3	0	No Dementia	4	2	54	No Dementia	White	Not Hispanic	90-94	0	F	N	No Dementia	T-D-	T-D-F	left	hippocampus (hippocampal formation)	HIP	496100645	496100645	24.0966	3.39401	3.22837	0.564455					0.816638	1.00984	0.789144	0.755485
309335439	H14.09.002	309335439	H14.09.002	Y	16	Unknown or N/A	0	0	Alzheimer's Disease Type	1	1	2	Probable Alzheimer'S Disease	White	Not Hispanic	90-94	0	M	N	Dementia	T-D+	T-D+M	right	hippocampus (hippocampal formation)	HIP	496100281	496100281	34.9026	3.27492	3.11372	0.856644					1.18285	0.974405	0.761118	1.14656
309335445	H14.09.008	309335445	H14.09.008	N	9	Unknown or N/A	3	0	Multiple Etiologies	6	3	17	Possible Alzheimer'S Disease	White	Not Hispanic	90-94	0	M	N	Dementia	T-D+	T-D+M	right	hippocampus (hippocampal formation)	HIP	496100312	496100312	32.7895	3.96638	4.0528	0.717798					1.11124	1.18014	0.990668	0.960725
309335447	H14.09.010	309335447	H14.09.010	Y	16	Unknown or N/A	3	0	Alzheimer's Disease Type	4	2	28	Possible Alzheimer'S Disease	White	Not Hispanic	100+	0	M	N	Dementia	T-D+	T-D+M	right	hippocampus (hippocampal formation)	HIP	496100337	496100337	20.7393	3.19098	4.09302	0.884222					0.702858	0.949429	1.0005	1.18347
309335449	H14.09.012	309335449	H14.09.012	Y	16	Unknown or N/A	0	0	Multiple Etiologies	3	1	32	Possible Alzheimer'S Disease	White	Not Hispanic	86	0	F	N	Dementia	T-D+	T-D+F	left	hippocampus (hippocampal formation)	HIP	496100332	496100332	36.1351	3.53639	5.71249	0.789376					1.22463	1.0522	1.39636	1.05653
309335455	H14.09.018	309335455	H14.09.018	N	18	Unknown or N/A	0	0	Alzheimer's Disease Type	2	0	44	Probable Alzheimer'S Disease	White	Not Hispanic	79	0	M	N	Dementia	T-D+	T-D+M	right	hippocampus (hippocampal formation)	HIP	496100338	496100338	19.6524	2.97374	3.21607	0.421841					0.666025	0.884792	0.786137	0.564605
309335463	H14.09.026	309335463	H14.09.026	N	18	Unknown or N/A	2	0	Vascular	4	2	40	Dementia, Type Unknown	White	Not Hispanic	84	0	M	N	Dementia	T-D+	T-D+M	right	hippocampus (hippocampal formation)	HIP	496100372	496100372	26.3831	3.25655	4.05517	0.531353					0.894128	0.968938	0.991247	0.71118
309335471	H14.09.034	309335471	H14.09.034	Y	16	Unknown or N/A	3	0	Alzheimer's Disease Type	5	3	5	Probable Alzheimer'S Disease	White	Not Hispanic	88	0	M	N	Dementia	T-D+	T-D+M	left	hippocampus (hippocampal formation)	HIP	496100396	496100396	21.2053	3.77507	3.71322	0.795715					0.718651	1.12322	0.907661	1.06501
309335479	H14.09.042	309335479	H14.09.042	N/A	11	Unknown or N/A	3	0	Alzheimer's Disease Type	5	3	8	Possible Alzheimer'S Disease	White	Not Hispanic	95-99	0	F	N	Dementia	T-D+	T-D+F	right	hippocampus (hippocampal formation)	HIP	496100452	496100452	33.0659	4.01279	3.41462	0.509884					1.12061	1.19395	0.83467	0.682445
309335481	H14.09.044	309335481	H14.09.044	N/A	14	Unknown or N/A	2	0	Alzheimer's Disease Type	6	2	9	Probable Alzheimer'S Disease	White	Not Hispanic	87	0	F	N	Dementia	T-D+	T-D+F	right	hippocampus (hippocampal formation)	HIP	496100388	496100388	27.2066	3.07273	3.55309	0.789635					0.922039	0.914245	0.868519	1.05687
309335485	H14.09.048	309335485	H14.09.048	Y	12	Unknown or N/A	0	0	Multiple Etiologies	3	1	11	Possible Alzheimer'S Disease	White	Not Hispanic	88	0	F	N	Dementia	T-D+	T-D+F	right	hippocampus (hippocampal formation)	HIP	496100453	496100453	21.5121	2.59523	2.76252	0.614183					0.729049	0.772174	0.675271	0.822043
309335491	H14.09.054	309335491	H14.09.054	N	9	Unknown or N/A	1	0	Alzheimer's Disease Type	3	1	15	Probable Alzheimer'S Disease	White	Not Hispanic	89	0	M	N	Dementia	T-D+	T-D+M	right	hippocampus (hippocampal formation)	HIP	496100487	496100487	25.6825	2.59874	2.45996	0.821509					0.870385	0.773217	0.601313	1.09953
309335493	H14.09.056	309335493	H14.09.056	N/A	17	Unknown or N/A	3	0	Alzheimer's Disease Type	5	3	18	Possible Alzheimer'S Disease	White	Not Hispanic	100+	0	F	N	Dementia	T-D+	T-D+F	right	hippocampus (hippocampal formation)	HIP	496100489	496100489	27.7288	3.59787	3.65472	0.49965					0.939736	1.07049	0.893362	0.668748
326765651	H14.09.064	326765651	H14.09.064	N	12	Unknown or N/A	2	0	Vascular	2	1	23	Possible Alzheimer'S Disease	White	Not Hispanic	90-94	0	M	N	Dementia	T-D+	T-D+M	left	hippocampus (hippocampal formation)	HIP	496100510	496100510	35.9204	3.51879	2.36956	0.945972					1.21735	1.04696	0.579217	1.26612
326765653	H14.09.066	326765653	H14.09.066	N	12	Unknown or N/A	0	0	Multiple Etiologies	3	1	24	Possible Alzheimer'S Disease	White	Not Hispanic	90-94	0	M	N	Dementia	T-D+	T-D+M	left	hippocampus (hippocampal formation)	HIP	496100523	496100523	38.0108	3.63047	4.9286	0.628203					1.28819	1.08019	1.20475	0.840807
326765655	H14.09.068	326765655	H14.09.068	Y	16	Unknown or N/A	3	0	Alzheimer's Disease Type	5	3	25	Probable Alzheimer'S Disease	White	Not Hispanic	85	0	M	N	Dementia	T-D+	T-D+M	right	hippocampus (hippocampal formation)	HIP	496100503	496100503	20.4388	3.91254	3.33987	0.553545					0.692676	1.16412	0.816399	0.740883
326765669	H14.09.082	326765669	H14.09.082	N	15	Unknown or N/A	0	0	Alzheimer's Disease Type	4	1	35	Possible Alzheimer'S Disease	White	Not Hispanic	95-99	0	M	N	Dementia	T-D+	T-D+M	left	hippocampus (hippocampal formation)	HIP	496100545	496100545	17.3983	3.1643	2.32468	0.954313					0.589633	0.941491	0.568245	1.27728
326765673	H14.09.086	326765673	H14.09.086	N	14	Unknown or N/A	3	0	Alzheimer's Disease Type	6	3	39	Probable Alzheimer'S Disease	White	Not Hispanic	95-99	0	F	N	Dementia	T-D+	T-D+F	right	hippocampus (hippocampal formation)	HIP	496100584	496100584	13.9618	3.81185	2.52896	0.596985					0.473168	1.13416	0.61818	0.799024
326765675	H14.09.088	326765675	H14.09.088	N	12	Unknown or N/A	3	0	Alzheimer's Disease Type	5	3	42	Possible Alzheimer'S Disease	White	Not Hispanic	100+	0	F	N	Dementia	T-D+	T-D+F	right	hippocampus (hippocampal formation)	HIP	496100572	496100572	33.5656	2.9516	3.42735	0.886932					1.13754	0.878204	0.837781	1.1871
326765679	H14.09.092	326765679	H14.09.092	Y	14	Unknown or N/A	3	0	Other Medical	6	3	45	Possible Alzheimer'S Disease	White	Not Hispanic	90-94	0	M	N	Dementia	T-D+	T-D+M	right	hippocampus (hippocampal formation)	HIP	496100579	496100579	18.5509	3.70877	3.34777	0.623223					0.628695	1.10349	0.81833	0.834142
326765687	H14.09.100	326765687	H14.09.100	N	12	Unknown or N/A	2	0	Multiple Etiologies	3	2	50	Possible Alzheimer'S Disease	White	Not Hispanic	90-94	0	M	N	Dementia	T-D+	T-D+M	right	hippocampus (hippocampal formation)	HIP	496100615	496100615	29.6116	2.81258	3.49822	0.797072					1.00354	0.836842	0.855106	1.06683
467056409	H15.09.110	467056409	H15.09.110	N	14	Unknown or N/A	2	0	Alzheimer's Disease Type	2	1	55	Probable Alzheimer'S Disease	White	Not Hispanic	82	0	F	N	Dementia	T-D+	T-D+F	right	hippocampus (hippocampal formation)	HIP	496100664	496100664	23.0823	3.06111	2.81157	0.647934					0.782263	0.910789	0.68726	0.867216
309335438	H14.09.001	309335438	H14.09.001	N	16	> 1 hr	0	2	No Dementia	6	2	2	No Dementia	White	Not Hispanic	90-94	15	M	Y	No Dementia	T+D-	T+D-M	left	hippocampus (hippocampal formation)	HIP	496100314	496100314	33.3507	3.40776	3.70066	0.909948					1.13026	1.01393	0.904591	1.2179
309335440	H14.09.003	309335440	H14.09.003	N	13	10 min - 1 hr	2	2	No Dementia	1	2	14	No Dementia	White	Not Hispanic	90-94	11	M	Y	No Dementia	T+D-	T+D-M	left	hippocampus (hippocampal formation)	HIP	496100288	496100288	25.7718	3.04346	3.89402	0.626926					0.873411	0.905536	0.951855	0.839098
309335452	H14.09.015	309335452	H14.09.015	N/A	16	> 1 hr	1	2	No Dementia	1	1	36	No Dementia	White	Not Hispanic	81	23	M	Y	No Dementia	T+D-	T+D-M	left	hippocampus (hippocampal formation)	HIP	496100319	496100319	36.4242	3.56518	3.1065	0.911038					1.23442	1.06077	0.759354	1.21936
309335454	H14.09.017	309335454	H14.09.017	N	16	< 10 sec	2	3	No Dementia	3	2	44	No Dementia	White	Not Hispanic	79	13	M	Y	No Dementia	T+D-	T+D-M	left	hippocampus (hippocampal formation)	HIP	496100339	496100339	33.4767	2.9084	3.53742	0.691142					1.13453	0.865353	0.864687	0.925047
309335456	H14.09.019	309335456	H14.09.019	N	13	< 10 sec	3	1	No Dementia	6	3	1	No Dementia	White	Not Hispanic	95-99	78	F	Y	No Dementia	T+D-	T+D-F	right	hippocampus (hippocampal formation)	HIP	496100358	496100358	26.3623	2.85364	3.58468	0.509267					0.893424	0.849058	0.87624	0.681619
309335460	H14.09.023	309335460	H14.09.023	N	21	< 10 sec	1	2	No Dementia	2	1	37	No Dementia	White	Not Hispanic	78	69	M	Y	No Dementia	T+D-	T+D-M	right	hippocampus (hippocampal formation)	HIP	496100353	496100353	22.9659	3.40739	3.00094	0.644276					0.778321	1.01382	0.733551	0.86232
309335464	H14.09.027	309335464	H14.09.027	N	21	> 1 hr	0	1	No Dementia	0	0	41	No Dementia	White	Not Hispanic	78	12	M	Y	No Dementia	T+D-	T+D-M	right	hippocampus (hippocampal formation)	HIP	496100384	496100384	43.9159	3.30283	4.60288	0.755514					1.48832	0.982707	1.12513	1.0112
309335474	H14.09.037	309335474	H14.09.037	N	14	10 min - 1 hr	1	2	No Dementia	2	1	49	No Dementia	White	Not Hispanic	78	24	M	Y	No Dementia	T+D-	T+D-M	right	hippocampus (hippocampal formation)	HIP	496100389	496100389	31.5369	2.88547	4.85514	0.292313					1.06879	0.858528	1.18679	0.391242
309335478	H14.09.041	309335478	H14.09.041	N	16	6-9 min	1	1	No Dementia	4	1	8	No Dementia	White	Not Hispanic	100+	89	F	Y	No Dementia	T+D-	T+D-F	right	hippocampus (hippocampal formation)	HIP	496100494	496100494	20.2625	3.27023	2.86118	0.595535					0.6867	0.97301	0.699388	0.797083
309335482	H14.09.045	309335482	H14.09.045	Y	12	< 10 sec	2	1	No Dementia	5	2	10	No Dementia	White	Not Hispanic	95-99	16	M	Y	No Dementia	T+D-	T+D-M	right	hippocampus (hippocampal formation)	HIP	496100434	496100434	31.4561	3.44072	2.83502	0.438132					1.06605	1.02373	0.692994	0.58641
309335486	H14.09.049	309335486	H14.09.049	N	21	3-5 min	1	1	No Dementia	3	1	12	No Dementia	White	Not Hispanic	95-99	18	M	Y	No Dementia	T+D-	T+D-M	right	hippocampus (hippocampal formation)	HIP	496100447	496100447	22.3602	3.44365	3.16517	0.621223					0.757793	1.02461	0.773695	0.831465
309335488	H14.09.051	309335488	H14.09.051	N	15	1-2 min	1	1	No Dementia	2	1	13	No Dementia	White	Not Hispanic	90-94	75	F	Y	No Dementia	T+D-	T+D-F	right	hippocampus (hippocampal formation)	HIP	496100443	496100443	28.1705	3.23775	3.92549	0.721256					0.954703	0.963345	0.959549	0.965353
309335490	H14.09.053	309335490	H14.09.053	N	15	< 10 sec	1	1	No Dementia	3	1	15	No Dementia	White	Not Hispanic	89	22	M	Y	No Dementia	T+D-	T+D-M	left	hippocampus (hippocampal formation)	HIP	496100477	496100477	29.5077	3.06721	3.90877	0.684039					1.00002	0.912605	0.955461	0.91554
309335494	H14.09.057	309335494	H14.09.057	Y	14	10 min - 1 hr	0	1	No Dementia	3	1	19	No Dementia	White	Not Hispanic	88	86	M	Y	No Dementia	T+D-	T+D-M	right	hippocampus (hippocampal formation)	HIP	496100480	496100480	27.0654	4.11308	2.72233	0.716166					0.917252	1.22379	0.665447	0.95854
326765652	H14.09.065	326765652	H14.09.065	N	12	< 10 sec	1	1	No Dementia	1	1	24	No Dementia	White	Not Hispanic	90-94	68	M	Y	No Dementia	T+D-	T+D-M	left	hippocampus (hippocampal formation)	HIP	496100518	496100518	22.7613	3.09544	3.18269	0.821986					0.771385	0.921001	0.777978	1.10017
326765656	H14.09.069	326765656	H14.09.069	N	17	1-2 min	2	1	No Dementia	5	2	26	No Dementia	White	Not Hispanic	95-99	12	M	Y	No Dementia	T+D-	T+D-M	right	hippocampus (hippocampal formation)	HIP	496100520	496100520	29.2675	3.70252	3.39804	0.843899					0.99188	1.10163	0.830617	1.1295
326765668	H14.09.081	326765668	H14.09.081	Y	13	Unknown or N/A	2	1	No Dementia	3	2	35	No Dementia	White	Not Hispanic	95-99	89	M	Y	No Dementia	T+D-	T+D-M	right	hippocampus (hippocampal formation)	HIP	496100548	496100548	27.8211	3.04177	3.3359	0.737869					0.942864	0.905033	0.815428	0.987588
326765672	H14.09.085	326765672	H14.09.085	N	16	< 10 sec	1	1	No Dementia	1	1	39	No Dementia	White	Not Hispanic	95-99	89	F	Y	No Dementia	T+D-	T+D-F	right	hippocampus (hippocampal formation)	HIP	496100604	496100604	26.8881	2.91763	2.69035	0.692817					0.911244	0.868098	0.657629	0.927289
326765682	H14.09.095	326765682	H14.09.095	N	16	10 min - 1 hr	2	1	No Dementia	1	2	47	No Dementia	White	Not Hispanic	84	47	M	Y	No Dementia	T+D-	T+D-M	right	hippocampus (hippocampal formation)	HIP	496100634	496100634	26.6926	2.92952	3.18831	0.543955					0.904616	0.871635	0.77935	0.728047
326765688	H14.09.101	326765688	H14.09.101	N	8	1-2 min	3	1	No Dementia	5	3	51	No Dementia	White	Not Hispanic	95-99	62	F	Y	No Dementia	T+D-	T+D-F	left	hippocampus (hippocampal formation)	HIP	496100632	496100632	21.5613	3.23405	3.24468	0.634382					0.730717	0.962244	0.793131	0.849077
467056391	H15.09.103	467056391	H15.09.103	N	11	< 10 sec	0	1	No Dementia	4	0	52	No Dementia	White	Not Hispanic	90-94	87	F	Y	No Dementia	T+D-	T+D-F	right	hippocampus (hippocampal formation)	HIP	496100671	496100671	21.7286	2.85734	2.88925	0.772783					0.736385	0.850158	0.706249	1.03432
309335442	H14.09.005	309335442	H14.09.005	Y	14	Unknown or N/A	1	2	Multiple Etiologies	5	2	16	Possible Alzheimer'S Disease	White	Not Hispanic	90-94	3	F	Y	Dementia	T+D+	T+D+F	left	hippocampus (hippocampal formation)	HIP	496100313	496100313	26.1569	3.21873	3.6375	0.800379					0.886463	0.957686	0.88915	1.07125
309335444	H14.09.007	309335444	H14.09.007	N	8	> 1 hr	3	1	Multiple Etiologies	5	3	17	Possible Alzheimer'S Disease	White	Not Hispanic	90-94	16	M	Y	Dementia	T+D+	T+D+M	right	hippocampus (hippocampal formation)	HIP	496100294	496100294	21.2842	3.55647	3.831	0.807821					0.721325	1.05818	0.936451	1.08121
309335446	H14.09.009	309335446	H14.09.009	N	15	> 1 hr	3	2	Alzheimer's Disease Type	5	3	28	Probable Alzheimer'S Disease	White	Not Hispanic	100+	10	M	Y	Dementia	T+D+	T+D+M	right	hippocampus (hippocampal formation)	HIP	496100344	496100344	23.3721	2.62719	2.55912	0.655165					0.792086	0.781681	0.625553	0.876894
309335462	H14.09.025	309335462	H14.09.025	N	16	10 min - 1 hr	0	2	Alzheimer's Disease Type	0	0	40	Probable Alzheimer'S Disease	White	Not Hispanic	84	23	M	Y	Dementia	T+D+	T+D+M	right	hippocampus (hippocampal formation)	HIP	496100365	496100365	23.761	2.921	1.81354	0.837048					0.805265	0.869099	0.443302	1.12033
309335466	H14.09.029	309335466	H14.09.029	N	14	1-2 min	3	1	Multiple Etiologies	4	2	3	Possible Alzheimer'S Disease	White	Not Hispanic	90-94	47	F	Y	Dementia	T+D+	T+D+F	left	hippocampus (hippocampal formation)	HIP	496100374	496100374	25.0197	4.67674	3.82935	0.711143					0.847923	1.39149	0.936047	0.951817
309335468	H14.09.031	309335468	H14.09.031	N	13	< 10 sec	2	1	Other or Unknown Cause	4	2	4	Dementia, Type Unknown	White	Not Hispanic	90-94	67	F	Y	Dementia	T+D+	T+D+F	right	hippocampus (hippocampal formation)	HIP	496100392	496100392	21.6122	2.60031	3.32262	1.06839					0.732442	0.773684	0.812181	1.42996
309335470	H14.09.033	309335470	H14.09.033	Y	17	10 sec - 1 min	2	1	Alzheimer's Disease Type	6	2	5	Probable Alzheimer'S Disease	White	Not Hispanic	88	7	M	Y	Dementia	T+D+	T+D+M	right	hippocampus (hippocampal formation)	HIP	496100417	496100417	32.6077	3.03082	2.98142	0.927074					1.10508	0.901777	0.728778	1.24083
309335484	H14.09.047	309335484	H14.09.047	N	12	< 10 sec	0	1	Alzheimer's Disease Type	4	1	11	Probable Alzheimer'S Disease	White	Not Hispanic	88	81	F	Y	Dementia	T+D+	T+D+F	left	hippocampus (hippocampal formation)	HIP	496100433	496100433	28.3906	3.48832	3.84321	1.08119					0.962164	1.0379	0.939434	1.4471
309335492	H14.09.055	309335492	H14.09.055	N	12	Unknown or N/A	2	1	Alzheimer's Disease Type	6	2	18	Possible Alzheimer'S Disease	White	Not Hispanic	100+	89	F	Y	Dementia	T+D+	T+D+F	left	hippocampus (hippocampal formation)	HIP	496100465	496100465	23.5247	3.53282	3.6652	0.621384					0.797258	1.05114	0.895922	0.83168
309335496	H14.09.059	309335496	H14.09.059	N	11	Unknown or N/A	0	1	Other Medical	4	1	20	Dementia, Type Unknown	White	Not Hispanic	86	26	F	Y	Dementia	T+D+	T+D+F	right	hippocampus (hippocampal formation)	HIP	496100478	496100478	27.0722	3.5419	3.40799	0.700759					0.917483	1.05384	0.83305	0.937918
326765648	H14.09.061	326765648	H14.09.061	N	16	< 10 sec	1	1	Multiple Etiologies	2	1	22	Possible Alzheimer'S Disease	White	Not Hispanic	89	6	F	Y	Dementia	T+D+	T+D+F	right	hippocampus (hippocampal formation)	HIP	496100470	496100470	29.354	2.86273	3.04392	0.637199					0.994814	0.851764	0.744056	0.852848
326765650	H14.09.063	326765650	H14.09.063	N	21	< 10 sec	2	1	Multiple Etiologies	5	2	23	Dementia, Type Unknown	White	Not Hispanic	90-94	15	M	Y	Dementia	T+D+	T+D+M	right	hippocampus (hippocampal formation)	HIP	496100515	496100515	25.9856	2.96488	3.75088	0.456697					0.880658	0.882155	0.916866	0.611258
326765654	H14.09.067	326765654	H14.09.067	Y	10	< 10 sec	3	1	Vascular	4	2	25	Dementia, Type Unknown	White	Not Hispanic	85	72	M	Y	Dementia	T+D+	T+D+M	right	hippocampus (hippocampal formation)	HIP	496100509	496100509	29.4	3.17442	3.98369	0.861386					0.996371	0.944503	0.973774	1.15291
326765658	H14.09.071	326765658	H14.09.071	N	17	1-2 min	2	1	Alzheimer's Disease Type	6	2	27	Probable Alzheimer'S Disease	White	Not Hispanic	89	63	F	Y	Dementia	T+D+	T+D+F	right	hippocampus (hippocampal formation)	HIP	496100519	496100519	27.913	3.04466	4.40487	0.956151					0.945979	0.905894	1.07673	1.27974
326765662	H14.09.075	326765662	H14.09.075	N	6	3-5 min	3	1	Alzheimer's Disease Type	6	3	30	Probable Alzheimer'S Disease	White	Not Hispanic	78	56	F	Y	Dementia	T+D+	T+D+F	left	hippocampus (hippocampal formation)	HIP	496100539	496100539	28.7054	2.85069	3.07793	0.636952					0.97283	0.84818	0.75237	0.852517
326765670	H14.09.083	326765670	H14.09.083	N	17	3-5 min	1	1	Other Medical	3	1	38	Dementia, Type Unknown	White	Not Hispanic	81	21	M	Y	Dementia	T+D+	T+D+M	right	hippocampus (hippocampal formation)	HIP	496100576	496100576	19.6232	2.88711	4.44782	0.737401					0.665034	0.859017	1.08723	0.986961
326765674	H14.09.087	326765674	H14.09.087	N/A	19	< 10 sec	2	1	Alzheimer's Disease Type	5	2	42	Possible Alzheimer'S Disease	White	Not Hispanic	100+	89	F	Y	Dementia	T+D+	T+D+F	right	hippocampus (hippocampal formation)	HIP	496100574	496100574	20.0082	3.55526	2.42693	0.858743					0.678082	1.05782	0.593239	1.14937
326765676	H14.09.089	326765676	H14.09.089	N/A	12	10 min - 1 hr	3	1	Vascular	6	3	43	Dementia, Type Unknown	White	Not Hispanic	89	13	F	Y	Dementia	T+D+	T+D+F	right	hippocampus (hippocampal formation)	HIP	496100597	496100597	29.6669	4.04031	3.60124	0.667458					1.00542	1.20213	0.880289	0.893348
326765678	H14.09.091	326765678	H14.09.091	N	12	10 sec - 1 min	3	1	Alzheimer's Disease Type	6	3	45	Probable Alzheimer'S Disease	White	Not Hispanic	90-94	21	M	Y	Dementia	T+D+	T+D+M	right	hippocampus (hippocampal formation)	HIP	496100582	496100582	26.979	2.95917	4.54904	0.807986					0.914322	0.880457	1.11197	1.08143
326765680	H14.09.093	326765680	H14.09.093	N	12	Unknown or N/A	3	1	Other or Unknown Cause	6	3	46	Dementia, Type Unknown	White	Not Hispanic	77	12	M	Y	Dementia	T+D+	T+D+M	right	hippocampus (hippocampal formation)	HIP	496100635	496100635	31.1824	2.94841	3.50001	0.568875					1.05678	0.877255	0.855542	0.761401
326765686	H14.09.099	326765686	H14.09.099	N	21	Unknown or N/A	1	3	Alzheimer's Disease Type	3	1	50	Possible Alzheimer'S Disease	White	Not Hispanic	90-94	88	M	Y	Dementia	T+D+	T+D+M	left	hippocampus (hippocampal formation)	HIP	496100629	496100629	34.5537	3.70843	4.50691	0.78429					1.17103	1.10339	1.10167	1.04972
467056406	H15.09.107	467056406	H15.09.107	Y	12	< 10 sec	3	1	Alzheimer's Disease Type	6	3	54	Probable Alzheimer'S Disease	White	Not Hispanic	90-94	79	F	Y	Dementia	T+D+	T+D+F	right	hippocampus (hippocampal formation)	HIP	496100644	496100644	32.347	3.52787	3.51032	0.937367					1.09625	1.04967	0.858063	1.2546
467056408	H15.09.109	467056408	H15.09.109	N	13	< 10 sec	2	1	Alzheimer's Disease Type	4	2	55	Probable Alzheimer'S Disease	White	Not Hispanic	83	33	F	Y	Dementia	T+D+	T+D+F	right	hippocampus (hippocampal formation)	HIP	496100666	496100666	20.4211	3.11417	2.91139	0.684372					0.692077	0.926575	0.711661	0.915986

## Sheet: Fig1I dhipp mRNA
Dens - ROD	id	age	sex	pDCA1s	dDCA1s	dsub
C36-1 1	364	old	m	0.1268	0.1235	0.0781
C36-2 2	381	old	f	0.1039	0.0863	0.0869
C36-3 3	440	old	m	0.1186	0.1489	0.0944
C36-4 4	429	old	f	0.1786	0.1807	0.1378
C36-5 6	499	old	f	0.2511	0.1535	0.1014
C36-6 4	397	old	m	0.1603	0.1775	0.1022
C36-7 2	422	old	f	0.1624	0.1429	0.0777
C36-8 3	327	old	f	0.1409	0.0852	0.0787
C36-9 1	426	old	m	0.0578	0.0506	0.0854
C36-1 4	1577	young	m	0.1271	0.1449	0.0912
C36-2 5	1544	young	f	0.1173	0.1339	0.089
C36-3 6	1446	young	m	0.0787	0.1069	0.1545
C36-4 1	1387	young	f	0.1279	0.1599	0.1075
C36-5 5	1385	young	f	0.2392	0.1685	0.1576
C36-6 3	1448	young	m	0.0893	0.1163	0.0868
C36-7 1	1553	young	f	0.1095	0.1102	0.0758
C36-8 4	1322	young	f	0.1894	0.1451	0.0921
C36-9 2	1453	young	m	0.0484	0.0618	0.1123

## Sheet: Fig1J VHIPP mRNA
Dens - ROD	id	age	sex	vsub			block	id	age	sex	regions	proximal rod-bg			block	id	age	sex	regions	distal rod-bg
C36-1 1	364	old	m	0.22			C36-1 1	364	old	m	pSvCA1s	0.3483			C36-1 1	364	old	m	dSvCA1s	0.2055
C36-1 4	1577	young	m	0.241			C36-1 4	1577	young	m	pSvCA1s	0.2005			C36-1 4	1577	young	m	dSvCA1s	0.1991
C36-2 2	381	old	f	0.2547			C36-2 2	381	old	f	pSvCA1s	0.3294			C36-2 2	381	old	f	dSvCA1s	0.1411
C36-2 5	1544	young	f	0.1963			C36-2 5	1544	young	f	pSvCA1s	0.341			C36-2 5	1544	young	f	dSvCA1s	0.1953
C36-3 3	440	old	m	0.302			C36-3 3	440	old	m	pSvCA1s	0.3947			C36-3 3	440	old	m	dSvCA1s	0.2777
C36-3 6	1446	young	m	0.2957			C36-3 6	1446	young	m	pSvCA1s	0.3115			C36-3 6	1446	young	m	dSvCA1s	0.1819
C36-4 1	1387	young	f	0.2116			C36-4 1	1387	young	f	pSvCA1s	0.3593			C36-4 1	1387	young	f	dSvCA1s	0.1823
C36-4 4	429	old	f	0.2791			C36-4 4	429	old	f	pSvCA1s	0.4182			C36-4 4	429	old	f	dSvCA1s	0.2265
C36-5 5	1385	young	f	0.1145			C36-5 5	1385	young	f	pSvCA1s	0.4355			C36-5 5	1385	young	f	dSvCA1s	0.2093
C36-5 6	499	old	f	0.2739			C36-5 6	499	old	f	pSvCA1s	0.3705			C36-5 6	499	old	f	dSvCA1s	0.2668
C36-6 3	1448	young	m	0.2089			C36-6 3	1448	young	m	pSvCA1s	0.3123			C36-6 3	1448	young	m	dSvCA1s	0.1658
C36-6 4	397	old	m	0.3326			C36-6 4	397	old	m	pSvCA1s	0.3934			C36-6 4	397	old	m	dSvCA1s	0.3063
C36-7 1	1553	young	f	0.2005			C36-7 1	1553	young	f	pSvCA1s	0.3245			C36-7 1	1553	young	f	dSvCA1s	0.1424
C36-7 2	422	old	f	0.1991			C36-7 2	422	old	f	pSvCA1s	0.2279			C36-7 2	422	old	f	dSvCA1s	0.16
C36-8 3	327	old	f	0.2821			C36-8 3	327	old	f	pSvCA1s	0.4061			C36-8 3	327	old	f	dSvCA1s	0.3034
C36-8 4	1322	young	f	0.2033			C36-8 4	1322	young	f	pSvCA1s	0.3315			C36-8 4	1322	young	f	dSvCA1s	0.2043
C36-9 1	426	old	m	0.3367			C36-9 1	426	old	m	pSvCA1s	0.3063			C36-9 1	426	old	m	dSvCA1s	0.2801
C36-9 2	1453	young	m	0.22			C36-9 2	1453	young	m	pSvCA1s	0.3736			C36-9 2	1453	young	m	dSvCA1s	0.1491
							C36-1 1	364	old	m	pDvCA1s	0.1268			C36-1 1	364	old	m	dDvCA1s	0.1599
							C36-1 4	1577	young	m	pDvCA1s	0.0318			C36-1 4	1577	young	m	dDvCA1s	0.0905
							C36-2 2	381	old	f	pDvCA1s	0.0412			C36-2 2	381	old	f	dDvCA1s	0.0768
							C36-2 5	1544	young	f	pDvCA1s	0.0727			C36-2 5	1544	young	f	dDvCA1s	0.0751
							C36-3 3	440	old	m	pDvCA1s	0.1034			C36-3 3	440	old	m	dDvCA1s	0.1474
							C36-3 6	1446	young	m	pDvCA1s	0.0737			C36-3 6	1446	young	m	dDvCA1s	0.104
							C36-4 1	1387	young	f	pDvCA1s	0.0576			C36-4 1	1387	young	f	dDvCA1s	0.0349
							C36-4 4	429	old	f	pDvCA1s	0.1025			C36-4 4	429	old	f	dDvCA1s	0.129
							C36-5 5	1385	young	f	pDvCA1s	0.0723			C36-5 5	1385	young	f	dDvCA1s	0.0976
							C36-5 6	499	old	f	pDvCA1s	0.123			C36-5 6	499	old	f	dDvCA1s	0.1106
							C36-6 3	1448	young	m	pDvCA1s	0.0627			C36-6 3	1448	young	m	dDvCA1s	0.0875
							C36-6 4	397	old	m	pDvCA1s	0.0912			C36-6 4	397	old	m	dDvCA1s	0.1951
							C36-7 1	1553	young	f	pDvCA1s	0.0694			C36-7 1	1553	young	f	dDvCA1s	0.0492
							C36-7 2	422	old	f	pDvCA1s	0.0349			C36-7 2	422	old	f	dDvCA1s	0.0481
							C36-8 3	327	old	f	pDvCA1s	0.1169			C36-8 3	327	old	f	dDvCA1s	0.1694
							C36-8 4	1322	young	f	pDvCA1s	0.0672			C36-8 4	1322	young	f	dDvCA1s	0.1071
							C36-9 1	426	old	m	pDvCA1s	0.0963			C36-9 1	426	old	m	dDvCA1s	0.1445
							C36-9 2	1453	young	m	pDvCA1s	0.044			C36-9 2	1453	young	m	dDvCA1s	0.0825

## Sheet: Fig1K DHIPP fractions
pairs	id	sex	age	dhn nd 11	dhc nd11	dhm nd 11
	1.2470000000000	male	young	1.2424	1.396	1.2163
	1.2490000000000	male	young	0.9288	1.1211	1.6265
	1.3770000000000	female	young	1.0225	0.3971	0.1619
	1.3780000000000	male	young	0.7502	0.4253	0.3173
	1.3790000000000	female	young	0.9411	1.113	0.5925
	1.3800000000000	male	young	1.0056	1.4028	1.4279
	1.3810000000000	female	young	1.1165	1.0556	no sample
	1.3820000000000	male	young	1.0729	0.6548	1.0385
	1.3830000000000	female	young	0.92	1.4342	1.6191
10	2.8140000000000	male	young	2.1643300072645	0.363258	1.41181
11	2.8200000000000	female	young	0.145254	1.06957	1.28586
12	2.8180000000000	male	young	1.08421	1.32857	1.32635
13	2.8150000000000	female	young	0.102566	1.33206	0.494702
14	2.8130000000000	male	young	1.41491	0.817239	1.25139
16	2.8170000000000	female	young	0.16767	0.776058	0.279429
15	2.8120000000000	male	young	1.92106	1.31325	0.950463
	C1-1	male	old	1.4069	1.3278	1.0192
	C1-2	male	old	0.8664	0.3207	no sample
	C1-3	male	old	0.8748	0.7097	0.2933
	C1-4	male	old	1.5788	1.2681	no sample
	C2-1	male	old	0.7357	1.7302	1.0083
	C2-2	male	old	1.9419	2.4234	1.4572
	C2-3	male	old	1.8469	2.2158	0.6403
	CF-1	female	old	1.813	2.2577	1.1923
	CF-2	female	old	1.9006	2.1825	1.402
10	1.6080000000000	male	old	1.24607	0.906344	1.81784
11	1.7800000000000	female	old	1.73082	1.2237	1.12756
12	1.6090000000000	male	old	2.4918	1.41832	1.34222
13	1.7710000000000	female	old	1.77084	1.35477	1.16069
14	1.6070000000000	male	old	2.38849	0.813139	1.66803
15	1.7720000000000	female	old	1.47619	1.46258	0.832533
16	1.6020000000000	male	old	0.922957	1.61691	1.60521

## Sheet: Fig1L VHIPP fractions
pairs	id	sex	age	vhn nd 11	vhc nd 11	vhm nd 11
	1.2470000000000	male	young	1.4893	no sample	no sample
	1.2490000000000	male	young	1.274	0.9313	1.2869
	1.3770000000000	female	young	1.1592	1.0434	0.8914
	1.3780000000000	male	young	0.7611	no sample	no sample
	1.3790000000000	female	young	0.8477	0.8371	1.0343
	1.3800000000000	male	young	0.8042	1.0253	0.8217
	1.3810000000000	female	young	1.2022	0.9699	0.9931
	1.3820000000000	male	young	0.7863	no sample	no sample
	1.3830000000000	female	young	0.6761	1.193	0.9726
10	2.8140000000000	male	young	1.6911	0.0143646	0.455994
11	2.8200000000000	female	young	1.27038	1.22625	0.833793
12	2.8180000000000	male	young	0.353135	0.77767	0.281088
13	2.8150000000000	female	young	1.0114	1.58556	2.44264
14	2.8130000000000	male	young	0.277125	1.14656	0.915344
16	2.8170000000000	female	young	1.78605	1.45451	no sample
15	2.8120000000000	male	young	0.610807	0.795084	1.07114
	C1-1	male	old	0.5448	no sample	no sample
	C1-2	male	old	0.2932	0.65	0.2093
	C1-3	male	old	1.1582	no sample	no sample
	C1-4	male	old	1.3082	no sample	no sample
	C2-1	male	old	2.2466	0.9269	1.3285
	C2-2	male	old	0.735	0.9172	2.0473
	C2-3	male	old	1.8156	1.1963	3.0821
	CF-1	female	old	0.9222	1.3843	3.0888
	CF-2	female	old	0.8865	1.3744	2.1351
10	1.6080000000000	male	old	1.50356	0.907816	1.98129
11	1.7800000000000	female	old	1.75029	1.26355	2.90056
12	1.6090000000000	male	old	1.41167	1.46194	0.85021
13	1.7710000000000	female	old	0.36909	0.934297	1.37971
14	1.6070000000000	male	old	0.986521	1.14833	0.901847
15	1.7720000000000	female	old	1.61024	1.03571	1.94349
16	1.6020000000000	male	old	2.86099	0.00761623	no sample

## Sheet: Figure 1O total 11A4 structures
Block	Brain	id	Strain	Age	sex	20x vca1	20x vsub	20x vsub no outlier	20x dca1	20x dsub
Grp2-1	B1	2200	C57	y	m	0	3	3	0	1
Grp2-2	B3	2219	C57	y	f	1	3	3	0	0
Grp2-3	B2	2218	C57	y	f	1	0	0	2	1
Grp2-4	B2	2216	C57	y	m	0	0	0	0	0
Grp2-5	B3	2221	C57	y	f	0	0	0	2	0
Grp2-6	B1	2217	C57	y	m	3	1	1	0	0
Grp2-7	B3	2220	C57	y	m	1	6	6	1	0
Grp2-8	B3	2203	C57	y	m	3	8	8	2	0
Grp2-1	B2	1896	C57	m	m	5	13	13	1	1
Grp2-2	B1	1895	C57	m	f	5	35		4	2
Grp2-3	B3	1894	C57	m	f	3	14	14	0	1
Grp2-4	B1	1897	C57	m	m	3	20	20	2	0
Grp2-5	B5	1987	C57	m	f	7	17	17	0	2
Grp2-6	B3	1904	C57	m	m	2	4	4	4	1
Grp2-7	B2	1905	C57	m	m	1	10	10	1	0
Grp2-8	B2	1901	C57	m	f	7	8	8	3	0
Grp2-1	B3	741	C57	o	m	1	16	16	3	0
Grp2-2	B2	739	C57	o	f	8	32	32	1	0
Grp2-3	B1	724	C57	o	f	5	11	11	6	0
Grp2-4	B3	743	C57	o	m	10	9	9	0	0
Grp2-5	B4	742	C57	o	f	7	28	28	4	0
Grp2-6	B2	744	C57	o	m	1	8	8	4	0
Grp2-7	B1	745	C57	o	m	0	20	20	0	1
Grp2-8	B1	740	C57	o	f	6	17	17	2	0

## Sheet: Fig1P structures aging
Block	Brain	id	Strain	Age	sex	150 vca1	150 vsub	150 dca1	150 dsub
Grp2-1	B1	2200	C57	y	m	2	2	2	0
Grp2-2	B3	2219	C57	y	f	0	1	2	3
Grp2-3	B2	2218	C57	y	f	0	1	1	0
Grp2-4	B2	2216	C57	y	m	0	0	0	0
Grp2-5	B3	2221	C57	y	f	1	5	1	0
Grp2-6	B1	2217	C57	y	m	0	0	0	0
Grp2-7	B3	2220	C57	y	m	1	3	1	0
Grp2-8	B3	2203	C57	y	m	0	5	0	0
Grp2-1	B2	1896	C57	mid	m	2	6	1	0
Grp2-2	B1	1895	C57	mid	f	3	13	0	2
Grp2-3	B3	1894	C57	mid	f	0	16	0	1
Grp2-4	B1	1897	C57	mid	m	0	6	1	0
Grp2-5	B5	1987	C57	mid	f	2	24	1	0
Grp2-6	B3	1904	C57	mid	m	1	10	1	0
Grp2-7	B2	1905	C57	mid	m	5	18	3	0
Grp2-8	B2	1901	C57	mid	f	2	5	1	0
Grp2-1	B3	741	C57	o	m	3	16	1	0
Grp2-2	B2	739	C57	o	f	14	20	2	1
Grp2-3	B1	724	C57	o	f	2	12	3	0
Grp2-4	B3	743	C57	o	m	2	10	1	0
Grp2-5	B4	742	C57	o	f	6	30	1	0
Grp2-6	B2	744	C57	o	m	5	11	2	0
Grp2-7	B1	745	C57	o	m	3	26	2	0
Grp2-8	B1	740	C57	o	f	5	19	4	0

## Sheet: not shown pS117 structure aging
Block	Brain	id	Strain	Age	sex	vca1	vsub	dca1	dsub
Grp2-1	B1	2200	C57	y	m	0	0	0	0
Grp2-2	B3	2219	C57	y	f	0	1	2	0
Grp2-3	B2	2218	C57	y	f	0	0	2	0
Grp2-4	B2	2216	C57	y	m	0	0	1	0
Grp2-5	B3	2221	C57	y	f	0	0	1	0
Grp2-6	B1	2217	C57	y	m	0	0	0	0
Grp2-7	B3	2220	C57	y	m	0	1	2	1
Grp2-8	B3	2203	C57	y	m	0	3	1	0
Grp2-1	B2	1896	C57	m	m	4	12	2	1
Grp2-2	B1	1895	C57	m	f	9	12	1	0
Grp2-3	B3	1894	C57	m	f	7	11	1	3
Grp2-4	B1	1897	C57	m	m	8	15	2	0
Grp2-5	B5	1987	C57	m	f	3	6	0	0
Grp2-6	B3	1904	C57	m	m	6	29	4	1
Grp2-7	B2	1905	C57	m	m	6	42	1	2
Grp2-8	B2	1901	C57	m	f	0	13	0	1
Grp2-1	B3	741	C57	o	m	4	8	1	0
Grp2-2	B2	739	C57	o	f	1	22	3	2
Grp2-3	B1	724	C57	o	f	1	24	3	0
Grp2-4	B3	743	C57	o	m	11	65	2	1
Grp2-5	B4	742	C57	o	f	11	40	0	2
Grp2-6	B2	744	C57	o	m	5	14	1	1
Grp2-7	B1	745	C57	o	m	4	53	3	1
Grp2-8	B1	740	C57	o	f	12	45	2	1

[truncated: 27 more sheets: Figure 1Q pStructures memory, Figure 3A TabS1 STM STFP, Fig3B TabS1 24h stfp, Fig3C TabS1 7d stfp, Fig3D STM SOR, Fig3E 24h SOR, Fig3F 7d SOR, Fig3G-I NSOR STM LTMs, Figure 3J cG cA, Fig3K surg stfp, Fig3L and S8D surg sor, Fig3M and S8E surg NSOR, Fig3N CREB, Fig4A-C AAvsDD protein levels, Fig4H-J AA mutants, Fig4K-M DD mutants, Fig4N-T 162 mutants, FigS2B C57 pStruct replication, FigS2C BALB pStructures aging, FigS4A C57 STFP …]
