# Supplementary material for: Conserved age‐related increases in hippocampal PDE11A4 cause unexpected proteinopathies and cognitive decline of social associative memories
Source: Aging Cell. 2022 Sep 8;21(10):e13687. doi: 10.1111/acel.13687 (PMC9577960; doi:10.1111/acel.13687)
Supplement: Supplementary file 4 — Appendix S4: RNA sequencing data. [file ACEL-21-e13687-s003.xlsx]

## Sheet: scaled_cpm
Ensembl.ID	Gene.ID	X496_3_KO_M_o_L_1	X434_3_KO_M_o_L_1	X437_3_KO_M_o_L_1	X398_3_KO_M_o_L_1	X363_3_KO_M_o_L_1	X424_9_KO_F_o_L_2	X498_9_KO_F_o_L_2	X326_9_KO_F_o_L_2	X332_9_KO_F_o_L_2	X375_9_KO_F_o_L_2	X412_9_KO_F_o_L_2	X410_9_KO_F_o_L_2	X414_3_KO_F_o_L_1	X433_2_HT_M_o_L_1	X497_2_HT_M_o_L_1	X425_2_HT_M_o_L_1	X365_2_HT_M_o_L_1	X395_2_HT_M_o_L_1	X362_2_HT_M_o_L_1	X503_8_HT_F_o_L_2	X377_8_HT_F_o_L_2	X421_8_HT_F_o_L_2	X436_8_HT_F_o_L_2	X427_8_HT_F_o_L_2	X431_8_HT_F_o_L_2	X500_1_WT_M_o_L_1	X440_1_WT_M_o_L_1	X426_1_WT_M_o_L_1	X364_1_WT_M_o_L_1	X397_1_WT_M_o_L_1	X327_7_WT_F_o_L_2	X331_7_WT_F_o_L_2	X381_7_WT_F_o_L_2	X499_7_WT_F_o_L_2	X413_1_WT_F_o_L_1	X429_7_WT_F_o_L_2	X422_7_WT_F_o_L_2	X415_7_WT_F_o_L_2
ENSMUSG00000000001.4	Gnai3	29.9061	28.9419	33.2758	32.0857	31.8745	31.4663	33.3907	30.4313	31.1143	29.8173	31.6845	31.6506	29.6804	31.5141	31.2082	31.7015	32.5894	28.5116	33.3492	29.9987	29.5993	29.8983	30.3078	32.4581	31.258	32.8443	32.4422	31.3208	31.712	29.7403	30.3564	28.9219	32.1104	30.3794	36.124	29.5131	28.8212	31.8101
ENSMUSG00000000028.10	Cdc45	1.58209	1.22458	1.46969	1.65626	1.21302	1.85096	1.72906	1.40871	1.70698	1.7304	1.89537	1.28702	1.27332	1.51802	1.57617	1.82004	1.53625	1.28817	1.49194	1.60405	1.30914	1.09253	1.39213	1.6514	1.36111	1.77907	1.60228	1.873	1.33493	1.75708	1.45086	1.60173	1.29951	1.62273	1.30548	1.59376	1.91018	1.86551
ENSMUSG00000000031.11	H19	0.0614403	0.552555	0.511198	0.422875	0.716117	0.150078	0.0566906	0.16008	0.135206	0.112155	0.167732	0.0846725	0.197061	0.333964	1.17496	0.193939	3.96741	0.206108	0.55582	0.030847	0.223511	0.0923261	0.087008	0.116913	0.0316536	4.90954	4.25159	6.95687	6.39282	6.36129	1.2695	0.770646	1.17375	0.265254	20.8533	0.21345	0.140454	0.176902
ENSMUSG00000000056.7	Narf	51.3948	56.7937	47.3817	48.8245	55.2872	48.0249	49.094	53.6749	43.0631	48.6114	42.2684	44.47	50.1596	47.1041	51.4835	50.8865	52.3369	37.3227	49.5265	52.3012	48.6137	49.656	50.1746	49.2059	54.3335	43.7753	51.1142	42.8858	44.2603	40.9173	43.5536	41.0407	56.4238	47.6209	43.9397	50.8581	45.6897	51.5266
ENSMUSG00000000058.6	Cav2	35.2207	35.8862	36.6625	36.5435	36.142	41.8051	43.2407	29.3908	50.6854	34.1433	36.968	36.0366	39.867	36.8119	34.3749	32.5966	36.7507	33.3894	34.9143	30.446	28.2902	37.469	33.7736	35.907	35.5629	31.0823	36.4399	33.6695	35.3311	35.0278	42.3538	35.3893	32.6414	30.5666	43.098	30.2103	37.5996	32.6786
ENSMUSG00000000078.6	Klf6	36.0655	39.0373	28.7868	35.8915	39.5764	37.7863	38.0819	34.9936	46.0039	38.5174	35.9617	36.9849	41.7618	32.2123	37.8568	37.3257	36.5866	34.1795	39.0244	33.0063	31.9941	40.9158	35.1947	35.5563	39.2822	27.2334	32.0931	37.3411	35.4498	36.6059	41.196	43.8966	32.4318	29.9425	35.6087	34.2944	39.9171	32.5499
ENSMUSG00000000085.12	Scmh1	33.1624	31.8839	34.4899	33.6891	31.5092	32.0833	30.6838	31.5678	26.0948	33.935	31.6677	30.8885	33.6065	35.81	35.0054	33.805	31.2172	33.2349	32.1059	33.577	32.1537	32.4834	31.9029	33.0426	29.7386	30.2954	33.4257	35.3938	32.1866	32.441	32.6861	34.5279	32.1523	32.8135	26.0581	34.5363	30.1274	31.6332
ENSMUSG00000000088.6	Cox5a	47.8159	43.0097	42.046	49.9874	52.3496	51.6101	51.7868	41.829	54.9613	48.0666	54.4121	53.5807	52.7669	52.736	56.9858	49.0963	46.8631	55.546	49.0731	40.2091	43.2175	50.1023	44.3741	48.9867	46.515	69.2638	58.6338	57.6023	49.8818	58.2278	62.052	53.5976	48.1377	49.5713	58.592	43.2593	47.9229	44.9491
ENSMUSG00000000093.6	Tbx2	1.32097	1.10511	0.974471	1.6034	1.38839	1.20062	1.13381	1.05653	1.11545	1.23371	0.95607	1.08381	1.37943	1.35104	0.831073	0.939856	1.22303	0.996187	1.1994	1.23388	0.702464	1.06175	1.36313	1.38835	1.01292	1.35141	0.698022	0.832446	0.563636	0.976158	1.22765	0.967085	0.978124	1.18584	0.618386	1.30916	0.955088	0.932754
ENSMUSG00000000120.6	Ngfr	3.3485	2.92705	4.23336	2.78393	4.03364	3.73527	4.46438	3.82592	4.36039	4.26191	3.1869	3.04821	3.30456	3.15748	3.81147	2.98367	3.0725	2.83398	4.76835	2.93047	2.23511	3.1237	3.2193	3.712	3.90922	3.42128	4.01363	3.4487	3.70813	3.31894	3.79455	3.959	4.33169	2.85538	2.61096	3.41521	3.46922	3.28072
ENSMUSG00000000125.5	Wnt3	1.56673	1.61286	1.53359	1.6034	1.34455	1.33403	1.74323	1.95298	0.709832	1.66631	1.3754	1.69345	1.33395	1.48766	1.08899	1.44708	1.31253	1.85497	1.3603	1.97421	1.91581	1.56954	1.50814	1.72447	1.42441	1.19745	1.42777	1.76895	1.70574	1.49678	1.2416	1.43552	1.565	1.66954	1.63185	2.09181	1.69949	1.19007
ENSMUSG00000000126.7	Wnt9a	10.4449	8.60194	7.85967	9.1623	6.25507	10.7056	8.94294	11.91	7.97716	7.72271	9.02396	6.60445	10.2623	8.53126	9.9872	9.35381	7.90498	10.6145	7.86924	8.0665	6.14656	7.38609	10.0204	7.77474	8.45152	9.42563	10.1689	11.6394	7.83158	6.05218	6.02663	8.02378	7.34991	10.4697	7.48934	11.4409	7.83734	9.68135
ENSMUSG00000000127.10	Fer	15.4676	16.0988	14.5052	15.6464	16.6168	17.876	17.404	20.6504	12.7939	17.336	16.1861	18.1368	15.4466	13.9354	15.6901	17.1114	17.0479	11.9714	14.5976	17.8759	17.9128	16.1109	18.8662	17.6101	16.4757	11.889	13.072	12.9772	15.856	12.6087	13.4902	14.0227	15.7758	15.7904	15.1333	17.3606	15.2252	16.6288
ENSMUSG00000000131.11	Xpo6	85.9089	97.638	87.2551	83.7646	90.3331	88.0291	90.1238	84.0102	75.783	91.9194	93.8626	85.841	83.0233	86.0261	87.2197	89.6742	89.4754	66.4526	89.136	88.6698	86.2914	79.8467	85.4418	86.4867	81.1599	72.3259	79.8125	78.5918	76.0168	69.1445	59.513	66.5928	85.8374	73.0853	60.2067	87.9416	74.9884	82.6613
ENSMUSG00000000134.13	Tfe3	34.084	36.5433	34.9052	32.8609	35.1774	34.4512	36.0552	30.7034	32.3142	35.5853	34.6869	34.377	34.425	35.6431	34.6758	35.3565	34.0958	33.6471	32.691	33.2068	33.2553	31.0677	31.6129	33.3203	33.2205	34.3668	35.4246	33.5803	31.0297	32.6687	28.1382	32.0498	33.2982	30.6603	30.6616	33.5829	33.4702	31.9549
ENSMUSG00000000142.11	Axin2	18.1095	18.2194	18.6427	18.536	18.9406	16.9588	16.3127	17.6569	17.3571	17.8327	16.1693	17.0361	20.8885	20.5691	17.5815	17.7379	17.7788	16.815	19.5707	17.8296	17.4339	17.7574	18.3297	18.18	19.6727	13.0351	16.8001	16.9462	14.9809	14.4797	14.1319	15.3525	21.0856	15.9465	13.9309	19.3671	16.7421	19.2501
ENSMUSG00000000148.13	Brat1	19.7991	19.3394	20.0805	19.3994	18.4291	18.0094	17.3331	17.881	16.8332	19.1145	18.5847	17.4933	19.0694	21.6773	18.7421	18.9016	16.8988	20.7654	17.3036	19.7884	19.3497	18.5422	20.4179	19.4222	20.4957	17.0551	20.3537	19.6368	18.2292	17.7661	17.8427	20.203	19.4647	19.0515	19.7712	17.9868	19.1579	19.4914
ENSMUSG00000000149.6	Gna12	87.0763	87.3784	90.0827	95.4465	89.6608	83.1932	83.6186	98.3694	87.2755	90.1089	90.8602	89.3972	89.6021	89.9122	83.1073	90.256	89.1473	103.569	88.6387	100.962	92.5178	83.3243	90.8218	88.0066	87.9971	103.135	89.7751	87.5852	101.188	101.895	92.0736	99.9119	86.4522	92.5893	102.635	102.698	94.329	95.2857
ENSMUSG00000000167.10	Pih1d2	1.18273	1.14991	1.61347	0.986709	0.920722	0.967169	1.20467	0.97649	1.23376	1.18564	0.939297	1.25315	0.93983	0.576847	1.46154	1.25314	0.954564	1.64886	1.40418	1.03338	1.35703	1.13869	1.40663	1.50526	1.40859	1.11192	1.11049	1.10002	0.830622	1.39916	0.725428	1.42041	0.852366	1.29506	3.12628	0.754191	1.43263	1.1579
ENSMUSG00000000168.5	Dlat	139.086	129.268	124.908	127.268	137.495	144.425	137.219	130.401	115.398	139.874	150.623	143.994	129.196	130.823	135.809	144.917	130.119	125.64	128.087	133.182	136.917	135.381	126.437	136.774	134.306	135.329	140.937	148.012	132.44	136.011	127.117	133.835	130.286	136.528	126.133	133.563	128.572	132.065
ENSMUSG00000000171.4	Sdhd	80.026	82.3008	85.1784	80.822	81.1259	84.8441	85.6027	82.1852	96.6892	81.6973	88.7468	84.8418	83.1294	84.751	82.004	77.6053	80.079	87.9565	84.6163	83.7806	79.2188	81.647	79.1773	80.6118	82.7743	90.3047	87.3797	82.3675	85.8359	90.5874	94.0267	84.8617	81.8411	85.5366	104.438	82.8472	82.882	86.1029
ENSMUSG00000000184.9	Ccnd2	84.2961	91.6943	92.7984	87.0595	94.3521	102.603	88.6357	83.0017	77.1519	95.188	94.4664	101.116	86.3582	88.7889	92.8652	95.4178	96.7391	65.2159	87.1175	100.716	103.981	88.2176	90.5463	94.8168	102.89	81.7515	99.3412	96.5043	85.1833	82.9897	75.4585	66.9857	107.286	84.4444	108.99	92.4525	72.2496	97.0708
ENSMUSG00000000194.9	Gpr107	55.9107	63.6036	57.4618	59.2202	62.7553	61.8988	59.9361	58.3653	60.8596	60.2595	60.1653	59.1861	57.4206	58.7018	61.657	60.7326	61.9572	48.504	59.5313	62.2956	60.7791	60.3351	62.1817	57.3752	56.2485	53.7312	54.8265	53.3657	55.6369	52.257	50.3894	52.0261	65.8557	51.8182	49.5396	60.9899	54.5524	58.9565
ENSMUSG00000000197.7	Nalcn	145.414	166.185	135.835	141.751	169.428	166.136	154.538	155.022	153.003	170.717	159.831	163.316	154.966	128.151	143.733	160.641	162.157	98.7084	155.937	153.387	152.499	169.326	158.862	163.226	160.341	104.537	131.625	123.202	126.329	106.06	104.894	110.565	158.302	127.291	108.905	154.012	140.932	148.437
ENSMUSG00000000202.5	Btbd17	9.70757	8.5422	10.5754	10.1314	10.4933	10.272	9.67991	9.39672	14.5684	10.799	11.5064	11.6848	10.1865	11.0967	8.52566	8.71232	10.8731	11.3016	10.6337	8.86852	9.64292	9.87889	10.7745	8.98772	8.54648	12.4877	9.26466	10.8367	10.9761	12.9666	12.7926	12.8139	11.7235	9.48674	12.591	9.73334	9.08738	8.86117
ENSMUSG00000000214.6	Th	0.890885	1.56806	0.798747	1.23339	0.964566	0.633663	1.61568	0.880442	1.52107	1.21769	0.939297	0.711249	1.0611	1.00189	0.831073	0.865265	1.46168	1.88932	0.731342	1.03338	0.542813	0.86171	0.899083	0.993764	1.21867	1.67643	0.824935	0.475683	1.2756	1.59439	1.39505	1.23908	1.45321	1.06102	1.33984	0.924952	1.43263	0.675443
ENSMUSG00000000223.9	Drp2	55.5267	61.0349	54.155	57.8987	57.9178	51.1266	55.8119	64.9446	48.3531	61.4131	54.2109	56.4088	58.1785	49.6847	64.795	62.8063	58.8697	44.004	53.1101	64.8713	62.0244	58.0577	67.3587	58.8951	59.8887	51.0626	52.1454	47.5535	50.5345	46.3024	44.3627	51.1648	61.2725	60.712	40.3497	62.1852	53.4147	60.9989
ENSMUSG00000000247.7	Lhx2	67.7533	64.9327	66.7273	69.9682	71.1295	71.5705	58.3346	53.9471	77.2871	67.101	71.0008	71.7176	65.1211	74.14	62.8606	69.7135	64.1049	69.2522	64.8116	56.9128	65.8241	67.5365	64.1974	60.225	64.1144	66.1676	70.5319	74.9647	72.012	69.2096	78.2765	80.9782	61.4542	63.3489	68.9672	58.7415	59.8194	61.803
ENSMUSG00000000253.8	Gmpr	65.649	62.379	58.5801	60.1012	57.6986	61.4152	67.2775	61.823	61.2314	62.1662	69.1893	59.8296	65.0756	65.0319	62.875	63.8506	61.0026	79.8496	59.4289	60.9538	58.7516	57.2883	57.2078	57.2729	56.3118	83.753	68.1682	67.6214	67.5919	78.0113	64.1027	73.1962	53.6711	68.1547	66.7341	64.6755	65.1286	62.8805
ENSMUSG00000000266.7	Mid2	32.4712	34.1389	29.1383	30.8875	29.2731	33.6842	32.7105	30.8315	34.0043	32.1245	30.0072	32.0062	30.1958	34.5349	32.2972	30.6871	34.066	23.7883	31.5209	31.8496	27.891	32.8373	30.8733	31.4789	32.0651	22.7002	29.5707	28.0059	28.0187	22.6469	24.4414	23.5576	29.4695	24.8715	24.5465	28.7162	28.0627	27.2268
ENSMUSG00000000275.12	Trim25	6.14403	11.4095	6.21425	6.64267	8.76878	7.4372	7.61071	10.037	8.14616	6.95364	5.9377	6.80767	6.82134	5.16126	5.33033	5.96734	8.35243	4.12215	8.1179	5.55247	5.77937	7.52457	8.81681	7.54091	7.59687	6.12409	5.25103	4.75683	5.76986	5.79187	6.05454	5.2283	8.48174	4.52492	6.69918	7.32846	5.59007	6.65794
ENSMUSG00000000276.7	Dgke	98.9957	103.776	93.8527	98.7414	98.985	101.953	98.3156	107.27	90.1148	101.469	104.077	99.541	98.4547	93.8894	96.6624	102.519	101.646	87.132	100.311	105.003	103.23	100.066	97.536	100.18	97.2558	83.1542	102.609	98.8678	96.2038	90.685	84.7495	86.0856	93.2572	104.307	68.0052	103.125	91.5339	93.2433
ENSMUSG00000000278.10	Scpep1	9.86117	10.9167	12.8279	11.77	11.8232	10.7723	11.1255	10.6774	13.7741	10.9912	10.1142	9.94055	10.1107	12.6906	10.632	9.2643	12.6927	12.3321	12.4913	9.74766	10.3454	11.6485	11.021	10.113	10.9047	11.735	13.0086	11.7583	11.599	13.0805	12.6113	13.0708	11.4999	9.70518	17.7271	9.96102	11.9246	10.0834
ENSMUSG00000000282.8	Mnt	48.8451	54.3147	46.2474	50.7274	50.6982	52.0604	48.4421	45.879	50.8544	51.8959	51.5439	48.6528	52.0999	53.3128	49.7211	49.9019	51.099	42.1147	50.6967	48.1368	44.9258	48.979	48.1589	48.8844	49.6487	39.9264	48.4491	47.0332	44.1565	43.4878	40.066	46.3294	51.4913	39.7725	37.3436	45.2657	42.8525	45.6889
ENSMUSG00000000290.9	Itgb2	6.91204	6.54106	6.86922	6.44885	5.7874	7.15372	7.34143	8.29216	7.72364	6.95364	6.97763	9.38171	5.21454	4.94874	6.07543	6.32538	7.09957	6.73285	5.82149	6.38534	5.85919	6.27817	7.88872	6.0795	7.45443	6.70571	5.90146	6.24334	6.85263	7.06087	7.86811	6.95092	7.39183	6.3661	8.41691	8.08265	7.09293	7.9445
ENSMUSG00000000295.8	Hddc2	10.9517	10.394	12.093	9.69089	9.19261	10.9223	12.3585	8.78841	11.5432	10.2382	10.7684	10.1776	9.61052	10.535	10.5174	9.9953	10.3809	14.1012	10.5167	10.781	10.6487	10.5098	10.1944	9.84995	9.89176	16.7814	12.9927	11.7732	11.8067	13.4222	12.7926	11.2877	10.5218	12.3889	14.2744	9.56258	12.2476	10.6784
ENSMUSG00000000296.7	Tpd52l1	27.771	27.1349	27.7964	26.2535	22.6235	29.2819	26.7438	23.0196	30.1509	23.5527	23.7843	24.6566	25.4057	26.9904	28.1418	24.8987	21.3434	35.1929	25.7871	25.3871	26.6936	26.5437	23.0571	25.8379	26.5099	33.8365	28.9679	29.3586	28.7306	28.9919	30.1471	29.3752	24.9561	28.6162	35.1964	25.0591	27.7537	26.1815
ENSMUSG00000000301.12	Pemt	2.27329	1.91154	2.17259	2.27295	1.87067	1.93434	1.92748	1.92096	2.1464	2.08289	2.28115	2.15068	1.81903	2.09487	1.84842	1.59626	1.64066	2.542	1.81373	1.60405	1.93178	1.56954	1.69666	1.5491	1.7726	3.01073	1.93542	1.873	1.80957	2.60309	2.79011	2.14572	1.59295	1.84118	2.37048	1.93528	1.71354	1.70469
ENSMUSG00000000305.8	Cdh4	15.4215	18.4882	16.5021	15.9988	16.2807	15.5247	15.3206	14.1831	23.0864	17.5924	18.2492	16.5958	16.3106	14.239	15.4751	17.1412	18.9123	13.0878	15.1242	13.5264	17.4179	17.265	16.633	16.9086	14.8139	11.1534	14.833	11.8029	14.9809	15.4558	12.8764	13.9472	15.5242	13.2939	11.9211	14.8846	14.6915	13.4124
ENSMUSG00000000308.10	Ckmt1	248.849	256.326	236.972	254.818	237.722	259.451	259.317	224.128	324.849	264.975	268.018	252.121	257.771	259.885	244.479	241.558	249.096	296.864	232.933	234.268	236.906	234.939	234.791	249.303	225.263	278.116	259.696	258.861	271.317	309.93	290.757	291.803	251.685	253.911	238.645	221.177	269.419	241.004
ENSMUSG00000000317.7	Bcl6b	1.25953	1.00057	1.26202	1.25101	1.1984	1.60083	1.13381	1.12056	1.35206	1.07349	1.50958	1.57491	1.09142	1.25996	1.17496	1.22331	1.13354	0.996187	1.05313	0.616941	1.13352	1.23101	1.34862	1.5491	0.99709	0.975065	1.2374	1.21894	1.06794	1.10631	1.45086	2.88614	1.36937	1.12343	1.04782	1.32339	1.26409	1.70469
ENSMUSG00000000325.11	Arvcf	28.7387	29.2257	31.247	28.315	29.4193	28.0979	26.3328	27.1336	23.1878	28.3113	26.0319	27.5694	27.8766	30.4666	29.2022	28.4642	25.1617	26.1242	25.9773	32.5436	30.3656	27.8825	26.4649	29.0822	27.3013	26.1557	28.0319	30.6667	27.7665	26.3563	27.7616	31.2489	28.2119	27.4148	30.2494	28.0616	26.2509	28.1756
ENSMUSG00000000326.8	Comt	64.2973	69.4577	65.3055	62.4798	63.3983	70.3866	70.7073	69.1867	68.2959	68.3187	71.0679	72.378	70.9875	68.3867	68.9074	64.3727	61.0324	72.8591	65.0602	71.3955	69.4482	65.136	66.6916	64.0393	69.5747	73.7457	70.9444	74.1323	69.9058	74.5459	77.1325	75.1153	66.0094	67.7022	70.7364	69.8552	71.1962	71.7256
ENSMUSG00000000339.10	Rtca	27.2488	23.506	22.8282	24.9496	24.7718	26.3637	25.4824	21.7069	20.602	23.9853	27.1557	23.8946	24.951	26.9752	30.0046	26.495	23.7149	24.7158	28.5516	23.7368	23.9796	26.2514	22.5206	25.0925	23.2971	30.8086	30.0149	30.5924	24.4885	26.3888	24.4134	24.7211	25.2636	27.3992	23.5158	25.3579	23.498	26.0367
ENSMUSG00000000340.6	Dbt	19.2155	17.9207	20.3201	17.7608	18.999	18.2095	18.9205	20.9865	18.9288	16.9195	16.6893	18.8481	18.2206	19.3396	19.5589	18.7971	18.5543	18.189	19.6877	19.264	19.8606	21.8967	20.8094	20.9129	19.8152	15.8405	19.1639	17.4665	18.2885	20.2715	21.3164	20.4901	19.5066	19.6132	20.6129	19.1109	20.5906	20.1025
ENSMUSG00000000346.8	Dazap2	120.392	106.897	116.681	118.617	109.128	116.894	134.427	116.859	135.037	111.146	122.008	117.17	120.268	124.462	127.985	116.751	112.4	151.644	113.782	114.165	110.718	116.762	115.286	109.636	112.133	151.563	120.123	125.922	121.686	148.425	144.011	132.324	116.662	128.617	148.601	118.337	129.948	116.996
ENSMUSG00000000355.9	Mcts1	36.2959	31.7943	32.8604	32.2442	31.2315	31.6665	36.4095	34.0971	33.2945	32.9417	36.8003	36.3584	32.894	34.0795	35.7218	33.0889	33.1711	46.4429	31.7256	35.5666	37.039	37.1459	36.0503	35.9655	37.8577	50.2244	37.0903	39.2885	36.0431	45.2612	45.9391	40.2247	35.3941	47.8862	42.8232	39.3887	41.5463	38.7415
ENSMUSG00000000374.7	Trappc10	110.27	120.636	114.476	113.542	118.496	115.793	107.103	113.049	106.678	119.317	110.636	110.582	109.505	111.225	110.432	117.005	123.318	86.4794	115.801	115.908	114.182	114.9	112.82	113.786	110.44	86.0623	100.23	103.981	107.254	92.5397	88.0837	90.8757	112.331	96.2248	89.3911	116.231	100.059	109.824
ENSMUSG00000000378.11	Ccm2	41.1497	39.9333	40.816	43.9086	39.6057	39.3705	39.5984	38.7074	43.2828	40.1196	44.5998	42.5056	44.0962	44.3109	41.9119	39.9514	41.5086	46.941	41.511	42.5535	42.6109	39.3771	41.4448	36.8131	39.7411	48.2401	43.1822	44.9669	44.1713	49.2146	49.6221	50.5151	41.3467	44.4691	46.0182	40.2283	41.0688	41.8292
ENSMUSG00000000384.11	Tbrg4	28.9077	29.7185	30.3684	28.0683	28.0163	26.4471	26.8713	26.0291	24.6751	27.1897	28.2795	25.9945	29.8472	30.0416	30.4058	28.2852	27.1902	28.0994	28.1567	27.8395	27.2684	27.0054	26.3489	29.506	28.2192	28.4308	28.7458	30.964	29.5316	27.7554	25.3621	28.5743	29.3018	27.5396	25.1477	27.3786	27.3183	26.9051
ENSMUSG00000000399.7	Ndufa9	111.069	106.21	104.54	104.027	105.035	109.323	113.537	100.402	118.694	108.07	110.585	107.788	107.262	109.646	113.57	108.427	103.883	121.964	108.18	104.217	105.753	108.483	103.191	98.9087	104.552	128.657	117.537	116.914	115.012	123.826	116.752	112.998	103.961	113.123	110.107	102.3	112.518	107.54
ENSMUSG00000000402.2	Egfl6	3.85538	3.70361	3.25889	3.52396	3.5952	3.81865	3.93999	3.31366	2.99143	3.39671	4.02556	3.25142	3.09234	3.02086	3.43892	3.56549	4.38503	3.33207	3.74447	3.17725	2.71407	3.80076	3.75584	2.86438	2.78552	2.97651	3.37906	3.71628	4.53876	2.7007	1.78567	3.23369	3.03219	4.22846	4.43176	4.35439	2.89335	3.94008
ENSMUSG00000000409.10	Lck	1.87393	1.94141	1.27799	1.58578	1.46146	1.95101	1.68654	1.56879	2.46751	1.74642	1.32508	1.65958	1.94029	1.8368	2.16366	1.16363	1.96879	1.58016	1.75522	1.72743	1.78809	1.7542	1.23261	2.00214	1.78843	1.79617	1.80851	1.6203	1.61675	1.52931	2.4832	1.32974	2.26366	1.27946	2.23306	1.30916	1.8259	1.44738
ENSMUSG00000000416.12	Cttnbp2	119.655	120.143	120.946	125.224	121.389	96.4835	91.697	156.318	71.1353	112.204	88.6461	95.4767	128.453	111.043	121.107	125.702	123.646	111.779	109.965	124.529	135.863	119.485	151.089	132.112	132.945	85.2754	116.284	94.8542	104.718	87.236	80.8573	111.049	129.881	134.921	86.9004	135.982	126.24	144.384
ENSMUSG00000000420.11	Galnt1	51.6099	45.205	49.9376	49.3178	49.5875	52.1104	56.478	52.3783	50.8375	48.4512	52.0303	50.2955	49.1895	50.1098	53.7045	49.2604	47.6536	47.9372	49.0585	47.1034	42.8024	48.6558	50.2181	47.7007	49.6804	50.7889	46.3233	46.3494	50.045	50.9229	51.059	49.14	49.1717	49.6337	46.7912	52.1673	50.5635	47.5544
ENSMUSG00000000439.8	Mkrn2	24.2075	24.5066	25.4481	25.1963	23.5442	22.7785	24.2636	24.9885	25.9427	23.9051	25.7133	24.6058	25.1935	24.7133	24.4307	23.5262	24.3861	24.2348	23.1397	23.7059	21.1857	24.6972	24.6233	23.675	24.4366	26.0017	24.05	26.5342	24.266	24.0297	24.7064	23.7087	24.006	24.8247	25.4397	24.5895	23.6665	25.8437
ENSMUSG00000000440.8	Pparg	1.27489	1.26938	1.56554	1.16291	1.02302	1.50078	1.47395	0.960482	1.36896	0.913266	1.02316	1.40556	1.48554	1.685	1.24661	0.745918	1.01422	1.18512	0.731342	1.03338	0.766325	1.32334	1.24711	1.11068	1.20284	1.3343	1.42777	1.14461	1.2311	1.59439	1.28345	1.58662	1.17375	1.12343	1.16806	1.03879	1.60118	1.22223
ENSMUSG00000000441.13	Raf1	59.7814	61.0947	64.8742	62.8498	63.3106	56.7128	58.533	63.6159	54.1838	61.4452	56.3075	57.7636	64.1813	60.7055	65.6691	66.0585	61.4948	59.7884	62.325	66.3366	63.9083	63.1049	65.314	66.816	62.231	63.6529	58.1262	63.2362	61.911	55.4295	56.6671	60.201	62.5161	63.4425	64.1919	66.8384	63.1341	65.8396
ENSMUSG00000000489.6	Pdgfb	25.6513	26.6869	29.0904	22.6238	26.2479	27.9979	29.2807	21.979	29.289	27.2057	27.6254	27.8234	28.1343	26.535	25.1614	25.7342	25.639	23.7196	27.5277	28.8728	26.6777	22.189	25.1598	26.7001	27.4912	25.9504	30.1101	26.445	25.3488	22.9234	24.2042	23.2705	28.1281	24.5126	20.7846	24.6179	26.1666	28.4973
ENSMUSG00000000530.12	Acvrl1	10.6753	11.6634	14.01	10.0785	11.5748	12.9567	13.9175	10.8855	15.9543	12.0487	14.0895	13.192	12.9454	11.7798	10.0159	11.9496	12.2303	9.85882	12.3889	12.7861	9.8824	10.679	11.5286	12.0713	11.7435	13.8049	9.43916	9.98935	8.81053	10.6564	11.858	12.4965	11.1227	10.7038	8.43409	13.2339	9.26997	12.9621
ENSMUSG00000000531.4	Grasp	45.7884	42.4422	39.6338	41.4242	37.7642	43.7394	41.9794	43.4778	34.9508	39.9113	46.1765	43.3184	45.7636	43.2332	44.1042	43.0842	38.9581	45.4639	38.6588	45.885	49.412	36.7919	41.1983	40.2913	41.5296	51.5929	49.7023	48.9805	43.311	42.2676	34.4718	46.2236	42.9816	50.1486	33.5131	40.2141	43.2037	46.5734
ENSMUSG00000000532.10	Acvr1b	144.538	153.386	139.573	131.549	140.344	144.408	143.98	143.224	135.223	139.441	140.878	132.783	141.172	146.853	151.456	144.126	140.351	107.142	136.703	141.094	133.708	139.92	138.111	137.885	142.315	112.834	145.649	138.275	132.84	123.126	125.401	127.232	141.171	131.816	92.6891	142.699	133.502	132.274
ENSMUSG00000000538.14	Tom1l2	324.297	369.644	335.01	354.387	359.973	356.619	348.434	361.397	349.237	366.797	366.057	354.591	347.297	339.55	330.509	345.062	367.582	239.583	349.786	362.191	351.52	334.867	346.205	347.715	335.877	287.251	302.466	299.398	309.466	279.458	272.817	294.734	352.977	286.927	266.644	350.443	295.375	331.144
ENSMUSG00000000552.9	Zfp385a	50.9494	53.568	53.7077	50.4279	52.2473	47.1245	50.0011	43.6219	54.3528	49.749	53.9593	47.5521	54.1008	61.8289	53.8908	51.3042	50.2339	53.4678	57.3665	48.106	43.0579	46.1784	46.8828	49.0744	46.4517	55.938	52.193	54.6739	53.3971	60.717	57.3367	57.1789	52.4135	41.364	45.6403	47.6706	47.4594	42.762
ENSMUSG00000000555.6	Itga5	1.98145	1.41872	2.44417	2.07914	2.64525	1.86764	1.6582	1.85693	1.94359	1.81051	1.25799	1.49024	1.74323	2.12523	1.86275	1.49184	2.34166	1.47711	2.67671	1.38812	1.50072	1.73881	2.05919	1.57833	1.7726	2.49754	1.99888	3.10681	2.74402	2.96101	1.82752	1.78306	1.41129	1.34187	6.47587	1.77875	1.65736	1.52779
ENSMUSG00000000560.5	Gabra2	104.495	187.764	148.551	158.561	185.357	112.342	150.74	114.586	104.954	122.746	181.335	184.806	99.8493	143.832	94.8426	114.677	52.5159	97.3172	108.517	98.6951	129.685	119.716	119.273	119.924	110.867	93.7431	95.5021	83.8838	146.264	79.3779	69.1807	80.6307	113.421	100.157	69.2592	167.288	95.7195	158.874
ENSMUSG00000000561.10	Wdr77	48.3228	48.2515	49.2028	45.9877	44.9839	48.2584	50.1428	45.0946	46.325	49.8131	45.472	49.0254	49.1895	49.2141	47.5001	48.1565	45.133	44.8628	44.0853	48.4607	49.9069	50.0869	48.2314	49.2936	50.6775	47.3676	51.3205	49.2927	43.7263	42.5767	45.8554	40.0736	49.9123	47.933	46.2243	44.8815	49.6927	48.5997
ENSMUSG00000000563.13	Atp5f1	218.635	200.428	215.454	212.442	197.868	218.33	235.62	212.459	237.134	213.272	229.239	219.505	218.859	219.748	217.197	213.079	205.172	271.513	210.671	215.312	215.098	214.089	205.977	206.907	222.145	271.855	227.777	238.407	241.741	248.823	254.667	234.714	207.237	250.509	288.374	212.042	236.061	226
ENSMUSG00000000567.5	Sox9	28.3394	28.6731	33.0042	36.4378	36.0689	28.8983	26.7438	32.8325	40.7815	30.9709	26.9041	31.3458	27.4824	28.979	26.5943	27.6885	31.8586	38.336	34.8704	22.5338	29.0884	30.8061	33.9041	28.1323	29.976	27.9519	29.5549	27.3815	31.1928	35.7111	31.9746	34.2711	32.865	26.541	40.9165	27.592	32.7398	27.7897
ENSMUSG00000000568.11	Hnrnpd	112.036	108.166	95.1148	98.3185	103.486	104.237	105.714	101.091	100.086	102.686	96.0263	95.2565	103.487	97.5023	100.646	106.383	105.942	98.5882	107.624	96.5975	95.2638	109.437	97.5215	105.091	96.7652	91.8443	105.021	109.006	95.7292	91.0918	89.7717	90.1957	100.873	93.6971	78.0884	98.5429	98.2757	95.5752
ENSMUSG00000000581.4	C1d	44.6978	43.8012	46.7107	43.2919	38.7726	44.2063	52.0278	41.1887	58.7808	45.3749	48.6757	43.4878	46.5519	39.5596	46.2105	43.4572	43.9547	60.0804	42.5202	40.5793	43.5209	47.1325	41.6913	39.9698	45.059	56.2288	48.1001	49.4265	49.2885	49.8979	51.7007	46.5561	42.9956	52.8324	61.203	41.6513	47.4173	44.1289
ENSMUSG00000000594.7	Gm2a	62.7767	59.3325	69.3472	60.154	60.2269	68.719	68.4113	55.3398	76.4252	61.0927	69.8267	67.6364	62.0742	60.2653	65.1532	64.8948	60.0629	71.1243	70.6769	55.1545	57.8256	60.8429	57.2513	57.4775	58.6225	73.1812	62.5206	68.2457	64.8182	70.5599	67.8415	66.2755	62.7257	60.9772	76.5939	60.008	65.0162	61.4492
ENSMUSG00000000600.11	Krit1	27.9554	25.8058	26.4705	29.4603	27.5924	23.829	22.8321	30.9275	23.0526	26.7571	21.0671	23.793	26.6639	25.8063	27.54	26.0474	27.6078	26.5879	25.0119	26.6673	29.4077	28.698	30.6993	30.2075	30.1184	21.3317	21.607	22.7287	24.7852	23.8833	24.7762	25.0838	28.1281	28.507	23.2925	29.4277	28.5684	28.449
ENSMUSG00000000605.8	Clcn4-2	234.226	230.027	218.457	221.551	228.251	250.88	242.919	239.672	236.543	237.449	249.887	246.871	227.211	215.589	228.072	238.395	226.798	202.862	229.378	226.88	230.68	234.939	232.877	230.845	230.423	219.219	228.634	232.342	226.196	218.415	211.1	222.641	201.536	231.114	204.376	233.33	236.174	239.38
ENSMUSG00000000627.11	Sema4f	64.2512	65.6197	62.0147	65.1933	61.4692	64.7336	60.5597	61.9031	55.6035	57.2313	67.9481	66.1123	61.1192	66.7473	66.2852	66.3419	66.1035	58.0537	63.6853	65.8122	61.7051	60.3043	58.6434	60.7803	58.9707	63.2766	63.5993	67.1903	66.4646	62.7832	63.9772	64.5227	62.6	61.6794	45.9838	62.356	57.7266	58.4741
ENSMUSG00000000628.6	Hk2	7.94116	7.73577	7.92357	7.85843	8.97339	9.65502	7.32725	6.73938	5.98287	7.85088	9.19169	9.21237	6.82134	6.4364	7.73757	8.35428	8.79988	5.46185	9.27342	8.56005	9.22783	8.87869	7.03315	8.00857	9.49609	6.56886	8.12244	9.17177	8.00957	6.26368	7.22638	5.6514	7.67129	6.881	7.04272	8.66609	7.66879	8.10531
ENSMUSG00000000631.15	Myo18a	189.482	207.97	201.875	194.17	208.127	195.085	183.564	207.72	158.529	205.982	182.291	196.288	182.979	199.574	187.307	204.769	210.377	146.766	206.677	204.285	193.896	183.16	194.144	189.531	185.506	157.088	176.489	186.646	185.303	163.718	141.138	167.034	191.908	158.591	138.656	192.376	172.843	190.909
ENSMUSG00000000632.9	Sez6	292.871	331.518	268.89	292.947	278.92	249.83	281.625	265.477	291.437	315.253	287.509	256.541	274.157	265.577	281.175	305.244	292.201	245.337	281.362	279.443	272.572	266.453	255.716	269.442	257.297	223.649	282.207	262.949	293.18	276.025	231.9	280.062	276.111	269.67	189.896	247.104	283.956	243.819
ENSMUSG00000000693.6	Loxl3	3.1181	4.19643	4.88833	2.87203	3.74135	4.16883	3.08964	2.84943	4.5125	3.63704	3.11981	3.21755	3.12266	3.37	3.73983	3.13285	4.60875	3.55536	4.31492	3.79419	2.746	3.33913	4.11838	3.22973	3.7193	4.58452	2.98246	3.50816	3.98995	4.39271	3.79455	3.91367	4.09415	2.949	5.66853	3.58597	3.70799	3.36113
ENSMUSG00000000708.10	Kat2b	17.3569	14.5755	20.3041	17.937	17.1722	15.8082	17.2339	19.1936	13.7403	15.7659	15.2971	15.3596	16.3561	15.5749	16.2059	17.0368	17.0032	16.2138	20.9749	16.7191	15.6618	16.4033	16.9376	16.5286	16.0009	13.5654	15.0551	14.3746	17.1316	16.9201	12.5276	14.4156	15.8596	15.7904	19.5307	18.8121	16.9107	16.5484
ENSMUSG00000000711.2	Rab5b	155.275	152.714	147.401	156.041	155.734	158.165	161.129	145.977	170.765	151.586	160.888	159.997	149.615	155.597	153.147	154.942	156.563	141.27	151.066	150.04	154.494	158.478	147.885	144.227	147.728	144.053	153.85	153.304	158.145	153.794	154.628	148.009	154.152	153.894	144.393	155.321	153.741	152.634
ENSMUSG00000000732.8	Icosl	16.3431	15.6657	15.5915	14.3425	13.5332	15.2079	16.9363	12.9025	13.0812	15.5095	16.857	17.1377	12.0965	14.6033	15.4465	15.6643	13.692	15.647	13.7931	16.2718	15.4223	15.3877	11.8621	14.7457	15.0038	16.4393	14.008	14.8502	14.2392	17.4081	17.0476	14.3552	17.6482	14.3081	15.1848	15.5107	16.2084	15.7925
ENSMUSG00000000738.13	Spg7	49.3827	47.9827	52.9729	43.2214	44.5454	45.6404	45.6076	44.2942	41.4237	44.7661	47.5351	41.4556	43.0806	46.7701	47.0273	49.6781	49.0556	46.8208	51.3987	48.8154	41.8286	44.7628	45.6792	43.6818	43.0806	53.6115	47.0054	46.8697	45.5062	46.5302	40.331	43.3526	42.5065	48.0734	46.3446	45.3796	44.4256	44.9652
ENSMUSG00000000739.9	Sult5a1	1.53601	1.61286	1.86907	1.6915	1.70991	1.43408	1.57316	1.50476	2.1464	1.77847	1.84505	2.15068	1.92513	1.50284	1.64782	1.87971	2.02845	1.95802	1.7991	1.311	2.0116	1.20024	1.62415	1.4468	1.34528	1.50536	1.9037	1.51624	1.7799	3.13997	1.52061	2.20616	1.565	1.79437	1.85516	1.60799	1.83995	1.7851
ENSMUSG00000000740.7	Rpl13	12.1191	8.63181	11.454	12.5805	12.1302	12.2897	12.5286	8.35619	13.7572	10.7028	13.2005	12.6162	11.5205	13.1005	11.5347	11.0545	10.366	15.355	11.3797	10.3338	11.5108	11.4484	10.1364	11.9106	12.2816	19.2789	13.5956	14.5678	11.2876	13.715	15.5967	14.2343	11.5279	12.9662	17.3148	9.32067	12.0369	12.1741
ENSMUSG00000000743.8	Chmp1a	121.314	120.562	117.783	112.908	111.568	124.064	124.209	112.344	144.975	117.715	130.982	127.246	121.587	116.25	115.834	118.959	113.906	133.266	118.536	124.175	114.262	111.314	112.052	111.93	116.834	144.874	119.06	120.065	124.979	130.805	135.781	123.726	112.862	125.372	138.896	114.31	119.231	118.251
ENSMUSG00000000751.9	Rpa1	73.498	78.2538	74.7627	76.9985	72.3863	78.9243	80.5431	68.6104	94.34	76.5702	77.6262	79.7276	73.14	67.7188	72.1171	71.6976	71.5625	69.1663	76.3375	69.9302	73.3756	73.4146	73.7973	73.5385	72.2494	72.7364	69.358	68.0525	67.9034	69.2258	62.8751	67.0915	77.5233	66.7504	78.7239	65.8993	71.6316	71.4522
ENSMUSG00000000753.11	Serpinf1	9.55397	10.0655	10.5594	10.6952	11.794	12.5065	12.7979	9.78091	12.6587	10.8791	12.3115	11.2953	8.64037	9.04739	11.3628	8.07083	15.094	11.542	10.3558	9.48546	10.5689	9.78656	10.0639	9.61613	9.57523	17.7736	13.5638	23.7842	20.6024	22.8746	13.7971	11.1064	11.9052	11.1407	52.3051	11.0283	8.55365	11.3539
ENSMUSG00000000759.10	Tubgcp3	36.5109	37.7231	35.3366	35.7153	33.9352	36.2688	32.8238	37.3147	37.1817	35.9538	34.6869	34.0722	35.7893	34.9144	37.5416	36.0726	34.0809	35.4334	37.7665	36.3995	38.2364	40.0541	37.5729	37.8069	33.8061	29.6625	33.045	34.5316	34.1297	31.237	31.2911	31.4605	37.2526	32.9539	31.9671	34.892	38.3018	35.7341
ENSMUSG00000000766.14	Oprm1	1.04449	2.01608	1.19812	1.11005	2.46987	1.66753	1.62985	1.74488	1.03095	2.19504	1.3754	1.89666	1.81903	1.18405	1.63349	1.53659	2.31183	0.360689	1.5797	1.98963	1.06966	1.70803	1.68215	1.63679	1.83591	0.0684256	0.888392	0.445953	0.563636	0.341655	0.488269	0.362657	2.05406	0.312064	0.549676	1.33762	0.660134	0.981
ENSMUSG00000000776.8	Polr3d	15.2526	16.2929	14.1218	13.9196	15.0823	15.358	14.0309	15.3517	13.6896	14.0515	14.9113	14.4113	16.0226	16.5312	15.1742	15.2913	14.6913	16.4371	15.1388	16.2564	16.5398	16.4494	15.1684	15.4618	17.0297	15.276	15.8959	14.8205	14.9512	14.3658	17.2987	16.516	15.5941	16.0869	16.5418	15.4253	16.2224	15.8568
ENSMUSG00000000782.11	Tcf7	3.01058	2.89718	2.44417	2.44915	2.16297	2.65138	2.62194	2.36919	2.70412	2.90002	3.01917	2.37083	2.50116	2.86905	2.49322	2.65547	3.2664	2.14696	2.3403	2.32895	2.45863	1.80036	2.78426	2.79131	2.99127	2.24094	2.6969	2.15544	2.13589	2.45666	3.11097	2.71993	2.86451	2.34048	2.12999	2.98831	2.1349	2.5892
ENSMUSG00000000787.8	Ddx3x	283.609	297.947	256.35	244.721	286.359	364.239	352.559	361.621	308.811	354.524	352.874	352.288	354.346	258.488	265.256	287.76	289.352	211.003	294.541	340.736	339.37	366.258	351.121	351.851	357.037	211.812	266.74	260.793	243.313	217.293	242.572	254.63	339.521	302.905	274.185	368.387	319.28	331.192
ENSMUSG00000000792.2	Slc5a5	35.2514	36.5732	33.3876	36.7549	35.0459	33.2173	35.9843	23.1316	44.28	34.5759	36.5152	31.5659	34.2886	39.4685	34.3749	30.5975	34.7819	40.7406	34.6071	31.3869	32.4251	32.1141	25.3048	33.6711	29.0264	37.3262	35.2818	32.9113	34.189	42.7394	43.9303	31.7929	40.4944	31.3312	34.286	28.1612	36.3355	29.4622
ENSMUSG00000000794.8	Kcnn3	15.7594	20.4147	14.665	15.8226	18.4437	17.309	17.4465	13.0786	16.7486	17.2559	13.9553	16.1555	15.295	13.7988	15.7904	14.5305	17.7937	7.78057	17.6692	16.0096	15.3584	16.234	16.459	17.157	16.9189	7.40707	11.5332	11.1637	10.5163	7.87434	7.88206	6.58826	19.6463	9.48674	10.3923	15.0981	11.124	11.9167
ENSMUSG00000000804.10	Usp32	147.564	156.194	146.73	149.099	161.857	150.978	151.86	171.622	123.494	158.027	145.256	155.323	147.765	149.176	150.682	156.867	160.993	114.424	159.155	156.302	163.594	149.953	156.991	154.019	157.065	108.164	139.128	129.297	139.915	123.207	129.377	130.617	155.424	140.897	115.14	162.564	136.493	146.121
ENSMUSG00000000805.14	Car4	31.7339	25.8805	28.5632	31.1871	31.173	33.5508	27.8067	30.6394	23.1709	31.4196	33.3283	38.4413	28.3313	29.4799	27.712	30.2246	27.9807	34.5402	31.0528	35.3507	38.5876	28.421	31.4099	29.1845	32.4766	38.7973	29.9674	33.8032	34.7675	32.7664	34.7508	35.5857	30.9646	32.6887	27.0372	34.5363	32.2202	34.8336
ENSMUSG00000000811.9	Txnrd3	5.36067	4.52498	5.1599	4.19351	4.86668	6.23657	4.79035	3.56979	4.69841	5.80004	6.08866	6.19803	4.75978	5.10054	5.53093	5.0424	4.9518	5.25575	5.54358	4.59621	5.1248	4.92406	4.45191	5.59723	4.35238	4.97796	4.94961	5.44063	5.22105	4.52286	4.28282	3.83812	5.0583	4.64975	5.01579	4.83821	4.55071	4.69594
ENSMUSG00000000823.12	Znf512b	46.6332	54.9419	52.8131	51.3441	47.556	41.2214	35.4458	53.0666	33.041	48.4191	34.7875	34.631	51.0388	45.9504	47.4715	50.6031	49.3092	40.191	48.7805	54.3371	53.4512	51.7949	58.5564	54.1894	52.1968	34.0418	42.04	39.2439	39.6177	34.3445	33.7045	36.3412	55.6134	45.062	35.6602	47.1583	48.1617	49.7898
ENSMUSG00000000826.12	Dnajc5	414.86	451.647	391.498	416.197	438.702	454.253	445.928	424.293	429.296	439.537	454.754	437.486	429.987	408.742	444.595	442.12	451.374	320.755	438.22	435.391	426.38	428.455	420.292	421.78	424.333	353.521	411.373	405.862	386.506	370.842	347.731	356.099	431.954	381.997	293.098	441.344	371.838	400.763
ENSMUSG00000000827.14	Tpd52l2	47.3244	42.9649	43.963	45.0891	42.894	39.9541	41.2566	46.0551	43.8068	44.5898	41.5303	42.3532	44.5055	47.2863	48.2739	44.9788	41.7323	52.2655	42.1107	46.0546	45.8518	45.7476	44.2581	44.8509	46.1035	58.0591	46.8468	46.7359	45.7584	51.6225	54.9791	50.6662	44.2951	51.4593	65.7894	47.3433	49.0606	46.3643
ENSMUSG00000000838.13	Fmr1	67.2311	64.3951	60.1936	61.405	66.6281	62.866	63.1958	66.8015	56.702	58.1767	59.8634	61.8956	67.0008	60.7055	65.0529	65.044	68.4154	62.0212	64.3581	62.2031	64.4351	67.9058	66.7496	64.1855	69.0524	54.2102	62.0764	59.4158	63.0531	56.8124	58.5504	55.5318	62.572	64.1915	60.4128	67.8772	64.2718	65.4215
ENSMUSG00000000861.11	Bcl11a	97.3829	93.0981	86.5043	96.768	99.1603	93.6653	98.2306	100.258	78.5547	96.5178	93.7284	96.1879	95.5291	99.0659	102.566	95.925	89.7141	85.9469	94.4017	99.7902	91.6077	89.5871	93.7221	96.7897	94.1854	89.6205	100.134	105.185	97.1828	98.7709	96.4261	103.251	89.0652	95.944	65.4458	95.7823	91.9272	90.5576
ENSMUSG00000000869.8	Il4	6.25155	6.76507	6.64557	7.18888	6.37198	6.06982	6.56193	6.59531	6.59129	7.16193	6.92731	6.8246	6.51817	6.07207	6.66291	6.95195	6.96533	10.2882	7.16716	5.87636	6.35411	6.63209	6.11956	5.69953	6.36238	6.27805	7.28164	7.52174	8.05407	8.15092	8.8865	8.77931	7.16825	7.41151	6.04644	6.75926	7.00866	6.48104
ENSMUSG00000000876.7	Pxmp4	13.2558	13.6496	14.3295	14.9592	11.7209	14.9744	14.5411	13.3347	16.2078	13.6189	15.4649	14.6822	14.4916	15.7267	15.0023	13.2923	12.9314	16.9008	14.1442	13.5573	15.1668	12.7564	13.7618	13.5327	13.4686	18.1841	14.8647	15.8313	14.9512	18.0426	17.6195	17.1053	15.2448	14.9166	17.4007	14.3866	14.2842	16.2106
ENSMUSG00000000881.8	Dlg3	259.247	258.626	244.113	237.779	238.964	277.678	256.17	262.676	230.678	251.565	263.087	261.96	249.055	242.564	257.332	259.699	243.384	219.522	238.169	259.239	248.114	242.31	258.588	244.89	253.957	238.686	246.322	251.161	242.571	222.759	208.351	242.889	234.638	261.837	189.69	264.863	241.441	261.284
ENSMUSG00000000884.12	Gnb1l	4.3469	3.46467	4.04166	3.31252	4.16517	4.31891	4.5069	3.69786	4.15759	3.97351	4.19329	3.06514	3.56226	4.40225	4.11238	4.08763	3.90775	4.05345	4.09552	3.42402	3.89548	3.80076	3.63983	3.8143	3.75096	4.84111	4.07708	3.95412	4.34593	3.72567	3.68294	3.15814	3.89852	3.4483	5.47958	3.82788	3.96081	4.42254
ENSMUSG00000000901.11	Mmp11	1.41313	1.46352	1.59749	1.85008	2.20681	1.68421	1.30388	1.76088	1.85908	1.36189	1.07348	1.99827	1.53101	1.7609	1.44721	1.52167	1.8793	2.02673	1.98925	1.38812	1.59651	1.93885	1.74016	1.76832	1.55103	1.35141	1.80851	1.72435	1.63158	2.32651	1.95308	1.70751	1.94228	1.18584	2.86862	1.90682	1.62927	1.7851
ENSMUSG00000000902.9	Smarcb1	61.5939	55.4198	58.4523	60.9293	57.4355	60.0812	57.2575	52.3463	61.7216	55.517	57.6829	56.5273	58.9061	62.3905	61.1985	62.1349	56.4535	76.0366	60.1602	58.7482	53.4512	59.3503	55.5836	56.3669	55.2198	81.1357	66.5501	72.185	64.6402	71.227	68.6088	68.6177	55.7531	62.6936	65.7894	55.4971	65.1005	61.0954
ENSMUSG00000000915.11	Hip1r	60.488	66.2319	67.7018	59.4845	61.25	60.8316	61.2541	60.8305	55.0965	61.1408	56.8778	57.1709	64.3632	67.2027	61.8289	60.1657	58.6013	52.901	63.3489	58.4243	58.7675	61.8739	59.5135	64.1562	62.9116	60.7277	60.0458	63.3699	59.3302	59.0413	62.8193	62.5734	64.165	54.4239	62.3367	58.3573	58.9626	58.265
ENSMUSG00000000916.11	Nsun5	4.85379	4.71912	5.30368	5.18022	4.85206	4.75247	4.40769	5.01051	5.61105	5.86413	3.80751	5.19889	5.50255	5.66221	5.15838	5.26618	4.25079	4.19086	4.88537	5.35196	5.42813	4.92406	4.95946	5.04189	4.65308	4.68716	4.31504	4.92035	4.03445	4.66929	4.03171	5.28874	5.64518	4.96181	5.97773	5.60663	4.81758	5.86992
ENSMUSG00000000934.8	Top1mt	16.0666	16.2332	14.2337	13.162	15.5207	14.3575	14.201	12.9665	15.7853	15.2852	15.2468	15.3257	13.9762	13.8291	14.6584	14.3515	15.452	13.5859	14.1734	14.6832	14.9114	15.3261	14.3853	15.2572	14.1808	14.4549	13.8335	12.9475	13.6904	15.3908	16.3779	13.781	15.4963	13.762	14.5321	12.8497	14.9022	14.8276
ENSMUSG00000000948.12	Snrpn	11.5047	15.3222	11.0706	13.1972	15.7546	13.9739	14.9663	18.1851	10.0052	14.9487	13.9385	14.8177	11.8237	10.7172	14.3432	13.3519	14.229	8.62217	14.188	16.3952	14.8795	16.5264	15.2844	15.8125	17.2671	7.98869	10.4703	9.91503	9.87847	7.69538	6.59861	7.3438	14.1409	11.6088	8.82917	16.7203	10.4357	13.0907
ENSMUSG00000000957.8	Mmp14	8.38661	10.6927	13.371	12.0696	14.6	10.3554	8.84373	10.7894	14.9234	12.6415	11.1038	9.05995	10.1411	9.94302	7.96684	10.592	19.315	9.9447	15.1242	8.00481	10.3614	11.9408	11.7461	8.84158	9.22704	10.4862	10.7717	14.5083	16.212	13.3408	8.9144	10.9553	13.0789	8.09805	25.8004	9.59104	11.6577	9.47228
ENSMUSG00000000958.5	Slc7a7	1.73569	1.50833	1.72529	1.67388	2.25065	1.73423	1.87079	1.985	1.85908	1.63427	1.40895	1.60878	1.18237	1.57874	1.44721	1.6261	1.83455	1.64886	1.46268	1.69659	1.7402	1.50799	1.50814	1.5491	2.15245	2.00145	1.55469	1.21894	1.55742	1.38289	1.92517	1.8435	1.9283	1.59152	2.1987	2.20565	1.83995	1.68861
ENSMUSG00000000959.5	Oxa1l	45.5119	42.0091	43.1004	44.9305	41.8125	44.0395	46.4721	38.4993	47.1869	43.8368	47.8706	43.2168	43.9143	46.7398	43.9322	44.3523	40.7778	51.6472	44.6265	43.8799	43.441	42.4854	41.2563	42.4396	43.3338	53.5602	48.7981	47.1521	45.0316	50.4348	51.0729	49.4422	43.1772	43.0336	43.4759	39.3033	41.6025	41.6041
ENSMUSG00000000976.9	Heatr6	15.3908	16.039	15.8631	16.5626	16.6315	14.3741	13.5916	17.7849	12.9967	16.7913	13.972	16.3079	16.5531	15.8785	17.2089	16.3356	15.7205	14.2901	15.3728	16.1793	16.8432	15.203	17.4886	15.7541	16.903	12.6245	13.6907	14.984	15.0105	12.7063	13.2112	15.3525	17.6062	16.1805	13.845	16.5068	16.4612	15.9051
ENSMUSG00000001016.8	Ilf2	76.7697	73.236	69.6986	75.4656	70.121	76.3063	79.4802	69.1707	76.459	71.379	78.0287	72.5812	75.1257	78.2842	78.4791	74.547	72.6214	82.1167	71.4522	76.0996	72.1623	77.2308	74.8849	74.9269	73.0566	86.9177	76.5127	84.8798	81.4306	82.2901	87.9861	84.3177	71.2354	80.372	82.9667	73.1139	82.4466	77.7563
ENSMUSG00000001017.11	Chtop	142.096	132.285	129.03	133.1	132.16	142.107	143.101	126.848	158.563	132.76	142.404	134.985	138.276	132.781	139.935	132.057	126.465	148.106	131.569	131.223	131.249	140.628	133.543	132.258	132.819	146.003	142.079	140.55	140.375	147.579	154.907	145.063	128.637	142.488	136.938	133.862	137.533	136.842
ENSMUSG00000001018.11	Snapin	41.6258	36.8868	39.6658	43.9967	37.4573	39.5039	41.2282	38.8995	42.4716	39.3986	41.8323	40.1856	40.5188	42.0187	43.746	39.0413	37.8693	47.4048	38.922	37.4175	43.5368	39.5463	37.979	40.8758	40.8332	45.5544	43.4836	44.2237	42.4507	46.2536	45.4788	44.0175	39.5861	43.7357	46.4305	41.2528	42.9509	41.6684
ENSMUSG00000001020.7	S100a4	1.38241	1.583	1.77322	1.74436	1.51992	1.51745	1.64403	0.97649	1.30136	1.28178	1.57668	1.28702	1.0611	1.36622	1.23228	1.70069	2.08811	1.58016	1.55045	0.863717	0.638604	0.923261	0.986091	1.5491	1.20284	2.60017	1.99888	2.27436	2.61053	2.60309	1.71592	1.63196	1.25759	1.06102	4.01951	1.45146	1.48881	1.07749
ENSMUSG00000001025.4	S100a6	10.6599	7.46696	8.81816	8.31655	8.54957	9.18811	9.83581	7.7639	8.58558	9.13266	8.92332	7.78987	8.3372	6.9677	7.27905	9.72677	9.4114	12.023	8.42506	7.58837	8.01448	7.90927	9.00533	8.0378	7.34364	14.8826	10.8193	10.911	13.29	14.5285	10.0444	10.0486	8.10446	9.28389	23.533	7.79805	10.4638	9.26322
ENSMUSG00000001029.11	Icam2	1.56673	1.38885	1.82114	1.23339	2.07528	2.06774	1.98417	1.80891	2.50131	1.50609	2.23083	1.82893	1.60681	1.73054	1.33258	1.64102	2.10302	2.09543	1.06776	1.48066	1.16545	1.4926	2.2042	1.69524	2.32654	2.53175	1.30086	1.54597	1.2756	2.01739	2.00888	2.85592	1.70473	1.966	1.95822	1.93528	1.47477	2.02633
ENSMUSG00000001034.13	Mapk7	18.9083	18.0252	19.6811	18.5008	17.6545	16.7921	15.0797	16.7284	16.867	17.4482	16.7061	16.9684	17.3565	19.0056	16.5928	18.275	17.4357	19.5631	16.543	18.3231	21.5848	17.942	20.1133	18.2823	18.0742	16.6959	18.212	16.2178	16.9091	16.0415	16.629	19.1755	22.2314	18.3649	17.4179	15.2404	18.8208	19.3627
ENSMUSG00000001036.13	Epn2	162.617	162.63	162.801	163.195	164.78	152.663	145.51	178.025	126.84	159.293	162.616	163.977	150.312	157.403	155.898	165.206	159.621	144.533	152.353	165.865	173.509	157.647	172.87	160.931	168.002	153.787	151.185	150.821	161.185	142.063	145.49	154.582	157.925	164.707	142.984	172.781	154.499	171.241
ENSMUSG00000001039.8	B9d1	6.78916	6.88454	7.95552	8.35179	6.69351	6.16987	6.53359	6.40321	7.90955	6.489	6.05511	6.45204	6.51817	7.05878	7.53697	7.35475	7.18906	10.6317	7.24029	8.00481	7.98255	8.10931	7.75821	8.49083	8.35656	8.70716	7.2975	7.29877	7.90574	8.0533	10.6582	8.11444	8.71928	8.70658	14.3946	6.51735	9.48065	8.36263
ENSMUSG00000001052.11	Sec24b	56.1257	59.2279	55.5928	56.8415	57.8886	55.779	53.4734	57.1807	48.0319	55.9496	51.1078	50.5495	56.3898	54.6335	53.16	55.3769	58.2881	42.9906	52.8322	54.8615	53.7385	53.8877	55.9171	56.3961	57.4988	43.0055	50.7176	49.813	50.6235	44.5941	42.5631	44.5766	51.1699	49.5713	41.3116	54.1879	48.5128	51.2372
ENSMUSG00000001053.11	N4bp3	14.0852	16.7708	19.0421	15.4349	14.7023	15.1245	17.0213	14.6794	13.8755	15.8139	15.8842	16.4434	17.3717	17.5787	16.6788	15.2316	14.7957	13.5344	16.0603	18.2152	15.9651	15.8031	14.9074	16.8209	18.3749	16.8156	18.4976	17.303	15.7818	12.8853	14.8713	17.06	17.6621	16.4926	16.4559	13.4331	15.4359	16.6288
ENSMUSG00000001054.5	Rmnd5b	59.4742	54.7776	54.3467	55.2381	52.9635	54.7451	54.7489	50.7935	55.181	55.2125	60.5343	58.8304	52.873	56.7587	55.4669	54.452	50.6217	55.9239	49.9507	53.1494	54.9838	49.2406	50.9867	53.0787	51.4213	56.7762	58.6497	61.6307	59.6713	57.8536	58.7876	60.7752	52.2738	55.7346	54.4866	52.7792	57.0244	53.9389
ENSMUSG00000001056.3	Nhp2	29.1381	26.2837	28.7709	26.6059	23.2811	28.8983	29.5641	23.0676	34.224	27.3499	30.3594	25.842	28.7103	27.5065	26.1788	26.4055	23.536	37.6834	26.8256	27.2534	24.2989	27.4362	26.1459	25.4287	26.7473	41.4317	31.3634	31.7965	30.1397	36.7198	32.9791	30.0854	23.992	30.8787	36.897	26.4963	28.765	25.9081
ENSMUSG00000001062.13	Vps9d1	44.1142	43.9953	45.1771	42.5166	43.1863	40.3209	39.074	42.7415	38.5168	42.9395	41.4968	38.4752	42.0346	46.421	42.2844	44.2926	41.3893	43.1109	40.7211	46.687	43.1537	42.1622	41.1693	42.0888	39.1081	44.8872	40.9295	44.5805	41.9168	42.1537	39.8148	40.7082	41.8777	40.5059	39.0957	42.0782	41.8132	43.4696
ENSMUSG00000001065.10	Zfp276	6.52804	6.0333	8.46672	8.06987	7.90652	5.88639	6.08006	9.3647	4.30969	6.85751	6.23962	7.18023	8.38267	8.18212	8.65462	7.42934	6.47314	8.0382	6.45044	9.80936	8.42957	8.3709	8.39627	9.51383	9.70184	7.2189	7.24991	7.41769	6.67464	6.21487	6.76601	7.31358	8.42584	9.51794	8.8807	8.31034	8.27275	9.03807
ENSMUSG00000001082.8	Mfsd10	12.1498	10.6778	11.8374	11.1181	11.0633	9.22146	8.47524	10.9655	8.9574	11.3437	10.1645	9.02609	11.3234	12.8424	10.8039	12.6209	9.54564	15.2691	10.6337	12.3388	11.9579	13.1257	12.4856	12.4951	10.8414	11.7008	11.0097	11.7137	11.5545	13.1456	11.3557	11.2272	12.5479	11.3123	11.5776	10.7294	12.7954	12.2384
ENSMUSG00000001089.10	Luzp1	106.461	115.051	111.265	109.525	126.285	124.848	116.74	146.826	74.7182	121.528	114.359	123.046	113.174	117.373	121.609	128.79	125.063	71.3476	114.806	134.262	128.503	113.669	124.262	124.542	126.899	90.989	109.986	101.96	108.604	92.1656	87.9303	97.9475	115.307	107.865	72.918	138.302	93.7672	119.119
ENSMUSG00000001098.11	Kctd10	28.7694	30.7191	30.3364	27.0288	29.7993	28.7149	30.3011	29.1346	33.5311	30.6184	29.0343	30.0079	27.0883	28.311	27.4111	29.8815	31.5006	21.9333	29.9265	27.5773	29.6472	26.5591	29.0027	28.7315	27.4754	22.5805	26.8104	25.7612	26.8024	23.379	21.5536	23.0287	27.8067	23.592	25.9722	27.1082	24.5654	27.6127
ENSMUSG00000001100.6	Poldip2	97.7516	93.9194	99.1564	96.1337	88.0678	94.7159	94.404	82.2813	97.1624	93.2973	100.119	97.1701	94.7106	99.2328	97.5221	90.5544	90.4002	100.615	90.5402	92.7262	91.1288	96.2653	91.1554	93.4284	94.6919	114.185	93.4874	101.915	95.2842	95.7611	105.926	99.7004	94.0537	94.7893	107.101	90.4176	93.2334	97.891
ENSMUSG00000001103.7	Sebox	4.00898	3.41987	4.21738	5.35642	4.28209	4.33559	4.64863	8.11607	1.87598	3.97351	5.06549	4.77553	4.21407	3.58252	4.15536	4.44567	4.07181	5.32445	3.94925	5.62958	4.69374	3.56994	5.3945	4.58885	3.83009	9.0664	4.61646	4.4744	5.93302	4.78317	5.00824	6.28605	2.79464	9.19027	5.42805	8.26765	4.49453	4.905
ENSMUSG00000001105.11	Ift20	32.8091	27.4336	31.6623	31.9623	29.0393	28.7483	29.7909	35.6019	28.5623	28.5997	28.615	28.9241	34.137	33.1535	32.025	30.8959	28.2491	43.025	31.6086	36.3841	35.1871	36.5765	37.9065	35.7024	35.2463	44.1174	33.394	34.0708	32.9282	36.7035	40.066	35.7066	32.4598	42.7683	40.968	35.262	38.3861	37.2298
ENSMUSG00000001119.7	Col6a1	6.55876	9.21423	9.48911	9.56755	15.4769	4.55236	3.4723	6.46725	9.12641	8.2194	4.39457	5.55451	8.01887	10.444	7.90952	7.32491	23.4166	8.45042	9.52208	13.4493	22.5108	17.9728	12.7467	19.6414	9.48026	12.214	9.77231	20.4395	19.4158	18.9049	7.6728	5.54563	23.5868	7.06824	54.6928	5.56394	16.1241	12.9942
ENSMUSG00000001120.11	Pcbp3	55.5421	55.9574	57.0784	53.6875	55.1703	55.8457	52.2262	41.893	59.2371	56.8789	53.7748	52.226	53.6612	54.9219	53.7618	54.7354	54.8427	55.9067	57.0155	48.2756	52.0462	52.5643	45.6502	51.4419	45.2014	54.2444	54.3347	59.5942	52.6703	55.2017	50.4173	49.9711	51.3795	47.7769	44.8158	46.831	53.19	49.6772
ENSMUSG00000001123.11	Lgals9	6.34371	9.85639	7.36445	6.11407	6.22584	7.03699	8.24848	6.48325	7.45323	6.60115	8.15176	7.78987	6.82134	7.14987	7.07845	6.3403	8.20328	7.60881	7.2988	7.52668	6.27428	5.7396	6.91714	6.1818	7.12207	9.22035	7.64651	6.86768	7.72775	7.80926	8.38428	7.35891	7.12634	6.61575	8.6574	7.98304	6.65752	7.88017
ENSMUSG00000001127.8	Araf	142.956	145.651	140.356	147.777	138.927	125.732	130.431	133.811	140.969	134.907	130.193	128.634	144.006	147.248	145.251	142.276	138.859	170.674	139.408	142.513	149.034	158.524	142.969	141.933	144.705	138.562	148.647	143.805	151.87	156.95	156.874	152.24	147.068	160.666	153.6	139.056	160.932	146.716
ENSMUSG00000001128.7	Cfp	1.13665	1.49339	2.60391	1.40958	1.98759	1.0172	0.921222	1.53677	1.25066	1.40995	0.838658	1.11768	1.33395	1.44212	1.77678	1.08904	1.3871	2.542	1.17015	1.85082	1.53265	1.44644	2.04469	2.83515	1.42441	1.79617	1.26913	1.01083	1.43876	1.33408	1.64616	1.87373	2.78067	1.68514	1.94104	1.65068	2.33154	2.04241
ENSMUSG00000001134.5	Uxt	1.78177	1.00057	1.58152	1.53292	1.54915	0.817091	2.01251	1.55278	1.85908	1.442	2.2476	1.57491	1.72807	1.50284	1.27527	1.28298	1.1932	1.9752	1.50657	1.40354	1.75616	1.70803	1.62415	1.38835	1.66182	1.8817	1.82438	1.26353	1.43876	1.77335	1.75777	1.94928	1.41129	1.79437	1.85516	1.43723	1.85399	1.89767
ENSMUSG00000001138.9	Cnnm3	27.7864	30.8834	32.2853	32.4204	30.0039	28.2313	28.3595	30.7194	30.1678	30.266	27.9944	29.6523	27.8462	30.8309	30.7354	30.9705	32.0226	28.7349	29.4438	30.9087	28.0986	29.4674	29.7567	28.5269	27.238	27.3531	29.1266	28.541	29.5168	27.5927	27.7058	28.5592	31.3978	25.7296	26.247	30.3526	29.0178	29.1245
ENSMUSG00000001143.9	Lman2l	47.3398	44.3089	49.8098	52.7008	54.8634	54.8452	47.2941	62.3993	59.2202	55.8534	57.9345	63.335	49.5836	42.5804	46.0959	45.1579	51.099	36.4982	51.7059	55.2008	57.8256	52.0873	58.7594	55.9138	51.4213	40.679	40.1839	35.6317	45.4172	43.6993	52.761	51.7239	53.4056	49.1656	41.1742	54.0883	47.6139	50.4652
ENSMUSG00000001150.6	Mcm3ap	55.5881	58.7202	54.8739	56.26	55.6087	53.4111	51.4325	62.0311	47.7108	58.7374	49.2292	53.1743	54.8436	52.9029	56.2694	59.4049	53.9776	44.6395	52.2179	57.067	60.5397	56.7498	61.0651	60.0789	55.1406	44.3398	50.0196	48.8319	47.6569	43.3089	40.4984	44.6068	56.3539	52.2083	44.163	54.4441	53.4006	59.3907
ENSMUSG00000001151.9	Pcnt	34.3298	37.2153	35.3206	35.3629	38.685	34.2011	30.953	38.0831	29.0355	38.4533	29.9401	34.5972	35.6377	37.4799	35.4639	36.0278	39.7635	25.8837	42.8128	35.5358	31.5311	36.0995	37.0364	37.2661	36.5125	27.7124	35.9323	37.3857	32.4388	26.6816	30.5238	32.6089	34.4719	26.2602	23.7563	32.8429	29.2004	31.0865
ENSMUSG00000001156.7	Mxd1	16.2356	17.9954	18.6268	19.7694	16.9676	17.0255	18.5662	18.2332	15.667	17.8007	15.1629	15.9354	18.7966	18.0037	18.0257	18.1407	17.9577	16.523	15.9286	18.1226	16.1088	17.1726	19.1418	17.274	19.1821	15.0365	19.4494	19.176	14.8622	13.8289	15.5967	16.1382	19.3529	18.3025	15.8719	18.7979	16.8545	18.8481
ENSMUSG00000001157.9	Gmcl1	20.3521	23.0878	22.6365	21.1438	21.4981	21.9614	22.1235	19.914	19.081	20.3001	20.6645	20.7448	21.4342	20.1896	22.4103	22.2433	21.0302	22.1738	20.4045	21.5312	21.5689	20.7888	21.7665	22.3305	21.3979	21.5883	24.9701	21.8814	20.1278	21.5731	21.6233	22.3941	20.9319	23.592	20.4067	21.8858	22.7114	22.0323
ENSMUSG00000001158.9	Snrnp27	25.5438	24.6559	25.6078	25.1963	24.1434	23.8957	27.0697	25.1966	26.8722	23.3604	26.3003	27.4169	27.0277	27.127	26.4654	25.5402	24.8634	35.794	25.3191	26.112	26.7575	27.6517	26.2909	26.174	25.3862	35.205	29.2852	27.1288	28.0187	31.9854	35.1693	35.5857	25.6967	34.9199	35.0418	26.6244	30.9842	30.1055
ENSMUSG00000001173.11	Ocrl	78.3057	78.7018	72.047	77.7562	81.2574	73.0046	69.8002	71.1077	64.4933	84.357	70.4976	71.8869	72.6852	69.0546	74.2521	75.3079	77.5881	61.4201	76.2644	74.1871	80.3683	80.3852	74.6819	79.165	73.0091	57.0499	70.294	66.4768	64.8775	60.2452	58.7876	60.6543	79.1303	66.1731	55.1909	71.1359	68.3169	70.2943
ENSMUSG00000001175.9	Calm1	2581.37	2554.93	2451.53	2575.24	2495.44	2712.29	2714.81	2600.7	2947.74	2744.73	2939.8	2881.73	2519	2495.03	2554.65	2581.99	2591.91	2305.28	2474.72	2468.15	2661.29	2590.52	2541.92	2482.2	2580.96	2426.56	2539.09	2491.33	2528.65	2479.1	2553.14	2561.73	2487.23	2578.6	2422.68	2560.51	2478.38	2593.27
ENSMUSG00000001211.10	Agpat3	254.901	277.308	265.264	267.257	274.682	281.179	292.424	275.866	273.488	275.63	290.712	276.506	269.564	259.809	270.342	273.051	285.012	211.93	275.321	278.703	258.459	253.097	264.475	263.713	260.636	247.786	246.719	239.73	245.212	240.037	230.17	232.1	282.035	230.943	210.182	282.879	233.224	250.991
ENSMUSG00000001227.7	Sema6b	141.42	147.756	131.25	131.673	147.725	149.411	134.073	115.194	135.747	148.462	160.502	153.494	135.881	146.049	150.797	146.737	129.821	111.418	138.472	139.352	131.904	132.334	122.696	140.749	130.793	136.834	144.602	151.193	128.02	120.848	126.336	127.413	136.979	115.464	108.698	129.024	116.535	127.482
ENSMUSG00000001229.7	Dpp9	66.8778	70.9063	71.376	75.9766	70.5156	71.7373	70.2538	77.735	72.4028	77.4834	73.3826	78.322	73.3673	69.9503	66.9157	72.5778	71.2791	67.9468	69.068	76.223	79.6659	69.5985	73.8698	71.5364	67.3431	65.6031	69.9608	69.9849	74.3407	75.4244	73.1845	81.1747	73.1497	70.8697	56.1013	76.2445	70.9012	69.9887
ENSMUSG00000001240.9	Ramp2	20.3521	17.3682	20.5757	19.4875	19.4082	20.3439	21.84	16.0401	21.5654	19.5151	24.8075	22.6414	19.7213	20.979	21.0634	19.737	17.4655	21.0573	16.2943	21.9477	20.1799	19.25	17.1551	20.8544	20.7015	32.2114	20.6075	24.6315	17.2651	23.7857	24.0228	23.3914	19.6743	24.5438	18.397	18.1433	18.3854	20.1025
ENSMUSG00000001247.12	Lsr	1.09057	1.28432	2.47611	0.757652	2.01682	1.70088	1.54482	1.3927	2.2985	1.84255	2.13019	1.79506	1.95545	1.57874	1.56184	1.16363	1.64066	1.2023	2.22328	1.35727	1.78809	1.47722	1.85617	1.4468	1.32945	1.19745	1.18981	1.72435	1.26077	1.28527	1.82752	2.22127	1.81652	1.34187	1.46008	1.46569	1.40454	1.86551
ENSMUSG00000001248.10	Gramd1a	75.7866	73.3106	76.7276	72.946	67.8704	64.9004	63.0399	72.9966	64.5102	66.6524	67.8642	62.8608	75.8685	73.3355	76.5447	71.6827	68.2662	82.1683	71.1742	80.4645	75.483	74.4764	75.3344	75.9937	71.7904	74.9432	67.6605	74.4593	75.5866	72.8702	74.2587	74.3748	76.6291	73.1321	64.9648	72.502	79.0054	77.9172
ENSMUSG00000001260.6	Gabrg1	28.6619	27.0901	26.8059	27.575	28.3378	28.3481	32.016	23.0676	39.0914	30.8748	28.1286	29.0765	28.301	28.2807	27.1532	26.9873	31.0979	29.0784	27.4692	24.4463	26.2147	30.6676	27.7991	26.8755	26.3675	25.403	27.5401	23.0409	28.9531	29.2847	31.7514	27.6526	30.5594	26.307	36.8283	24.191	29.074	24.5733
ENSMUSG00000001270.8	Ckb	842.132	774.847	869.819	850.948	811.58	847.49	846.929	800.93	973.314	840.349	880.104	838.952	850.515	934.037	870.405	812.871	743.158	1131.93	807.358	772.811	718.398	758.674	740.51	774.683	768.978	1093.65	896.641	1021.93	917.689	1122.06	1023.06	1065.59	767.967	799.195	967.086	743.647	836.629	805.498
ENSMUSG00000001280.8	Sp1	20.3675	20.9822	20.7514	22.3595	24.6695	20.9442	21.8684	26.4293	20.3485	22.0786	18.8195	20.2706	21.3584	19.8557	19.1577	21.93	22.4322	17.5535	24.0319	21.1611	22.3032	24.251	22.9991	22.725	23.0913	15.1734	19.3067	17.5111	21.5962	19.7509	17.48	19.7346	23.7265	18.3805	18.8264	26.4252	20.0849	20.3276
ENSMUSG00000001285.8	Myg1	21.5809	24.0884	24.7292	23.8748	22.5504	22.7451	24.6887	23.852	26.9567	23.8731	24.7069	26.0114	24.1779	24.1668	22.5393	23.2428	22.82	29.7826	22.774	24.5697	22.894	24.1433	22.5061	23.8649	22.9964	30.2441	24.0976	25.9545	26.6392	30.3097	29.5054	28.937	22.944	26.3226	31.2972	21.1885	27.0795	25.8276
ENSMUSG00000001288.10	Rarg	6.71236	5.88397	8.09929	7.43556	7.13194	5.88639	6.33517	6.5793	8.12926	6.31275	5.73642	6.96008	8.1553	7.74189	6.21872	5.81816	7.5321	6.42369	7.47432	6.24653	7.43974	6.21662	6.74312	6.38639	7.24868	5.90171	7.66238	6.92714	7.20861	7.40253	7.54724	7.2078	7.99267	7.00583	10.6328	6.21852	6.53112	7.10823
ENSMUSG00000001289.8	Pfdn5	79.2887	74.1021	84.6352	83.3241	71.6117	81.1088	97.607	77.799	110.193	76.0094	88.21	84.4523	81.6439	84.1437	82.2762	77.3517	78.0803	104.084	78.985	81.0506	74.4293	77.4923	77.8576	75.1169	72.1386	130.419	90.1559	93.0407	93.712	106.971	107.614	101.982	72.493	93.2758	124.639	80.6273	94.0902	84.5108
ENSMUSG00000001300.11	Efnb2	53.3456	64.0217	52.5416	52.5775	61.323	48.792	54.5363	41.5088	78.4871	62.8872	49.4305	49.9229	54.0857	56.6221	54.9368	50.618	54.9471	44.8456	53.2564	41.7052	51.8706	55.7342	46.0997	51.778	47.5279	35.855	57.3489	43.3021	48.1316	45.2286	49.2315	48.7169	59.1206	46.8408	45.5544	39.8583	52.263	43.357
ENSMUSG00000001305.5	Rrp15	5.13027	5.13727	5.57525	4.75735	5.59741	5.65294	5.2297	5.10656	5.67865	4.326	5.76997	5.14809	5.38128	5.08536	5.54526	5.25126	5.19044	4.24238	5.16328	5.29027	6.03481	6.15507	6.71412	4.77883	6.52065	6.00435	5.64763	4.96495	4.77608	4.78317	4.78504	3.83812	6.13424	4.94621	6.32127	5.79162	5.32321	6.0629
ENSMUSG00000001313.8	Rnd2	72.1002	79.105	74.9065	74.5142	73.234	82.8264	78.0062	52.6984	117.139	80.7359	79.6222	79.8292	73.7312	79.696	66.1992	69.4151	79.1095	85.466	76.2498	63.3444	69.3524	73.7993	63.9509	70.4549	68.6567	91.9983	68.8821	72.4971	72.8278	77.328	76.3095	65.4293	71.5149	62.3191	103.975	64.7466	75.8452	65.0998
ENSMUSG00000001323.13	Srr	58.8752	58.1228	56.3915	56.6477	58.3563	56.396	54.9757	58.6374	54.9951	59.17	56.3578	55.5282	54.0554	50.6563	56.5846	58.5545	58.7952	51.1147	55.977	54.3679	59.8691	57.6269	56.5117	55.49	53.9695	47.1282	52.9703	54.2725	53.3081	52.8264	51.0311	51.0288	52.9864	53.5189	46.0525	55.739	55.3108	52.4916
ENSMUSG00000001334.9	Fndc5	79.2273	69.2187	74.0758	75.7299	78.1006	81.1922	82.9666	96.0642	52.3585	79.7105	87.472	85.1636	80.8557	85.5859	85.5718	85.6761	76.5739	83.8515	78.6193	92.7108	78.8995	72.953	80.0764	76.8559	79.1657	100.757	88.6805	85.6825	88.4464	95.875	82.1687	88.9718	75.12	95.6163	65.7722	98.9698	79.2723	85.9421
ENSMUSG00000001366.10	Fbxo9	91.0699	90.6489	88.2775	82.2669	87.2056	90.5971	86.609	84.1222	85.2305	86.0553	92.4537	84.0798	93.1947	91.5213	93.8682	92.3595	86.1345	71.3991	87.6002	94.0989	83.8008	94.5265	88.0086	93.9545	90.387	94.0852	88.8074	86.9609	81.5345	77.149	76.0444	70.7029	90.4765	80.2472	81.9533	87.0878	77.2638	91.2974
ENSMUSG00000001376.13	Ccdc132	85.5864	82.9729	77.0631	85.368	84.7795	81.459	84.1288	87.9802	64.544	86.568	81.5343	80.3372	79.1731	79.8326	88.0937	89.0775	85.6274	75.8476	77.9172	89.04	93.6034	89.5409	89.8938	85.5952	92.2704	74.9603	86.6023	76.1985	80.155	74.1066	75.0958	77.9561	84.8034	95.1014	75.2026	87.1731	88.3597	88.7725
ENSMUSG00000001380.6	Hars	87.1838	87.5725	79.3954	80.3992	76.7707	86.0447	85.5177	72.8205	78.7575	80.4315	87.9752	81.0654	83.7055	85.7528	87.4489	87.4962	83.405	87.2179	82.0274	79.4003	80.2885	81.17	76.1175	77.8351	75.399	95.5393	93.1383	93.6502	91.057	91.4985	82.2803	83.5773	80.0804	86.0203	72.8836	76.5149	85.1292	82.5005
ENSMUSG00000001383.8	Zmat2	186.64	177.46	162.497	166.965	169.325	193.967	199.593	162.225	182.782	165.221	192.069	176.745	188.33	187.369	199.486	187.061	179.055	208.117	184.43	188.09	193.289	176.881	176.757	166.865	171.911	247.239	210.882	205.599	193.743	214.429	208.365	197.89	179.598	210.877	176.652	191.992	186.06	190.25
ENSMUSG00000001415.6	Smg5	72.0234	75.252	80.8172	76.0118	74.8708	68.1521	65.1516	88.7806	56.8541	74.6475	64.6438	65.1809	75.2318	82.1855	75.4843	75.3228	76.0221	68.7884	72.8563	79.7859	81.0548	76.3383	87.3415	76.5052	78.4852	71.4193	75.5767	66.9078	72.9019	66.0045	67.5904	66.9253	88.5622	73.2257	74.8075	82.8757	69.1596	78.8338
ENSMUSG00000001416.9	Cct3	133.725	129.507	127.4	132.853	128.127	138.822	141.627	130.113	152.09	134.458	140.928	139.371	134.653	132.751	128.086	135.28	129.015	154.701	125.542	129.897	126.891	128.349	124.421	124.937	123.212	159.551	139.826	143.225	145.27	152.378	150.666	144.458	126.793	137.448	162.584	123.73	149.808	138.048
ENSMUSG00000001418.9	Glmp	28.2165	30.9431	37.2216	27.6983	30.34	31.7165	32.2144	30.2392	37.3845	29.561	33.0767	30.8208	30.3474	31.7873	28.1275	28.688	29.681	35.8799	32.5009	31.4177	29.6312	28.3903	27.9876	30.3098	28.8998	38.6092	32.1566	33.937	32.6019	37.1428	35.9087	35.7972	28.2119	32.8915	42.6858	30.7084	32.6275	31.3438
ENSMUSG00000001419.13	Mef2d	228.282	257.043	237.627	238.572	231.511	237.924	233.693	233.653	227.788	240.029	242.422	233.662	235.336	229.084	232.858	239.529	235.389	166.02	233.137	243.399	215.241	228.692	241.143	223.202	222.193	182.32	215.958	229.25	216.11	172.145	170.029	196.469	226.226	199.019	156.297	234.952	206.018	229.908
ENSMUSG00000001424.10	Snd1	129.071	122.548	123.838	128.572	124.327	120.246	115.039	124.975	120.147	129.395	127.694	122.86	118.54	122.519	117.912	128.76	129.627	129.985	127.268	120.72	123.953	119.747	116.91	112.354	108.192	119.061	121.979	128.568	130.838	135.182	110.377	130.662	117.668	129.054	112.374	115.704	127.785	124.957
ENSMUSG00000001435.10	Col18a1	4.51586	4.73405	15.7673	2.99537	8.24266	5.53621	5.90999	4.22612	5.61105	5.59175	4.26038	5.14809	4.85073	4.20491	4.26999	3.84894	7.08465	2.6794	11.8039	4.73502	5.33234	3.8777	5.26398	4.50117	4.96962	4.31081	3.72807	3.8352	3.42632	3.62805	3.20862	3.83812	5.65915	3.26107	10.5126	5.97661	3.27258	5.14623
ENSMUSG00000001436.11	Slc19a1	13.5476	14.2918	18.8824	13.5672	16.6022	14.2574	13.3365	13.2707	18.1176	15.125	15.9177	14.9024	13.7791	15.0284	13.5264	13.0834	13.9456	13.3627	16.3821	13.7424	15.0072	13.9412	13.5152	13.8542	14.9089	13.9588	14.3253	13.5124	12.5632	12.6412	13.1554	13.7205	15.3426	12.0613	15.2879	13.2197	14.0173	13.8948
ENSMUSG00000001440.5	Kpnb1	206.931	207.537	196.428	200.32	211.182	212.961	205.05	201.221	190.387	216.06	207.031	207.414	199.729	204.325	203.255	201.428	217.163	167.755	202.596	198.902	208.281	204.856	195.71	199.045	201.016	171.167	202.902	196.532	196.027	191.229	175.051	181.555	207.921	192.138	149.821	205.51	189.557	195.621
ENSMUSG00000001441.9	Npepps	142.019	140.2	145.068	158.208	164.327	152.663	150.23	160.465	163.599	160.446	144.4	164.807	150.964	147.339	141.254	153.853	164.871	142.352	153.889	138.334	162.493	158.339	157.47	151.227	148.012	126.194	142.111	141.159	155.579	156.771	161.45	167.955	154.362	157.842	136.972	148.391	161.55	153.695
ENSMUSG00000001445.6	Mrpl10	48.5993	47.1315	48.2443	46.0229	46.0507	50.8931	51.5317	44.8545	49.9755	47.3136	52.2652	48.2972	45.3089	49.0927	51.3976	46.1126	45.2672	51.6128	47.0546	48.2602	45.6921	46.9632	47.7964	49.0013	46.4675	53.3891	50.0831	49.2184	50.4158	53.2006	52.1471	48.2938	51.4074	48.5727	49.9518	45.6499	50.1	48.2298
ENSMUSG00000001467.4	Cyp51	67.2464	63.1705	69.8903	70.3735	61.4546	70.1698	68.8082	66.3533	71.0846	66.7165	71.5543	60.0328	65.1969	61.8137	62.66	60.0464	65.2385	67.3285	63.2611	62.1259	64.2595	71.1372	70.752	67.8975	71.2365	72.8562	72.1501	68.3944	64.3139	64.9308	69.3342	68.6932	67.4626	68.0299	77.3497	63.3663	70.4799	69.2168
ENSMUSG00000001472.12	Tcf25	559.261	575.195	573.916	564.644	568.436	617.471	624.971	582.532	577.82	598.958	629.648	610.133	597.883	590.889	595.664	595.421	572.664	510.409	575.757	631.902	579.15	549.509	566.596	579.598	568.373	628.335	597.237	592.315	577.638	577.983	561.83	568.887	558.537	568.97	480.091	599.141	536.886	569.286
ENSMUSG00000001473.6	Tubb6	4.73091	5.04767	5.27173	5.14498	5.55356	4.66909	4.84704	4.77039	5.56035	4.88678	4.67971	5.53758	5.1539	4.66032	4.64254	4.90814	5.38434	4.36261	4.91462	4.81214	5.28445	4.35471	5.06096	4.61808	5.50773	5.01218	5.55245	5.069	5.31005	5.33633	5.45466	5.03186	5.37968	5.13345	5.84031	5.09435	5.6603	4.51903
ENSMUSG00000001482.10	Def8	45.3583	51.522	47.0142	46.4634	50.8882	50.9431	49.8593	51.802	51.8684	52.6169	51.024	53.9364	52.7063	45.2218	48.1879	47.2912	51.1885	34.2482	53.7244	54.1057	52.9882	49.6253	54.119	49.3959	53.2098	44.1345	41.5006	42.871	43.1775	40.6407	41.182	43.9721	52.1061	41.4889	43.4931	53.946	42.4171	50.803
ENSMUSG00000001493.9	Meox1	1.27489	1.28432	1.40579	1.90294	1.25686	0.700364	0.892876	1.47274	0.912641	1.12155	1.35863	1.37169	1.54617	1.3055	1.10332	1.08904	1.37219	1.28817	1.87224	1.07965	1.30914	1.07714	1.42113	1.05222	1.23449	1.43694	1.0153	0.862176	1.66124	1.49678	1.45086	1.64707	0.950178	1.06102	1.18524	1.73606	1.43263	1.14182
ENSMUSG00000001506.10	Col1a1	5.28387	74.4904	13.6426	24.7382	49.149	6.67013	8.48941	5.81092	10.4109	7.97906	10.5671	8.06082	16.5986	16.7589	27.4827	6.38506	421.022	9.60118	105.474	6.89431	7.47167	5.57034	6.96064	8.7685	7.09041	208.972	160.339	207.16	126.833	134.449	41.3076	41.3731	48.5569	4.60294	553.301	5.96238	19.1579	13.139
ENSMUSG00000001507.12	Itga3	20.6132	23.1476	23.8186	17.8841	21.542	21.4111	19.1614	16.7604	19.4021	21.7582	19.7756	19.5932	21.51	21.8746	20.5762	19.6773	21.3584	14.4791	23.1982	19.2023	19.3657	20.2348	18.2717	22.2135	21.477	14.4378	18.7514	18.0165	15.3813	15.5697	15.513	16.6822	23.1117	14.0897	16.5246	17.6168	17.332	18.6873
ENSMUSG00000001517.10	Foxm1	1.82785	1.85181	1.26202	1.48006	1.38839	1.55081	1.1905	0.992498	1.14925	1.45802	1.30831	1.4733	1.37943	1.48766	1.36124	1.74545	1.52134	1.06489	1.37492	1.41896	1.50072	1.35412	0.971589	1.18375	1.0604	1.09481	1.71333	1.42705	1.2756	0.976158	1.00444	1.16352	1.31348	0.780159	1.30548	1.47992	1.17981	1.10966
ENSMUSG00000001518.10	Itfg2	18.7086	17.9954	19.0581	18.0074	18.5606	17.2089	17.3898	17.1926	17.2388	17.6244	17.897	15.6644	17.8568	18.6413	18.5272	16.5445	17.7937	19.7348	19.2343	19.6033	16.8272	18.3267	18.5907	17.2155	17.4095	19.2618	19.3542	18.7003	20.1574	19.0839	20.3259	19.7043	16.8657	17.8188	16.7136	16.2649	17.7534	18.7355
ENSMUSG00000001520.8	Nrip2	20.2292	20.1011	19.9048	19.3818	17.9906	17.2923	16.7946	19.4177	20.6527	19.0985	17.6789	16.4095	18.9179	20.0075	20.5332	17.1561	18.1964	22.2425	16.6746	21.4541	21.2495	21.1427	21.7085	22.9881	21.1605	18.6289	17.1174	18.73	17.0574	19.4093	22.3348	20.6412	23.2654	20.6118	19.3589	18.4421	24.8604	22.6113
ENSMUSG00000001521.8	Tulp3	13.225	13.5899	16.3264	14.783	15.0677	14.741	14.3711	15.7519	14.9741	13.1222	11.0703	13.6661	14.8554	14.3756	14.1139	13.1431	15.3476	14.2558	15.914	13.8657	15.0391	14.3105	15.1394	15.3741	15.2729	13.822	12.3106	11.6245	13.0971	13.0154	12.1928	12.9801	15.3426	12.5606	18.5687	14.7138	13.61	15.6638
ENSMUSG00000001524.10	Gtf2h4	14.93	13.5749	14.3135	15.6992	14.8923	14.2074	13.549	12.9825	14.6361	14.6763	14.3075	14.479	13.4759	13.3586	13.2685	12.7104	13.4832	16.5401	14.1442	14.1896	13.8577	13.295	14.3418	13.9273	14.624	15.6695	14.6267	15.6084	15.233	16.3669	15.6107	16.0929	13.8614	15.4315	15.1848	13.0205	14.8039	15.1975
ENSMUSG00000001525.10	Tubb5	478.881	484.875	484.951	478.325	458.491	512.866	491.28	409.037	582.231	514.377	529.847	487.544	457.151	514.274	471.978	470.659	465.38	566.745	457.689	464.34	466.181	460.599	446.119	457.906	440.255	559.414	530.497	561.648	538.065	566.822	544.769	502.506	454.884	475.741	496.1	435.368	483.19	460.459
ENSMUSG00000001542.6	Ell2	23.547	21.7886	21.7259	21.4785	22.4627	20.1104	24.7029	27.6459	17.7289	21.9665	21.0839	18.8481	24.9661	23.7266	25.6343	24.1976	22.0892	22.0192	21.4576	23.5517	19.2379	23.6201	22.7381	25.2971	24.0726	24.12	25.2716	25.9099	24.6072	25.4289	29.7147	26.0508	21.8261	27.7425	21.9183	25.301	25.5626	23.0133
ENSMUSG00000001552.10	Jup	30.5666	29.3302	32.8125	35.6977	34.3444	29.2152	32.0018	37.779	32.6185	32.9577	33.2612	34.9528	32.4544	33.7304	30.936	29.9262	31.8735	36.3437	31.9304	33.5153	31.9462	30.1291	33.034	35.1032	30.6565	32.964	32.7912	34.1303	37.9416	39.7622	41.8237	44.909	31.9008	29.9581	33.5818	32.601	34.2146	34.6245
ENSMUSG00000001555.6	Fkbp10	7.41892	6.57093	7.65199	6.81886	7.33655	7.47055	8.30517	5.50676	8.07856	6.87353	7.71565	6.35044	6.13921	6.49712	7.32204	7.68295	8.78497	7.17942	6.9185	6.20025	4.58198	6.67825	5.84404	5.62646	6.94797	10.2981	7.45614	9.51367	9.15168	10.2334	6.13824	5.99895	7.44772	6.30369	15.1333	6.64542	6.57325	6.30413
ENSMUSG00000001569.9	Nom1	30.9045	30.8087	28.052	26.1302	28.7178	28.6816	27.3957	26.9895	24.6244	29.3207	28.246	29.1104	29.7107	28.5539	29.847	29.8815	29.1888	24.5268	31.5209	25.7573	28.2423	30.1906	27.48	28.1761	27.4754	26.4636	28.7934	29.6856	26.5799	27.007	25.6829	25.6277	29.0643	27.7269	23.0349	28.4031	27.22	28.9154
ENSMUSG00000001576.10	Ergic1	134.785	135.854	121.617	122.634	123.83	133.253	135.689	118.411	132.941	128.242	138.982	128.126	130.197	130.747	130.607	136.816	124.526	120.521	124.518	127.229	124.943	122.101	118.215	118.243	120.6	126.878	128.563	134.604	132.128	127.746	118.245	127.232	121.874	122.953	95.0253	128.796	119.147	121.306
ENSMUSG00000001627.7	Ifrd1	28.7694	24.2079	23.579	25.4959	23.6465	23.4789	24.2636	27.0376	17.9993	21.7582	23.147	21.5068	26.3759	24.6223	26.1071	27.8526	27.3691	31.6204	24.2806	25.1866	23.7561	26.5284	25.9429	24.6103	26.9056	29.3546	26.16	28.541	26.4761	27.9995	24.6925	24.8571	24.0758	31.9241	30.0432	27.1509	27.1638	26.7122
ENSMUSG00000001630.9	Stk38l	24.1	25.0143	22.3969	24.7206	23.9242	23.7123	25.3407	24.0921	23.3737	24.2897	23.8347	22.2519	26.7245	23.7722	24.1011	26.3607	24.0878	20.6451	23.7394	23.5826	23.5645	23.3739	22.7816	22.1697	24.2467	25.232	23.6376	22.4909	22.0708	22.6143	21.0653	21.9861	24.0339	23.2331	20.527	24.9737	22.2901	25.104
ENSMUSG00000001632.12	Brpf1	37.0178	34.2734	34.8413	32.72	31.9038	33.0338	31.6617	35.3297	29.5087	33.5185	31.5168	32.0231	34.2886	34.3376	34.5182	36.6842	33.5589	31.7234	31.6232	36.6463	34.0695	32.3295	37.834	33.1888	34.9931	29.9362	33.7747	33.7884	30.3919	28.2435	28.5428	30.8863	33.5357	34.4986	27.1918	32.5298	32.6415	35.5733
ENSMUSG00000001642.14	Akr1b3	10.9364	10.5583	9.71276	9.97281	8.82724	10.5722	10.7996	9.5728	11.8305	10.1901	10.5503	9.68653	11.0203	10.6413	11.1622	9.32397	8.65073	13.689	9.90238	11.6602	10.6807	11.1099	10.1654	10.1276	10.0659	14.6089	11.2318	12.6502	11.9254	12.2996	14.1459	12.0886	10.6336	11.3279	13.2609	10.3737	11.138	10.8071
ENSMUSG00000001663.6	Gstt1	8.12548	8.06432	9.07376	9.3385	8.31573	9.55496	9.60905	6.80341	13.3854	8.44371	8.1853	8.80594	9.73178	9.70014	8.78358	6.14636	7.89007	10.752	8.08865	7.38787	7.75904	8.87869	7.74371	7.67244	7.75514	10.1099	8.34454	9.26096	6.97129	10.1195	13.7134	10.6833	8.59352	7.73918	16.0265	6.21852	9.00311	8.49128
ENSMUSG00000001665.6	Gstt3	1.92001	1.41872	2.60391	2.43153	1.63684	2.11777	2.93374	1.47274	2.2985	1.53813	1.8115	2.55711	1.75839	1.74572	1.97738	1.65594	1.8793	2.69658	2.09164	1.65032	1.18142	1.53877	1.78366	1.87061	1.83591	2.61728	1.98302	1.94733	2.35837	2.45666	3.33418	2.17594	1.59295	2.16884	3.50418	1.8499	1.8259	1.62428
ENSMUSG00000001666.8	Ddt	6.37443	5.95863	6.13438	6.50171	6.21122	6.80353	6.93042	6.93148	8.78839	6.90557	6.45767	6.99395	7.32158	5.73811	6.6056	6.04193	5.42908	8.89698	5.85074	6.27737	6.59359	6.26279	5.69902	5.91874	6.39403	9.6138	6.83744	7.43255	6.06651	8.67153	9.31896	8.06911	6.21808	6.19446	9.12119	5.3078	6.53112	6.6901
ENSMUSG00000001674.7	Ddx18	11.2897	11.2004	11.3103	10.5719	10.6102	10.989	10.8704	11.2857	11.8305	11.1194	12.0934	12.0574	10.7322	10.6109	12.0792	11.144	10.6643	10.855	9.66835	10.8582	12.373	11.4792	10.6875	11.5452	11.5694	9.90461	11.6601	10.6137	11.6435	9.79412	11.4952	10.2753	10.941	10.9846	11.4401	10.2029	11.0678	9.6331
ENSMUSG00000001687.11	Ubl3	168.976	157.404	171.203	173.872	165.189	160.066	154.17	192.673	147.341	159.181	167.228	168.041	167.077	161.836	163.707	174.231	170.598	183.23	160.325	171.417	169.422	165.818	169.912	168.545	166.91	180.165	170.27	169.492	176.611	185.877	173.768	182.084	152.853	187.972	172.736	180.707	170.722	179.33
ENSMUSG00000001700.9	Gramd3	12.1345	11.0212	12.764	13.3558	15.3892	12.3064	13.2798	13.5748	13.2164	12.6095	11.976	14.4451	12.1268	11.9923	12.0792	13.2773	13.871	13.2596	12.7546	11.1821	12.4687	13.0334	13.3847	13.2697	13.9593	11.7008	10.7559	9.92989	13.6756	14.1543	13.8529	16.0778	13.5959	12.4981	15.3394	14.2016	13.6802	12.4635
ENSMUSG00000001707.7	Eef1e1	22.2721	20.9971	20.8473	24.1039	20.7966	23.4789	24.873	19.3857	27.5144	23.8731	25.1765	23.6914	21.1007	23.9391	23.3703	22.6461	21.8804	26.8455	22.3498	21.3462	21.3134	22.0505	20.3599	21.6874	21.6986	26.4294	23.6058	22.0301	24.0732	26.4539	26.8827	26.0508	20.8341	24.4658	31.2972	21.16	25.2396	23.7692
ENSMUSG00000001729.10	Akt1	162.54	171.695	175.309	169.643	162.047	170.389	166.075	165.139	182.511	170.957	177.661	168.617	166.592	169.851	165.799	171.128	167.899	162.877	165.956	168.07	156.905	159.047	157.731	153.946	162.462	175.563	165.114	171.424	168.26	170.486	155.423	159.085	159.616	160.338	168.665	173.962	161.606	162.717
ENSMUSG00000001741.7	Il16	26.2504	22.1619	26.2149	25.9187	26.5548	28.4481	23.5833	33.3928	10.6137	24.5781	28.3634	27.1291	17.7203	23.6507	25.2188	29.7472	28.5623	21.0058	25.5531	35.7517	30.2698	21.989	26.4069	22.6812	26.0035	29.8507	27.1118	29.8194	27.1139	25.071	20.2283	23.0287	22.8182	25.8389	16.8167	35.7031	24.0598	25.3452
ENSMUSG00000001750.11	Tcirg1	6.02115	7.49683	9.32936	8.05225	7.64346	5.58624	4.83287	8.98051	5.66175	6.28071	5.04872	5.99481	7.29126	7.42311	6.69157	6.1762	7.20397	8.7424	6.78686	7.41871	7.48763	7.29376	8.54128	8.06702	7.2012	7.54393	5.94905	5.99064	6.67464	7.17476	7.7007	6.76959	8.25817	7.42712	10.3408	7.59883	7.35979	7.57461
ENSMUSG00000001751.9	Naglu	9.98405	10.5135	11.9812	9.37374	9.11954	9.97185	10.4311	8.5643	10.3771	10.0299	9.8123	9.43251	8.32204	8.77414	9.48569	9.57758	9.12802	10.7004	10.1803	9.70139	8.36571	8.81714	8.22225	9.45537	8.65727	10.3836	8.56663	10.465	10.3976	10.5262	8.76094	9.8824	9.27821	9.20588	14.2572	8.83685	9.1857	9.31146
ENSMUSG00000001755.8	Coasy	22.395	23.7449	25.3043	26.1302	23.8657	23.6123	25.2131	25.0686	26.7539	26.0201	26.9545	26.5194	23.3593	24.1517	22.4246	25.2866	24.5353	28.065	25.7433	25.3717	25.7198	26.436	26.4939	24.7856	22.0468	27.49	22.3367	23.8585	24.533	27.5765	28.3336	27.8339	25.4871	24.653	29.8199	21.5443	24.5514	24.6697
ENSMUSG00000001761.6	Smo	22.9019	23.6553	27.9082	23.0996	25.7364	25.5466	26.3044	20.0901	31.8748	24.7063	24.1534	27.1121	20.4792	23.6811	22.7255	20.9901	24.8932	22.0707	27.8203	20.7446	21.6327	23.0507	22.3466	21.8482	22.9964	23.1792	20.4489	21.3612	22.7828	23.3952	26.0457	20.2332	24.6068	20.3309	32.5511	22.3269	21.2226	21.5338
ENSMUSG00000001763.10	Tspan33	35.3282	35.4382	50.6246	35.8739	37.3258	30.8494	29.8759	23.2277	43.3504	33.214	33.6973	33.2932	28.2858	34.1554	33.7587	30.3141	34.9311	39.0746	42.0814	32.9909	33.9578	31.8833	29.9452	30.6752	27.7128	34.8286	31.0778	33.8478	36.0876	34.5397	39.5498	34.2711	34.6116	29.646	41.2257	25.0733	32.8382	33.0163
ENSMUSG00000001767.5	Crnkl1	20.1371	20.3997	18.8344	19.047	19.5398	19.4101	19.0764	20.3142	19.4528	19.499	19.6414	18.7465	17.2353	18.6868	19.4299	18.827	18.256	20.0268	18.1227	18.863	19.3337	18.2498	19.4608	19.6122	20.2425	16.5248	20.9724	18.0462	18.3479	19.0188	18.7774	20.8225	18.7101	18.833	17.8301	18.5986	20.5344	19.9095
ENSMUSG00000001768.11	Rin2	28.8309	29.2257	30.3045	26.9583	25.4441	29.3319	31.7751	33.5528	23.6273	23.6808	28.0783	25.08	29.9078	27.9923	28.6863	29.0162	26.2803	24.4581	26.6209	31.464	25.1929	24.728	27.8716	27.5331	30.3084	31.0994	27.3022	26.4748	25.0818	24.1111	26.9943	28.5743	25.2636	28.8815	30.9193	28.9012	26.3913	28.2399
ENSMUSG00000001773.9	Folh1	5.20707	4.91326	5.04808	5.67358	5.77278	5.98644	5.10215	7.20362	7.41943	6.02435	5.95447	6.85847	5.88151	5.96581	5.43063	5.02749	6.08534	4.99811	6.01163	6.38534	6.51376	6.72442	6.19207	6.05027	7.78679	3.67788	5.15584	4.62305	6.2445	5.92202	5.69182	7.96334	5.21201	5.50792	7.30039	6.04776	6.32043	5.72518
ENSMUSG00000001774.7	Chordc1	38.9378	36.3641	37.7967	47.3268	48.886	39.087	39.159	53.2267	44.956	42.555	37.4377	45.6554	44.3539	39.2408	41.1954	38.6087	42.672	41.8742	39.551	42.1371	50.0825	45.1167	53.2489	44.9824	45.6287	35.6326	38.1215	35.1857	43.6522	50.9066	60.1826	55.5016	44.5047	48.9628	42.222	46.518	44.7908	42.1991
ENSMUSG00000001783.3	Rtcb	105.324	106.554	101.169	97.1027	99.628	107.539	117.194	95.7601	119.657	106.532	111.961	108.499	104.73	109.024	106.363	102.877	108.462	100.374	106.44	102.428	99.3828	102.097	98.6091	99.201	102.795	122.807	111.652	110.448	111.63	104.758	109.749	105.639	104.534	104.978	105.315	103.751	102.447	103.069
ENSMUSG00000001785.7	Pwp1	23.3473	21.46	21.2626	21.3728	19.7736	22.8952	22.1802	19.7699	22.3597	21.0852	23.5831	21.2528	21.1158	20.0075	21.8228	21.6913	20.2547	20.2329	20.2436	20.1431	21.1059	22.4506	20.7949	20.6352	20.0684	21.537	22.9237	21.5098	20.4689	20.662	20.1306	20.7772	21.393	22.7182	20.0632	20.6905	20.2394	21.8876
ENSMUSG00000001786.10	Fbxo7	35.6661	35.4083	36.4388	36.0854	34.6805	34.1344	37.6	34.7855	39.4633	35.5212	34.5527	34.377	39.7457	39.6051	35.8221	37.9523	36.691	42.4067	36.2892	33.0218	31.8025	37.0535	36.6014	36.9154	34.7399	39.4474	41.3261	36.7911	38.09	43.8457	40.5542	41.9473	34.3322	37.3384	36.0725	36.1585	38.8636	36.6669
ENSMUSG00000001794.8	Capns1	155.874	145.322	153.327	157.098	144.261	157.515	161.852	139.286	168.619	158.524	170.768	169.938	156.982	155.779	148.561	154.375	145.66	192.092	145.054	154.451	158.629	142.798	144.912	152.046	143.628	199.717	159.435	170.027	170.144	197.444	179.99	179.727	150.701	167.875	183.162	144.549	163.559	158.793
ENSMUSG00000001802.12	Lrp3	70.8561	73.1314	68.7082	66.409	68.1188	70.3532	63.1675	63.664	62.7356	69.6165	70.8163	71.9039	66.0003	70.2235	67.4315	66.7746	58.8847	57.0231	66.0256	64.0539	67.8676	62.6586	63.0228	67.5321	62.9433	61.1554	67.2957	69.0484	64.5809	61.1563	60.4198	65.5955	65.8976	59.5261	53.7308	63.7078	57.853	65.2767
ENSMUSG00000001827.7	Folr1	0.552963	0.388282	25.6078	0.616693	0.789191	4.06878	3.28805	0.384193	0.574626	0.448622	0.402556	0.609642	0.636659	0.789369	0.630469	0.686244	0.715923	1.271	26.6062	0.586094	0.462988	0.46163	0.43504	1.40296	0.411497	0.410554	0.634565	0.356763	0.533971	0.846003	0.139505	0.22666	0.670714	0.124825	20.4754	0.369981	0.646089	0.643279
ENSMUSG00000001829.12	Clpb	48.2767	51.9402	47.781	48.4016	52.4812	53.7946	51.6876	51.5299	53.981	57.1512	50.2692	51.8873	48.4922	48.6221	49.8071	50.7522	51.5017	40.088	50.9599	52.2703	51.7429	51.4872	52.8719	52.9764	48.4459	43.8095	46.2757	45.1899	44.6904	44.7731	43.1351	44.8788	52.7489	45.2024	48.5433	48.1686	45.1981	49.7255
ENSMUSG00000001833.12	2015-09-07	349.918	321.871	322.997	335.287	336.444	330.388	378.82	338.49	355.254	315.125	328.855	331.222	360.319	348.598	361.058	338.125	345.761	381.694	330.04	314.594	318.903	352.87	328.484	337.091	350.121	362.143	366.747	361.103	369.538	392.871	394.968	368.958	322.11	373.384	366.187	334.676	377.26	326.93
ENSMUSG00000001844.6	Zdhhc4	20.0142	18.3389	20.368	17.6374	16.0176	18.1594	18.2118	17.4167	18.9119	15.9581	20.3794	17.053	17.2504	17.8519	19.043	19.2596	17.1076	22.5001	17.991	18.1535	16.7314	18.7114	17.5321	17.8585	17.093	25.0609	19.3225	20.0233	18.6	20.1088	17.1173	17.4226	17.0333	16.8046	18.9982	18.684	19.0315	18.1887
ENSMUSG00000001847.10	Rac1	338.26	313.418	318.109	327.993	319.725	330.655	357.136	318.512	367.439	327.895	346.802	338.521	328.758	327.467	325.909	334.708	335.842	368.091	326.574	318.542	312.341	321.295	307.254	307.745	314.875	391.48	351.597	351.054	352.569	370.305	350.87	345.431	306.963	351.727	318.829	331.275	337.666	323.376
ENSMUSG00000001855.11	Nup214	38.5999	43.9057	41.3431	38.464	41.3156	43.5059	38.8756	41.3327	38.2633	44.4136	39.5847	37.7639	39.0332	37.5558	37.6562	41.5178	38.5256	26.6566	39.7997	42.6306	37.6936	39.3463	38.6025	40.2036	37.2088	28.619	34.5838	33.2681	34.2335	30.0819	26.1573	31.3547	38.5661	30.1453	29.2359	37.7807	33.8494	36.7634
ENSMUSG00000001864.9	Aif1l	7.41892	7.43709	9.32936	9.81423	9.8795	9.42156	8.78704	10.6133	8.9236	8.53984	9.57747	9.56799	9.07997	9.04739	7.17875	8.96593	9.81411	10.2367	9.01014	8.18989	9.94626	9.97122	10.5425	9.04617	8.9105	7.97159	8.05898	7.71499	10.1751	9.61515	9.09575	8.86998	8.85901	8.55054	13.072	11.1706	10.8009	11.3539
ENSMUSG00000001870.11	Ltbp1	5.56035	5.58529	5.95865	6.13169	7.04426	6.06982	7.21387	6.24313	9.53203	7.08182	5.53514	6.16416	6.70008	5.52559	6.99247	6.9072	9.48598	5.94277	7.02089	5.21315	5.49199	6.27817	7.54069	6.43024	5.31781	7.56103	6.85331	8.71095	9.19617	9.72904	6.69626	6.83003	6.65125	6.21007	11.526	6.43197	5.67435	6.867
ENSMUSG00000001891.12	Ugp2	77.4763	66.3514	74.8585	79.2715	71.6117	77.6403	80.8833	79.4479	81.7827	74.8237	78.4648	76.1036	74.5649	73.3962	70.24	73.6519	78.7068	88.695	73.4268	71.38	74.7646	79.3081	78.7857	70.6888	75.0983	84.728	74.5456	79.7513	89.0694	89.4974	93.4686	82.5951	70.6905	89.9055	97.2068	81.41	80.6768	78.9947
ENSMUSG00000001901.11	Kcnh6	2.13505	2.80758	2.20454	2.23772	2.07528	2.10109	1.75741	2.48125	2.43371	2.48344	2.19728	1.86279	2.33442	2.32257	2.86577	2.04381	2.31183	1.75192	2.19403	2.14387	2.20318	2.0004	2.00118	1.9583	1.69347	1.64222	2.04647	2.06625	1.79474	1.80589	2.31579	1.81328	2.5012	1.87238	1.56314	2.19142	2.02254	1.91375
ENSMUSG00000001909.11	Trmt1	39.7673	38.3652	40.6243	38.5874	34.7682	30.6659	30.9672	37.5228	32.534	32.2687	30.7787	31.1425	36.5776	38.33	37.0687	38.0567	34.8267	44.3819	34.2561	45.5765	39.4657	39.8387	42.0539	39.999	39.8203	41.4317	35.3294	37.802	36.4435	36.0202	33.3418	35.2381	38.4263	40.3654	38.8037	37.7807	41.8553	42.9871
ENSMUSG00000001910.4	Nacc1	142.419	157.732	141.905	138.703	138.459	144.809	145.369	142.311	130.136	139.233	148.862	140.082	141.172	145.153	140.308	142.724	143.871	117.241	141.968	148.297	139.998	132.242	136.226	133.15	135.699	137.809	139.065	138.751	136.459	130.821	118.887	128.516	138.558	125.668	117.373	148.746	126.24	138.289
ENSMUSG00000001911.12	Nfix	270.307	284.327	255.551	274.217	287.631	263.387	240.637	234.726	240.413	269.349	255.992	265.347	259.363	290.943	282.235	273.394	259.716	210.453	283.761	238.787	238.439	262.098	240.635	261.287	248.006	201.941	256.856	283.834	243.061	217.439	207.445	239.656	268.216	201.031	192.558	234.297	216.959	231.468
ENSMUSG00000001918.13	Slc1a5	1.55137	1.35899	1.96492	1.11005	1.68068	1.26733	1.53065	1.40871	2.3154	1.28178	1.30831	1.37169	1.51585	1.3814	1.6908	1.22331	1.50642	1.9065	1.22866	1.5732	1.24528	2.04656	1.72566	1.92907	1.17118	1.93302	1.33259	1.54597	1.20144	1.59439	1.47876	1.08797	1.87241	1.32627	2.11282	1.86413	1.3624	1.41521
ENSMUSG00000001924.11	Uba1	488.251	490.042	479.663	468.704	476.963	510.732	489.084	467.851	493.468	516.62	488.082	500.38	460.395	455.254	467.12	494.23	500.534	435.763	465.47	478.977	460.96	462.954	462.911	481.332	446.839	427.985	451.493	486.877	467.418	461.056	377.488	444.526	453.375	435.797	403.119	439.893	468.428	466.94
ENSMUSG00000001930.13	Vwf	15.529	22.0425	16.9334	12.7744	29.4923	22.9953	29.9043	27.0536	31.7058	19.6753	19.0375	19.8303	19.0998	17.7912	19.3439	15.6941	19.2106	10.3913	23.9442	22.395	12.8998	13.3719	21.9695	21.1759	20.2583	15.2589	10.4703	9.5434	9.35933	13.6825	18.066	12.6628	27.4434	10.6102	9.05248	27.1509	11.0959	16.8217
ENSMUSG00000001942.7	Siae	14.8686	17.0247	15.8631	18.0074	16.8653	16.8087	16.256	19.4177	18.726	17.5924	19.4569	19.7964	16.6592	14.4971	16.1343	16.2013	18.4947	14.96	17.2012	15.9633	17.7692	17.465	17.4016	17.4055	17.2829	16.405	14.4522	14.2854	16.6421	16.5296	15.1782	16.6067	17.3827	16.3365	16.3185	18.186	16.5174	16.1302
ENSMUSG00000001943.7	Vsig2	5.52963	6.01837	6.3101	6.57219	6.73735	6.05314	5.90999	7.47575	4.68151	6.84149	6.00479	4.58925	6.59397	7.01324	6.56261	5.96734	6.74161	6.09735	6.08477	5.08976	6.21042	5.44724	6.59811	6.06488	5.96671	6.75703	4.69578	6.02037	5.11723	5.51529	4.93849	4.89587	6.44165	5.67956	3.65878	6.77349	4.77544	6.72227
ENSMUSG00000001946.9	Esam	14.4385	10.5732	14.1218	12.2105	12.7147	13.1568	13.79	13.863	15.9374	12.6415	12.7811	13.1412	13.6578	11.795	12.1509	12.2032	12.8717	11.9371	12.3889	12.9249	13.251	12.541	13.3992	12.1444	11.3478	16.6103	10.6448	12.2191	12.5483	14.7074	17.9264	17.2866	12.3104	13.6216	10.4095	14.3866	13.8488	13.8948
ENSMUSG00000001948.9	Spa17	1.73569	1.29925	2.18857	2.37867	1.49069	2.25117	2.15424	1.87294	1.75768	1.47404	1.79473	1.54104	1.89482	1.6091	1.90574	1.43216	1.46168	2.33589	2.09164	1.311	2.23511	1.66187	1.53714	1.51987	1.5352	2.54885	1.47536	1.873	1.66124	1.87097	1.92517	1.81328	1.7746	1.59152	3.21217	1.39454	1.92422	1.41521
ENSMUSG00000001962.8	Fam50a	18.1403	17.6519	16.8855	17.4084	16.7484	15.3913	16.0293	14.1831	13.7403	15.2211	16.2364	14.4282	16.8563	19.0511	17.7534	17.6186	17.4506	22.7406	16.3382	18.4465	17.3381	19.8347	16.7925	17.6539	16.27	21.383	19.1639	21.822	18.422	18.9375	16.7825	16.9693	17.3827	17.3351	19.4791	15.5961	19.9164	17.272
ENSMUSG00000001964.10	Emd	37.8319	36.0804	33.8189	35.5039	32.6053	37.0526	36.8914	31.0396	42.235	36.5787	36.0791	37.2051	35.3649	39.5596	37.5129	37.2213	34.6626	42.1834	34.2122	34.2248	35.8736	36.5919	33.4401	35.9801	32.4766	42.7831	39.1051	40.002	37.8081	39.2741	40.6379	40.6629	33.5217	38.8831	41.8613	34.3086	40.5491	37.2298
ENSMUSG00000001983.7	Taco1	8.81669	10.3343	9.36131	10.149	11.2533	9.95517	9.83581	11.2376	9.70103	9.35697	10.7851	10.2962	9.30735	8.81969	10.6893	10.234	10.3212	5.25575	8.83462	9.42377	10.1538	9.60191	11.4125	10.6099	10.8889	8.15976	8.31281	7.56634	8.49904	6.70295	7.36589	6.60337	9.80919	7.89521	8.53716	10.6441	7.59857	9.44012
ENSMUSG00000001985.9	Grik3	62.6384	84.989	67.8456	68.5058	70.2526	68.7857	71.997	57.1487	70.1381	75.0641	51.0575	54.5968	74.2769	80.2121	75.6563	62.9704	77.3048	42.2693	74.6408	60.9846	56.7559	70.2755	69.4179	74.0939	66.6626	36.9327	60.2361	65.897	55.711	41.1125	55.4674	51.7541	80.5276	36.059	34.2689	62.171	53.5692	50.3687
ENSMUSG00000001986.12	Gria3	225.547	226.652	189.127	212.671	225.825	188.965	191.515	239.576	165.222	207.568	190.728	182.452	216.964	207.301	223.415	231.13	236.896	176.6	206.078	223.579	238.199	225.383	233.95	228.756	224.187	161.023	210.66	189.827	206.291	192.677	175.526	196.107	229.538	232.768	138.69	237.641	224.923	217.621
ENSMUSG00000001988.8	Npas1	16.4967	14.6651	15.5915	15.2411	13.6355	14.7743	12.316	13.1106	12.8446	14.436	16.3203	14.7838	15.2192	13.9202	13.8273	14.4111	15.81	14.4791	15.7824	13.4647	15.119	13.5873	13.1382	13.0943	13.1837	17.0038	14.6426	13.7354	14.5507	15.407	15.5967	14.7329	13.8754	15.7124	13.6045	14.9558	14.2982	15.2779
ENSMUSG00000001995.8	Sipa1l2	86.892	85.4071	77.5104	72.6993	73.687	85.0108	71.1608	85.9311	74.2619	74.0066	74.4057	88.3642	77.2782	79.2254	79.9836	79.3955	77.6329	60.4754	70.911	82.1765	71.6035	71.6758	81.918	78.975	83.2807	65.5689	69.945	77.5959	67.7402	57.8699	54.8396	67.303	72.6746	68.576	56.8399	81.965	76.8424	79.7988
ENSMUSG00000001998.11	Ap4e1	6.78916	7.07868	7.57212	6.50171	7.1904	7.02031	5.98085	8.34019	5.93216	6.85751	5.76997	7.3157	6.16953	6.6641	7.10711	6.99671	7.15923	5.34162	6.62596	8.20531	7.91869	8.01698	7.55519	7.97934	7.29616	3.59235	5.72695	4.0879	6.31866	4.91333	4.39442	5.10742	7.71321	6.55334	6.01208	7.47076	6.48898	6.49712
ENSMUSG00000001999.11	Blvra	14.1006	12.5893	12.0451	12.9329	12.3201	12.89	13.8892	11.0295	14.7206	12.3371	12.1438	12.2606	13.006	13.5104	14.1999	12.1286	12.111	15.5955	12.7546	12.8478	11.7663	12.8641	13.8633	12.3928	12.8514	16.6274	14.4205	13.7205	15.0105	15.5697	15.4572	13.6903	12.017	13.3251	17.3148	12.3232	14.3263	13.0586
ENSMUSG00000002006.8	Pdzd4	112.42	117.366	107.975	114.194	113.337	116.177	108.506	98.1613	128.919	113.71	116.221	109.549	111.355	111.696	114.688	112.783	113.757	105.957	111.749	109.322	105.625	110.484	107.194	109.621	102.463	119.3	110.24	116.736	111.956	105.1	101.992	105.291	109.201	106.164	114.126	104.505	104.343	106.173
ENSMUSG00000002007.5	Srpk3	0.844805	0.925903	1.64542	1.26863	1.00841	0.700364	0.892876	1.36068	0.912641	0.8652	0.654153	0.745118	1.09142	1.19923	1.53319	0.91002	0.984394	1.61451	0.994626	1.65032	1.82002	1.67726	1.39213	1.50526	1.48772	1.23166	0.571109	0.891906	1.21627	0.553156	0.962587	0.967085	1.43924	1.54472	1.5975	1.33762	1.5169	1.54387
ENSMUSG00000002010.13	Idh3g	122.527	115.036	118.486	119.286	117.122	122.78	127.341	113.401	116.869	116.017	125.782	121.607	128.726	129.927	129.705	124.792	115.815	149.05	116.605	126.026	122.58	123.917	119.07	122.671	122.832	139.007	126.786	138.914	129.266	140.99	137.022	129.786	120.016	128.773	132.3	122.99	135.988	123.461
ENSMUSG00000002012.9	Pnck	104.725	110.302	94.0604	100.398	93.1976	91.7143	83.1084	64.6725	130.017	99.4659	83.5303	90.1762	88.3288	105.563	83.6804	88.8388	89.207	113.754	92.9829	90.243	99.5264	107.821	86.6455	98.9964	90.8143	96.6341	91.7423	99.834	92.0507	91.0592	108.549	86.0403	103.206	87.8459	126.357	71.0505	108.037	96.4918
ENSMUSG00000002014.8	Ssr4	26.6651	26.2538	29.7134	28.9141	26.5694	28.6816	29.0964	26.0611	31.5199	27.2378	28.4641	26.9597	30.6657	29.2978	28.758	26.8232	24.0878	38.7998	29.5462	30.8625	30.7328	31.0216	30.4383	28.6584	28.9473	38.5921	28.841	29.9383	29.1163	32.441	34.0114	30.4027	27.2617	35.0604	51.515	27.1367	35.2821	32.5982
ENSMUSG00000002015.5	Bcap31	56.0182	48.9534	55.5928	52.5775	52.6127	56.1125	63.6493	51.722	67.5861	50.8865	58.0687	60.6424	57.1022	55.5443	55.4096	52.4529	51.621	70.9698	53.4465	53.6584	53.0041	51.8103	50.6386	52.3626	50.5983	67.5019	59.2525	61.4969	62.4005	74.8713	69.6969	67.5448	50.3594	60.8212	62.9379	52.6653	59.707	51.5106
ENSMUSG00000002017.9	Fam98a	28.5237	26.4032	27.9082	28.6498	26.8909	26.2136	27.4524	27.5338	20.3485	24.7383	26.0823	26.0961	27.2702	27.0814	28.1275	29.1355	28.3386	27.6184	26.0797	28.4872	29.6951	28.8673	29.0317	25.4287	29.5487	27.644	28.3809	27.3221	28.1373	28.1133	28.5568	30.3121	27.9604	29.9581	24.6152	30.7795	29.7201	28.5616
ENSMUSG00000002028.8	Kmt2a	120.07	135.271	126.346	143.742	138.795	115.31	109.937	153.613	100.898	144.745	108.657	122.199	122.178	120.774	126.137	132.803	136.398	88.9355	138.677	139.305	138.625	135.258	135.892	142.342	136.047	71.06	104.672	91.3609	92.1991	73.9765	85.3494	95.4694	142.876	95.0858	69.9978	122.891	109.61	112.735
ENSMUSG00000002031.7	Ift46	33.5311	33.6312	34.9372	33.7243	33.7598	34.5346	34.5954	32.0161	37.3845	32.2687	35.5759	33.869	33.1517	34.626	33.7731	32.2236	31.9331	36.5154	35.8065	32.775	34.0855	35.0685	33.9621	33.7441	34.4708	40.4738	34.2507	35.6465	36.7995	37.0452	43.1769	40.134	31.9847	37.042	39.7656	33.0421	35.1978	35.5572
ENSMUSG00000002032.12	Tmem25	48.1385	44.0999	48.7236	48.9302	45.7877	44.2897	38.1953	53.2587	34.1226	44.9263	46.1597	47.061	48.0981	51.8555	49.3199	46.4558	43.0449	52.2655	44.685	57.8228	56.9475	51.8103	53.4229	54.9347	52.2127	45.1438	47.9097	47.4791	49.3034	51.655	55.3697	54.4287	51.6729	55.048	40.7791	52.6369	53.1619	56.4799
ENSMUSG00000002043.12	Trappc6a	5.52963	5.54049	8.03539	4.96879	4.39901	5.2694	5.90999	5.61882	6.33778	5.12711	5.76997	6.53672	5.4116	5.98099	6.03244	5.53471	4.96671	9.01721	5.5582	5.7067	5.33234	5.3703	5.04646	5.0565	4.1308	10.3152	6.10769	6.18388	5.90335	8.34615	8.30057	6.46738	5.44955	6.39731	10.169	5.12281	6.13784	5.67694
ENSMUSG00000002052.6	Supt6	274.899	287.149	252.883	257.126	258.46	269.773	257.035	270.024	232.368	279.956	253.275	261.638	254.012	245.251	263.049	288.611	264.34	216.155	259.539	269.433	258.938	254.22	253.251	263.304	248.513	217.765	247.322	260.452	233.286	226.208	186.533	217.216	255.584	227.947	184.691	244.244	241.693	254.401
ENSMUSG00000002055.5	Spag5	4.82307	4.43537	4.47298	3.2949	4.31132	4.43564	3.59985	4.49826	4.63081	3.50886	3.11981	3.60705	3.97154	3.61288	3.48191	4.22189	3.59453	4.7233	3.68597	4.24147	4.0711	4.89328	4.42291	4.55962	3.84592	4.70426	3.3632	4.40007	3.54498	2.81459	4.31072	4.3821	3.77277	4.19726	4.24281	4.19786	4.63498	4.93717
ENSMUSG00000002058.9	Unc119	26.3272	26.1194	26.5663	25.0201	23.6465	21.9281	24.0368	19.946	26.9398	26.5648	24.5727	24.4365	23.6019	25.4723	23.4563	22.8997	24.4905	31.6891	25.3191	24.4154	25.6559	22.8353	22.245	23.748	23.1072	32.2627	27.4925	28.1545	26.9656	30.1307	34.416	28.6499	23.8802	26.2914	35.7977	22.1988	26.4756	24.0908
ENSMUSG00000002059.13	Rab34	9.33893	8.88568	11.9812	10.3428	9.74797	8.15424	8.2343	9.22063	7.85885	9.02051	8.0008	7.3157	9.12544	10.4743	9.62898	9.30905	7.81549	11.8855	9.59521	9.9019	9.17993	10.0482	9.8319	9.46998	11.3637	10.5547	9.47089	10.1826	8.29139	9.04573	8.76094	9.0362	9.29218	9.54915	13.7934	8.43841	9.62111	9.82609
ENSMUSG00000002064.10	Sdf2	41.9484	41.3222	41.3272	42.6752	41.3594	42.8889	43.51	38.0031	48.3024	41.6417	41.9832	40.067	42.9593	42.3679	43.6457	41.4134	41.4639	51.1491	42.0376	42.4147	44.7821	39.2847	40.5022	40.262	40.4217	54.1418	46.704	44.2386	44.5421	51.1019	52.0076	49.9862	41.71	48.7287	54.7271	40.7121	45.0155	43.9038
ENSMUSG00000002068.12	Ccne1	16.3892	15.6209	15.1922	14.924	14.3077	15.0411	13.8183	13.4628	12.9122	15.157	15.8171	16.037	15.8407	16.3035	15.5611	15.7389	15.3774	16.9867	12.5498	15.4852	15.55	14.0951	14.2548	15.0234	15.8268	18.4578	16.1338	15.9205	15.2182	14.4797	14.7457	15.1409	14.5321	17.2259	14.0683	15.0127	15.6044	16.4679
ENSMUSG00000002083.8	Bbc3	4.56194	4.25617	5.30368	4.54591	4.50131	3.852	4.6628	3.56979	4.428	4.326	3.72364	3.96267	4.01701	5.51041	4.35597	4.23681	4.37011	6.50957	4.16865	3.62453	4.93322	4.41626	5.4235	5.30495	5.77679	4.78979	6.52016	5.84199	5.23589	5.46648	6.36145	5.9385	6.60933	4.8838	6.37281	3.64289	5.12657	5.78951
ENSMUSG00000002102.11	Psmc3	148.962	144.068	152.321	143.619	134.499	152.563	153.972	133.715	150.89	144.136	153.34	143.859	147.993	156.022	150.639	150.69	137.8	184.312	142.144	150.117	135.56	138.966	138.792	136.131	139.181	188.256	161.386	169.18	158.812	170.047	161.087	159.524	135.484	162.039	172.701	143.396	161.887	154.065
ENSMUSG00000002103.11	Acp2	84.2961	82.3307	78.6606	80.0996	83.888	80.942	79.3243	82.4094	67.0791	81.6973	84.0839	77.9495	75.8837	78.8762	79.9979	80.8426	83.8077	64.0823	82.4077	84.6443	86.4031	84.4937	82.4836	84.09	80.8117	65.8597	77.3694	72.839	78.1675	72.6099	72.78	72.6371	82.4838	77.501	65.3771	82.3207	76.4773	79.1555
ENSMUSG00000002105.11	Slc39a13	12.9025	13.5003	19.0421	15.9107	14.2347	14.024	13.3506	14.0711	13.1319	13.715	14.274	13.0565	15.7497	15.3927	14.9593	13.7696	14.6018	16.2997	16.9818	15.1613	14.3047	13.295	14.1678	15.2426	15.0671	14.951	14.3095	15.0584	15.9301	15.8138	17.2708	17.6493	14.9653	15.4628	18.5516	14.0593	15.464	14.5381
ENSMUSG00000002107.14	Celf2	396.09	411.728	371.05	418.453	413.185	388.819	374.668	435.098	325.187	411.803	386.873	381.365	368.08	382.829	396.063	414.984	422.529	316.976	398.523	424.933	401.889	403.08	396.191	399.215	386.554	326.852	387.704	365.682	356.589	316.145	289.334	319.153	405.74	362.119	267.744	403.706	343.186	371.478
ENSMUSG00000002108.6	Nr1h3	2.24257	1.41872	2.58794	2.14962	2.22143	1.76758	1.98417	2.36919	2.55201	2.19504	2.23083	2.64178	2.01609	1.9127	1.86275	1.47692	1.75998	1.75192	2.20865	2.12845	2.0595	2.30815	2.79876	2.38211	2.37402	2.83966	2.01475	1.69462	2.37321	2.44039	2.63665	3.26391	1.97022	2.4653	3.31523	2.51871	2.27536	2.25148
ENSMUSG00000002109.10	Ddb2	2.53441	2.22515	3.06719	3.2949	3.46367	2.06774	2.40935	4.08205	2.04499	2.81991	1.66054	2.42163	2.83465	3.41554	3.181	3.19253	2.05828	3.19467	2.04776	4.08723	3.25688	3.80076	3.39331	4.15043	3.7193	2.15541	1.93542	2.49734	2.22488	1.78962	2.6227	2.41771	4.24785	3.46391	3.76185	3.3156	3.51135	3.77926
ENSMUSG00000002111.8	Spi1	3.47138	2.85238	3.06719	3.62968	3.24445	2.83481	3.23136	2.92947	3.68436	3.26853	3.95847	3.59011	3.16814	3.15748	2.47889	3.20745	2.58031	3.53818	2.80835	2.72996	2.80986	3.2468	2.72625	2.30904	2.51646	4.10554	3.47425	2.75004	3.66364	3.61178	4.45022	3.50568	3.3396	3.08943	4.56918	3.27291	3.59562	2.87867
ENSMUSG00000002129.7	Sf3a1	82.3761	80.6133	81.5041	83.0069	79.3575	86.8618	82.3714	79.0157	83.3714	83.0111	83.262	85.0112	80.2796	83.3544	83.9097	84.1544	81.3467	69.8705	79.8187	79.6162	83.5773	78.5695	80.8304	80.9771	80.3211	75.3195	78.9082	81.2824	79.9029	75.9288	72.4312	79.452	82.1904	75.1605	73.5707	77.7813	78.1065	79.0107
ENSMUSG00000002147.14	Stat6	8.47877	7.30269	9.55301	7.98177	9.35337	9.02135	8.84373	9.60482	8.41658	7.77077	7.32987	7.94228	8.53426	9.48761	7.59429	7.19065	8.84463	7.07636	9.84387	8.12819	5.79533	7.95543	8.7588	7.78935	8.40404	7.62946	7.82102	9.23123	10.8426	9.09454	9.29106	10.0033	7.64334	7.97323	12.0242	9.23529	7.34575	7.41379
ENSMUSG00000002190.9	Clgn	11.4433	10.2447	10.1601	10.5366	10.4933	10.2387	9.1697	11.4778	8.16306	10.4785	9.5607	8.95835	10.611	9.7305	10.7036	10.8606	11.768	8.79393	11.2627	11.1975	10.8243	10.4328	11.05	9.84995	10.7464	9.8704	11.2953	8.71095	11.2282	10.3635	9.50032	9.05131	10.2424	11.0939	6.92248	10.5587	10.3374	9.82609
ENSMUSG00000002205.11	Vrk3	20.3982	20.2653	20.7035	22.06	19.7444	21.5779	20.522	21.3547	25.2497	20.0278	21.1342	21.202	23.9808	21.1764	19.7881	21.5719	20.5828	21.607	20.0827	20.6367	21.2495	20.7734	20.1569	21.4098	21.113	25.8649	22.6381	22.9963	21.3885	22.3215	23.4509	22.9985	20.6524	22.4686	23.4128	21.2597	21.3209	21.7428
ENSMUSG00000002210.7	Smg9	26.4193	27.3888	28.4354	29.1608	24.3772	24.0125	24.0935	25.4848	23.2892	23.6808	24.2372	23.4035	26.103	29.3433	27.0958	24.8987	24.9976	32.1185	27.5862	28.3639	26.4861	23.6201	26.871	26.1886	24.0093	32.1772	28.5554	28.2437	28.1818	28.8943	28.1382	29.3299	25.529	27.3836	24.117	23.1238	28.3015	25.2326
ENSMUSG00000002221.7	Paxip1	47.2323	48.132	47.1261	48.2783	47.4099	45.0234	40.7463	46.1352	40.8153	43.292	44.2308	43.3862	45.9759	45.829	50.5235	46.5453	45.6401	39.1776	45.3725	52.3166	46.7458	47.4864	48.1879	48.1391	48.6991	40.0119	40.6756	45.6359	46.7373	39.6157	42.3957	41.5695	43.9597	44.8904	40.4184	48.8374	44.1447	46.6056
ENSMUSG00000002222.10	Rmnd5a	130.131	130.254	123.199	136.166	143.706	125.449	128.234	150.732	112.914	132.936	123.4	125.451	127.529	130.216	133.201	135.921	132.804	114.355	132.768	132.843	133.708	135.15	141.606	134.918	133.863	109.909	133.592	122.905	130.897	114.536	125.122	130.602	129.937	133.782	96.9663	144.421	127.546	134.638
ENSMUSG00000002227.11	Mov10	4.60802	6.61573	6.45387	5.19784	4.57438	3.9854	3.65654	4.24213	4.79981	4.88678	3.57268	4.01348	5.16906	4.85766	4.88613	4.52026	5.444	6.01148	5.26567	4.85841	5.73147	4.70863	4.3794	4.2235	4.55812	5.52537	4.6006	5.3663	5.32488	4.70183	4.89664	4.82031	5.18406	3.82278	6.37281	4.28324	5.59007	4.87284
ENSMUSG00000002233.9	Rhoc	8.14084	8.10912	9.93641	9.00372	8.97339	7.93746	9.18387	8.05204	11.5601	8.10724	9.14137	8.83981	8.79195	9.07775	7.30771	7.9664	8.66565	11.5249	9.43432	7.77345	9.62696	8.09392	8.29476	7.0148	7.53357	11.6666	8.37626	9.60286	10.8278	11.1933	11.6906	10.6379	9.08258	8.50373	16.9884	7.95458	8.91883	8.81292
ENSMUSG00000002249.13	Tead3	1.48993	1.07524	1.74127	1.74436	1.6953	1.23397	0.822013	1.40871	1.09855	1.37791	1.20767	1.033	1.4249	1.57874	1.26094	1.16363	1.99862	1.42558	1.81373	1.23388	1.29317	1.60032	1.81267	1.35912	1.58268	1.26587	1.30086	1.11488	1.45359	1.46424	1.12999	1.51107	1.59295	1.18584	2.38766	1.36608	1.50286	1.6082
ENSMUSG00000002250.11	Ppard	18.8775	21.5646	18.7386	17.8312	18.4291	18.3095	17.4607	19.0976	17.8979	19.2267	18.4002	16.8668	19.8122	20.7058	19.5302	18.4689	17.3313	17.7081	19.5415	20.1277	17.4179	17.3265	18.1557	19.3053	19.736	19.8605	18.7673	19.2057	20.1871	19.0188	19.1959	20.203	20.0376	18.2089	16.559	20.7474	19.6074	19.8612
ENSMUSG00000002257.7	Def6	1.68961	1.35899	1.85309	1.5153	1.72453	1.70088	1.24719	1.85693	1.23376	1.69835	2.33147	1.71038	1.66744	1.95824	1.84842	1.38741	1.6854	1.23665	1.34567	1.29558	1.53265	1.33873	1.0876	2.19213	1.48772	2.54885	1.64987	1.82841	1.83923	2.45666	1.77172	2.61415	1.25759	1.966	1.94104	1.423	1.06745	1.65644
ENSMUSG00000002265.11	Peg3	245.27	277.681	248.059	274.71	294.412	252.098	242.48	272.777	221.721	296.972	223.2	240.114	264.911	258.033	252.775	257.446	268.725	181.787	253.849	264.359	277.745	262.314	257.268	297.325	263.77	166.035	222.955	195.283	201.263	198.306	201.474	205.944	294.36	207.304	174.917	238.623	227.887	238.592
ENSMUSG00000002266.11	Zim1	1.22881	2.15048	1.82114	1.83246	2.17758	1.70088	1.27554	1.93697	1.41966	1.81051	1.22444	1.45637	1.28848	1.01707	1.16064	1.83496	2.282	0.94466	1.68209	1.65032	2.21915	1.90807	2.1607	2.17751	1.51937	0.718469	1.60228	1.2338	1.43876	0.47181	0.920736	0.815978	2.05406	0.889381	1.4429	1.69337	1.41859	1.36697
ENSMUSG00000002274.8	Metrn	2.8109	2.88225	2.77964	2.94251	2.996	3.90203	3.52899	2.27314	3.98858	2.72378	3.8746	3.40383	2.97107	3.2182	3.32429	2.41677	2.83386	3.12597	3.29104	3.0847	3.32074	3.27758	2.72625	3.4051	3.10206	4.20818	2.83968	2.72031	2.5512	2.7007	3.50159	3.12791	3.75879	2.98021	4.44894	2.7037	2.40176	2.7661
ENSMUSG00000002279.14	Lmf1	14.7764	14.5456	16.2305	14.2368	12.1594	14.2241	14.5978	16.1201	15.9543	14.2437	15.0288	15.3596	14.7644	14.6792	13.8417	14.1277	12.8717	17.897	13.6322	15.0688	14.8316	14.0951	16.2415	13.4158	15.2412	17.1748	12.7072	12.9772	15.6187	15.5697	17.759	16.9391	14.0291	15.6188	16.1811	14.0593	15.7309	13.5089
ENSMUSG00000002280.6	Narfl	25.9585	27.1648	26.3586	28.4031	26.3648	23.7623	25.1139	26.1091	27.2102	27.5582	26.4345	25.9945	26.4213	26.1858	25.534	24.1976	27.4288	30.023	23.9295	27.8857	25.7517	25.8821	25.5658	27.197	24.5316	28.7901	24.3832	26.3856	29.1459	29.2522	28.6544	28.4081	24.9142	28.1481	29.9058	24.4045	28.6667	26.8891
ENSMUSG00000002289.11	Angptl4	1.41313	1.807	1.80517	2.53725	1.8999	2.41792	2.57942	1.2006	4.4111	2.11493	2.11342	2.21842	1.45522	1.89752	1.54751	1.37249	3.08742	3.22902	2.13552	2.0976	1.72423	2.09272	1.78366	1.79754	2.65891	2.25805	2.22098	1.873	2.56603	2.73324	3.8643	3.23369	2.31955	1.99721	2.61096	1.75029	2.02254	1.41521
ENSMUSG00000002307.11	Daxx	23.1476	25.7461	23.8027	24.6325	22.8135	23.2287	23.7108	24.3482	25.4187	23.7289	23.8347	23.3696	24.9813	25.8518	23.7286	24.4959	24.1624	21.6757	24.1782	24.2766	23.6283	23.3123	23.4051	22.7543	22.7431	24.2056	24.8432	23.9328	20.9584	20.483	22.5301	25.6882	24.3693	23.0303	20.1834	23.1807	23.1187	22.5952
ENSMUSG00000002308.11	Cd320	10.0148	9.09476	10.192	8.91562	9.07569	10.0886	11.7916	10.5493	13.622	9.56526	11.1877	11.0582	9.50441	8.83487	8.22475	8.66756	9.32191	9.49813	10.2534	9.67055	9.89836	9.77118	10.1799	9.20693	9.78097	12.5219	9.09015	9.75151	9.84881	9.92427	11.6208	10.7739	10.0607	9.11226	12.8315	9.20683	10.9835	10.6141
ENSMUSG00000002319.11	Ipo4	89.6414	94.7259	93.8368	92.1692	90.07	85.1109	83.0658	82.3133	91.788	96.4057	89.8203	91.5987	85.8731	89.1228	85.6292	87.5111	82.8382	85.6549	86.1229	89.6107	92.1985	89.664	84.2237	91.5724	87.9338	78.0908	83.8737	91.4947	87.5416	86.7316	83.5219	86.0856	85.516	85.5835	82.1766	78.6351	88.7529	89.2871
ENSMUSG00000002320.11	Tm9sf1	21.796	23.1028	24.202	21.7605	25.371	22.7618	24.9297	22.9715	22.1569	22.4151	23.147	24.572	22.3437	21.4041	23.6999	22.4969	23.8343	17.5192	24.6316	22.0094	24.267	24.0663	25.2323	22.3451	23.4395	18.0644	20.0681	20.0382	19.9201	19.8811	17.6893	19.1453	22.958	18.0841	20.5957	22.8107	20.1692	23.3832
ENSMUSG00000002324.7	Rec8	2.39617	2.62837	3.03524	2.39629	1.38839	1.95101	1.00626	1.45673	1.85908	1.5862	1.50958	1.57491	2.44053	2.39847	2.47889	2.14824	2.40132	2.7481	2.7791	2.17472	1.08563	1.98501	2.42172	2.51364	1.96253	1.98434	2.12579	2.66085	1.8244	2.21262	1.82752	1.96439	2.02611	1.52911	2.95451	2.20565	2.76695	2.65353
ENSMUSG00000002325.10	Irf9	5.95971	18.1148	8.00344	5.92025	6.62043	5.83637	6.4769	7.63583	6.40539	5.55971	5.55192	5.94401	6.09373	6.63374	5.74587	5.98226	6.39856	7.07636	6.55283	5.83009	6.29025	5.95503	7.09115	6.21102	6.50482	6.9281	4.71165	5.84199	6.37799	5.49902	8.48193	7.7669	6.90276	7.05264	10.3751	5.90546	6.53112	7.38163
ENSMUSG00000002326.5	Gmpr2	15.7594	15.8748	16.6299	17.0912	16.4999	17.0422	15.7033	16.7924	16.5965	16.4228	16.7564	17.0869	16.9776	14.4667	16.0913	15.3659	18.8228	19.5115	16.0895	16.8888	15.997	17.4958	17.2711	17.2886	17.2196	18.646	15.6103	16.4705	17.6804	22.5818	20.8282	20.1123	16.712	19.6444	20.5957	17.0903	18.7506	17.4489
ENSMUSG00000002329.6	Mdp1	40.4738	41.5014	40.3527	41.8647	41.0818	42.4554	40.9589	39.2197	38.5337	41.802	39.8698	39.542	40.6704	41.2901	40.0061	41.7714	40.1215	42.9735	38.4394	39.6076	39.9128	39.0539	39.2116	40.7005	39.0922	55.459	42.7538	42.9304	41.0416	44.7731	43.4141	40.6478	43.4287	44.313	41.6723	41.0679	40.7738	43.6143
ENSMUSG00000002332.11	Dhrs1	45.5426	54.5984	51.9026	49.7583	55.0241	51.1599	55.4292	48.3443	54.0486	52.4567	55.7875	50.5664	52.2818	48.2123	52.9594	53.169	53.7688	38.3704	51.7205	58.085	54.3292	54.2108	54.409	56.0892	52.8299	52.243	49.623	47.6724	49.1847	45.9933	40.1078	41.0255	53.3776	48.2138	50.4156	54.8994	47.2768	53.8746
ENSMUSG00000002341.8	Ncan	202.461	219.051	207.498	196.003	211.912	223.95	202.612	212.427	213.609	225.256	214.361	207.244	203.231	195.915	187.722	215.54	224.904	155.92	197.492	208.834	212.352	203.471	227.946	200.667	205.195	167.848	187.022	201.303	193.105	163.425	157.53	183.036	208.229	189.891	162.807	205.14	195.976	214.662
ENSMUSG00000002342.13	Tmem161a	22.564	24.3274	26.9018	23.5224	23.6026	21.8447	23.0589	21.835	22.7146	22.4311	21.2516	21.4221	22.3285	23.6659	23.9865	24.3169	20.7767	28.9238	22.3645	25.6802	23.9477	23.497	24.0867	24.3326	21.9676	24.1542	24.4308	22.9666	24.444	28.211	27.3152	26.0206	25.4732	22.9055	28.1537	23.693	25.2256	24.8145
ENSMUSG00000002343.7	Armc6	29.5374	29.2854	31.9818	31.2752	27.4171	30.3157	28.7988	31.7119	29.0693	31.1312	29.7053	30.6176	28.6496	31.3015	30.2052	28.33	26.3698	35.9314	28.4785	32.3894	30.8446	29.7444	29.4957	31.1428	30.0551	34.3497	33.156	33.387	32.7354	33.71	33.8301	34.0746	30.3079	31.0035	39.1644	29.57	32.2061	31.5368
ENSMUSG00000002345.13	2310045N01Rik	18.2017	15.4865	17.6204	19.6285	17.3183	13.7738	16.0718	18.0891	16.7148	15.894	15.8674	14.9701	19.6	21.2674	18.9571	16.0074	17.4059	24.6986	16.1919	20.3745	20.8983	17.6035	20.3454	18.9838	18.1059	22.5805	18.7831	17.3624	20.4392	22.0612	23.6601	21.4572	19.842	23.2487	24.0999	19.5521	22.6412	19.5074
ENSMUSG00000002346.12	Slc25a42	27.003	26.8064	24.825	26.3592	25.5318	22.7118	22.166	25.837	19.0133	23.6488	21.218	22.8277	24.4507	26.4894	27.1818	24.2572	24.9827	21.4696	24.1343	30.3381	26.3903	23.3739	26.784	26.554	27.4279	26.1557	25.2557	25.5234	26.7876	25.2011	25.7388	27.4259	26.7587	24.8871	20.8018	28.4174	26.7705	26.3423
ENSMUSG00000002365.9	Snx9	9.53861	9.31877	11.7576	9.2504	10.011	8.88795	8.99963	10.3572	8.38277	10.2702	9.79553	10.2454	8.701	9.32063	9.55734	9.21954	9.63513	9.51531	11.8331	8.77598	10.505	9.24799	10.0639	8.41776	9.86011	8.77559	10.0579	9.64745	10.8278	10.087	9.79328	10.6228	10.3821	10.3293	12.6597	11.4979	10.197	9.6331
ENSMUSG00000002372.8	Ranbp3	88.5509	89.2003	86.7599	79.3596	77.6184	82.9764	79.4093	82.2173	78.3688	86.9686	81.7524	83.3008	85.2516	87.8022	83.8094	87.3768	78.2295	95.926	86.2692	88.3613	88.5265	84.6168	80.4244	83.8415	83.4865	102.348	90.9491	94.4231	91.7986	90.5549	89.3393	92.5077	82.5956	89.7495	93.8228	83.2314	88.5703	89.6409
ENSMUSG00000002379.6	Ndufa11	64.3127	63.0212	73.8841	69.6687	59.1455	63.7498	66.8382	58.2372	79.4673	65.1623	73.6342	65.926	65.5607	70.5119	64.1932	63.4478	61.7483	91.9927	66.0256	69.1128	62.6311	57.9654	56.7437	61.8472	58.8758	108.489	74.3552	82.65	77.0254	86.878	92.5339	78.3036	60.2944	71.6966	96.4166	61.3741	72.8114	67.2227
ENSMUSG00000002393.10	Nr2f6	8.54021	6.30212	6.83727	7.50604	10.3179	7.80405	6.17927	5.39471	7.52084	7.65862	10.6845	9.44945	7.44284	9.7305	9.64331	7.68295	6.0406	7.67751	8.937	5.73755	7.59939	8.30935	6.5546	8.35931	8.83136	11.5297	10.1372	10.7326	7.13445	7.54895	9.89093	9.54996	8.35598	6.39731	11.5432	5.94815	5.70244	7.25297
ENSMUSG00000002395.10	Use1	46.7868	44.0551	52.254	47.8906	41.3156	44.99	42.9998	41.909	54.6063	42.6031	47.3003	43.7079	47.6281	48.0301	43.7173	42.025	44.0442	63.6358	46.5719	43.2167	36.9752	41.0543	43.475	39.9259	41.7195	67.1084	49.274	52.4738	51.1129	55.1041	55.2023	51.331	38.9573	48.838	69.1218	43.7004	48.3443	43.7912
ENSMUSG00000002396.8	Ocel1	10.0455	9.85639	10.847	11.3472	11.0194	9.85512	9.38229	10.3892	9.75173	8.81222	9.67811	8.85674	10.4442	10.0037	9.64331	9.18971	10.2466	9.63554	10.0048	11.6448	11.9898	10.4021	10.934	10.9022	10.3349	10.3152	8.47145	8.5623	8.84019	9.98935	9.91884	9.59529	12.506	9.56475	8.84635	10.9144	8.30084	10.0352
ENSMUSG00000002409.13	Dyrk1b	17.9867	20.1757	17.6683	16.9855	19.5105	18.8765	16.9363	18.1051	18.1514	20.0919	20.111	18.9666	17.2504	19.5824	19.3296	17.5738	18.1665	16.1623	18.62	19.1097	16.6037	19.0807	18.2572	19.2615	16.2541	17.8762	17.2126	17.7638	18.2144	16.432	16.1826	19.2359	18.2909	15.2599	13.9652	16.393	15.787	15.2779
ENSMUSG00000002413.11	Braf	153.217	160.42	142.928	148.658	158.715	143.541	136.057	159.024	115.719	158.748	141.901	141.064	143.415	134.982	145.81	160.253	159.785	107.142	157.97	163.15	144.724	154.492	149.219	150.687	148.376	110.49	146.109	133.667	125.201	120.458	102.034	113.738	148.619	136.746	86.8145	152.916	125.397	136.504
ENSMUSG00000002416.9	Ndufb2	17.8791	15.367	18.7705	19.6108	19.4521	17.976	16.3269	19.2096	21.1259	17.8648	17.7963	17.2224	19.024	17.4876	16.4209	15.9776	18.5692	21.3493	18.5176	17.444	18.2641	20.6349	19.4608	18.8669	18.7548	20.8185	17.7202	19.0868	19.5345	20.0438	22.0279	19.9763	18.277	20.1593	25.0103	19.0113	20.4642	19.4914
ENSMUSG00000002428.8	Hltf	20.2907	21.46	21.3745	25.9187	23.7488	19.6936	20.1677	25.3087	19.0302	22.5272	20.4297	22.5567	22.9652	18.9752	21.2067	22.1388	23.0289	22.1394	20.7555	23.0427	24.6342	25.1281	25.1598	24.4495	25.592	16.3708	20.6234	19.1611	21.4034	22.0937	24.9854	26.9273	23.2794	24.7779	21.8153	23.1523	25.3941	22.4344
ENSMUSG00000002455.10	Prpf6	71.6087	70.6673	72.638	65.3342	66.6574	73.6716	71.912	67.1217	67.434	70.0972	67.3442	70.4306	68.168	73.4873	73.4783	74.3232	73.1584	70.8839	69.5507	70.3929	66.5585	68.3521	67.2717	66.3191	64.7792	77.6118	73.1971	72.1552	70.6029	70.4298	65.3304	71.4736	67.8259	70.776	56.2559	66.8527	70.8731	68.7504
ENSMUSG00000002458.9	Rgs19	20.9512	20.4296	21.5182	21.2671	18.1222	19.0766	18.0559	18.8575	17.9655	21.3416	19.8426	20.5923	19.7213	21.6014	20.7625	20.647	18.972	24.4925	17.0988	20.6984	22.5747	18.4806	20.0118	20.7814	20.6382	25.232	20.322	21.3017	22.145	22.9234	20.6468	22.9683	18.6682	23.4828	22.949	19.8793	19.4669	22.37
ENSMUSG00000002459.13	Rgs20	15.6212	15.0534	15.288	17.0031	14.3077	13.4737	15.3915	15.0636	18.5908	15.125	15.6494	13.5984	16.2196	15.6204	17.4669	14.6946	16.0337	17.1756	16.148	12.8632	13.6023	16.511	16.4155	13.7812	14.3391	16.3366	14.2143	16.4854	16.7163	17.0014	19.3215	15.6093	15.9574	15.4472	15.7001	15.3257	14.2842	15.6156
ENSMUSG00000002475.11	Abhd3	57.2009	54.0608	59.8581	58.163	55.6672	56.8962	61.7785	54.3793	67.0791	54.6678	63.0503	55.071	55.0407	56.6069	60.3674	58.465	58.7802	71.0213	58.6683	52.6713	54.6964	55.6572	58.8319	55.49	53.1465	61.9423	58.9353	54.6739	61.8962	68.9818	67.7996	60.1708	59.7215	58.7772	70.3929	59.3534	61.5048	54.2123
ENSMUSG00000002477.4	Snrpd1	27.3256	26.2986	27.7165	27.0112	23.4127	25.9635	29.6208	23.868	29.5932	26.1963	25.7971	26.5025	28.8315	28.5084	26.8666	25.8535	24.9827	38.1643	24.0465	27.0066	26.9651	28.3749	26.5229	26.4078	27.5545	39.1224	31.5379	30.4289	31.1928	35.5159	35.825	33.0471	26.5351	33.5156	42.1018	26.4109	31.3353	30.025
ENSMUSG00000002486.11	Tchp	6.43587	6.46639	7.52419	6.87172	6.70812	5.41948	6.30682	6.43523	6.48989	6.69729	5.70287	5.68999	6.74555	7.33203	6.61992	6.86244	6.51788	6.93896	6.84537	7.40329	7.15237	6.92446	6.87363	7.45323	7.10624	6.50043	6.61534	7.07579	6.12584	6.1986	6.66836	5.74206	7.81102	5.58594	6.99119	6.06199	6.61539	7.57461
ENSMUSG00000002489.11	Tiam1	141.635	138.885	133.95	125.418	123.523	132.619	117.335	129.169	127.246	121.256	111.323	115.002	130.333	137.062	124.102	128.253	130.447	103.174	123.933	119.363	109.632	123.178	129.163	125.214	124.098	94.4274	121.075	139.524	108.322	83.8194	83.7312	104.234	124.054	102.653	83.0011	119.731	114.217	124.732
ENSMUSG00000002496.9	Tsc2	129.747	137.84	134.397	132.466	136.764	133.269	126.023	149.243	114.367	141.476	137.204	135.662	124.876	123.931	123.816	139.009	141.618	92.2332	134.231	149.824	136.805	128.256	135.341	134.86	124.177	112.184	110.97	116.795	119.461	105.669	89.3811	106.576	131.544	112.546	96.3479	135.328	117.672	130.714
ENSMUSG00000002504.10	Slc9a3r2	29.6603	31.3164	30.9754	31.9623	31.3922	31.533	32.7955	28.1101	34.9508	31.5317	34.4185	33.1747	34.9556	35.2636	31.3945	29.3295	32.3508	31.3284	29.4731	36.4458	29.4875	28.3441	31.6419	29.8714	30.1817	38.7631	30.1895	32.6884	29.9172	36.6547	38.1408	38.1998	30.9227	30.7227	31.1769	33.9386	31.7145	33.3701
ENSMUSG00000002524.11	Puf60	143.878	138.691	147.129	141.258	134.966	140.306	144.66	123.246	148.422	140.339	153.407	143.384	146.401	148.644	145.925	145.603	131.372	163.34	140.783	141.48	138.721	139.505	137.444	137.154	134.844	174.126	152.01	165.895	156.735	164.141	154.14	160.612	136.909	145.125	152.243	131.357	145.904	142.293
ENSMUSG00000002546.12	Golga2	113.557	113.199	112.192	106.917	111.276	104.237	98.925	111.176	92.1091	108.967	97.6701	103.013	106.079	111.377	108.627	112.425	110.207	93.7275	110.93	109.754	107.701	107.16	107.078	105.266	105.723	98.4987	107.194	108.114	102.582	101.13	89.9531	99.8213	106.364	103.902	85.8869	108.717	102.489	103.713
ENSMUSG00000002550.12	Uck1	25.4517	23.73	27.5408	27.0112	26.1017	23.3288	23.4132	25.0366	25.0469	23.1841	24.841	22.2181	25.3451	26.793	24.7173	23.9738	24.3414	27.2062	24.8364	24.8319	24.9535	23.5585	25.4933	24.7856	26.8739	28.9783	25.2398	25.2409	26.2239	26.5352	31.026	27.3957	26.7447	24.6374	27.3464	25.5002	24.7059	25.0718
ENSMUSG00000002578.11	Ikzf4	15.1911	15.5761	14.681	13.902	14.2931	13.3403	12.2026	12.8064	12.0502	13.8111	12.7979	13.3952	13.3698	15.1346	14.0423	14.9929	13.6771	11.3531	13.6907	14.5752	15.3105	14.8029	14.6173	13.9712	15.1146	10.5033	16.1814	14.5381	13.0675	10.2008	11.8161	13.2067	14.3086	11.2967	11.4573	13.0916	12.8235	13.2033
ENSMUSG00000002580.7	Mien1	13.4247	14.0528	15.6075	15.7873	12.8463	15.5581	16.4686	15.6879	19.3514	15.4454	16.27	16.6127	16.4773	16.683	16.2059	14.1575	13.8859	22.0363	14.2319	14.8837	15.8533	14.2644	14.9654	15.0234	14.7031	23.4529	16.6415	17.6449	17.799	20.6783	23.1579	19.251	15.0491	17.7408	25.1133	15.1265	19.2422	16.3554
ENSMUSG00000002602.12	Axl	55.3731	54.7328	59.0434	55.6433	53.928	57.7133	56.563	50.3773	66.589	56.7987	62.6813	53.6993	49.5988	54.8156	48.0733	57.0478	60.5104	47.6624	54.9677	48.5224	45.0216	50.3793	51.6537	47.0576	49.7437	51.1995	47.1799	51.0319	50.7866	48.3361	45.2137	47.9916	50.3874	47.8082	56.2559	57.1193	48.4848	50.8512
ENSMUSG00000002603.11	Tgfb1	4.48514	3.2556	4.13751	3.98208	4.03364	3.40177	3.44395	3.88995	4.4956	3.73318	3.85783	4.33523	4.24439	4.14419	4.78583	3.37155	4.0569	3.64124	3.1594	3.19267	3.62408	3.90847	4.06037	4.41348	3.86174	4.61873	3.61702	4.48926	4.49426	4.23002	4.54788	4.57854	3.54919	3.21426	4.7066	3.67135	2.62649	4.7281
ENSMUSG00000002608.4	Ccdc97	50.7651	49.1177	51.9345	51.7846	53.5334	51.5601	51.5175	51.3378	54.8091	51.1429	56.1733	52.3953	49.6897	53.7986	51.5122	49.156	53.4556	47.4735	51.7205	52.5942	52.3975	47.9018	48.6665	50.8866	44.9007	52.1061	51.4633	50.4224	55.1325	52.4847	52.1192	57.0278	51.114	50.6011	47.7016	50.1751	50.8022	53.5369
ENSMUSG00000002617.10	Zfp40	13.2865	11.7978	11.5339	14.3778	10.8879	10.0886	9.97754	11.8459	10.6475	10.3824	10.4329	9.19543	11.0354	10.0948	10.2165	10.8904	10.9029	14.8054	9.3173	12.9866	13.73	12.187	11.4851	11.7644	13.0413	9.99014	11.6125	9.7961	9.61149	9.68023	10.8814	10.1846	12.3942	13.2003	11.818	11.3413	11.6015	12.5118
ENSMUSG00000002625.9	Akap8l	41.9791	36.2446	39.9693	38.6402	40.1026	31.7665	29.2523	42.9175	27.9876	36.2262	27.9609	32.7174	42.3227	41.5937	45.2362	41.0702	36.5419	46.4258	39.1853	42.8774	51.7748	44.5781	45.9982	43.258	42.6374	43.3818	36.3765	39.0804	37.7191	41.7795	34.9182	39.9073	47.8163	44.1414	37.5841	41.3382	50.3387	44.6275
ENSMUSG00000002633.3	Shh	1.16737	0.866167	0.702897	0.810511	0.803805	1.03387	1.17633	0.89645	1.60557	1.24973	1.47604	0.778987	1.21268	1.10815	1.11765	0.716081	1.04405	1.58016	1.00925	0.879141	0.78229	1.13869	0.681563	1.32989	1.1237	1.21455	1.41191	1.20407	1.00861	1.23647	1.70197	1.39018	1.32745	1.18584	0.979111	0.953412	1.06745	0.997082
ENSMUSG00000002635.7	Pdcd2l	13.0407	10.9615	12.0132	11.6291	11.5602	11.8895	12.2452	10.3092	12.5235	13.2023	12.4625	12.8533	12.8393	12.7362	13.2685	10.8755	11.5741	15.5611	11.4674	11.691	11.7024	13.5565	11.6736	11.9982	10.8889	16.1656	14.1825	15.9057	11.9995	13.0968	14.4667	14.8085	12.492	12.5918	17.6755	12.2378	12.8235	13.348
ENSMUSG00000002658.9	Gtf2f1	69.6119	66.2319	63.2448	59.0087	59.54	58.6805	61.4242	60.1422	57.733	58.7855	61.3394	59.3554	63.9387	69.7378	67.0446	63.1494	62.0616	76.6205	63.539	67.6784	62.4555	61.4276	58.4984	58.8805	59.8412	83.924	77.417	75.1431	73.6436	77.7184	76.6303	76.4299	60.9791	69.6058	60.5503	62.1283	67.727	64.9551
ENSMUSG00000002660.7	Clpp	41.7794	41.9494	46.3912	41.107	38.2319	44.0062	45.0265	39.1396	52.0205	43.1638	47.5351	44.0128	42.55	44.2199	41.4104	42.0698	36.7507	59.256	43.588	43.2938	41.8445	40.3157	38.53	41.3289	38.8548	64.4056	46.1964	48.0589	50.4306	53.8351	54.8535	51.2404	41.5144	44.4691	64.2262	38.5207	45.9285	44.2415
ENSMUSG00000002661.10	Alkbh7	9.89189	9.55771	10.6713	10.7481	8.66648	10.4888	10.0767	8.42023	11.7291	11.536	10.6174	11.3969	10.2927	11.1726	10.761	10.1296	7.54702	11.7997	10.2534	10.5343	9.54713	10.4944	10.2524	10.0692	10.9363	14.5747	11.2001	12.7097	10.2789	12.2508	14.5086	13.509	11.0109	9.58035	15.8891	8.72301	10.52	10.8232
ENSMUSG00000002679.10	Med6	13.0253	11.8127	13.3391	12.4043	12.2325	10.7389	12.1885	12.5983	12.1854	10.2061	11.6573	12.5654	12.809	13.4041	14.6584	13.6951	11.9619	16.6775	11.9794	13.6035	12.4049	14.8337	13.9793	12.7728	12.9147	16.8327	15.0709	14.7016	14.1502	15.9927	15.0526	14.5818	12.8973	15.2599	16.8854	14.0308	15.3657	14.9884
ENSMUSG00000002688.7	Prkd1	10.8289	9.64731	11.1345	9.1623	9.01723	10.889	12.1601	12.2301	11.0531	9.64537	11.4561	10.6857	10.8687	10.9297	11.5777	11.1142	10.2019	9.66989	9.68297	10.8273	10.6966	10.1866	12.6452	10.0838	10.2241	11.4613	9.16947	9.63259	9.99713	9.51754	9.61192	11.4237	9.37602	10.0797	11.1309	10.7721	10.9133	10.2764
ENSMUSG00000002699.8	Lcp2	4.14722	3.88282	2.77964	3.24204	3.24445	3.852	3.55733	3.32967	5.10403	3.81329	3.45527	3.28529	2.98623	3.12712	3.46758	3.05826	4.0569	2.97139	3.74447	3.47029	3.41653	3.70843	3.20479	3.94583	3.4819	3.14758	3.28388	2.82437	3.44115	3.09117	3.13887	3.83812	3.81469	3.26107	3.60725	3.52905	3.23044	3.44154
ENSMUSG00000002718.10	Cse1l	76.8619	72.8775	70.2737	73.7741	75.9815	80.0416	78.318	77.8311	72.1155	75.737	75.9153	76.4762	76.8841	72.7282	76.7166	78.7092	76.1712	64.7522	75.0504	72.105	75.93	79.0773	79.2788	76.2714	76.4594	64.3201	76.8459	73.8944	74.845	68.3148	74.4819	71.1109	72.7725	75.6442	73.794	77.7244	80.9858	78.9947
ENSMUSG00000002728.10	Naa20	33.8536	30.0321	31.5665	30.8523	30.5592	28.6482	32.4553	29.1186	37.2155	27.398	32.7244	29.5168	32.4544	34.3376	32.5981	31.4926	31.262	44.3303	27.8641	30.3226	30.9084	31.3601	30.4818	32.1366	31.0997	39.1908	34.7266	35.3938	37.0665	38.3467	41.6563	41.7811	30.6293	37.432	44.5581	30.5376	37.8383	33.5631
ENSMUSG00000002731.6	Prkra	15.7287	15.9196	16.0388	14.6068	14.8923	16.4752	15.845	13.0145	20.1288	14.7244	17.7125	15.9692	16.1742	15.6204	16.034	14.1277	14.1246	16.1279	14.4221	15.5315	16.5239	16.3571	15.5309	17.2886	17.2671	17.2262	17.0222	15.6827	16.7311	17.5708	19.168	16.6067	16.1949	17.0231	19.5479	14.0023	16.3067	17.272
ENSMUSG00000002732.10	Fkbp7	1.68961	1.91154	1.96492	1.5153	1.7976	2.16779	2.08338	2.89745	2.36611	1.98675	2.38179	2.50631	2.01609	2.33775	2.27829	2.04381	2.86369	3.22902	2.19403	1.88167	1.85195	1.89268	2.34922	2.10444	2.1841	3.69498	3.01419	1.85814	1.8244	2.65189	2.4832	2.5386	2.15187	2.12203	3.36677	2.06335	2.26131	2.26756
ENSMUSG00000002733.8	Plekha3	43.8684	40.8293	40.5284	43.7852	40.4095	40.2042	40.2361	41.6209	37.4859	37.9086	39.6182	41.9975	39.1545	41.6392	42.3704	43.4423	39.5547	46.9239	38.9659	42.6306	41.158	38.977	40.5312	38.0553	40.1843	46.1018	43.087	44.1048	45.4469	45.9119	39.6056	42.038	37.4761	48.9004	41.5521	42.2063	40.2261	42.1509
ENSMUSG00000002741.9	Ykt6	83.5435	88.7523	88.4053	87.1299	86.7817	84.6606	90.2655	79.624	85.7037	80.3514	87.992	78.4575	84.8272	87.9995	92.0771	83.7367	91.0714	79.6778	88.6095	86.7419	84.8545	84.3553	85.1663	84.3384	86.7151	94.4787	90.8539	83.3635	86.0881	85.6741	88.1953	76.8077	86.3404	79.6386	82.7091	83.9287	80.5223	84.0283
ENSMUSG00000002748.6	Baz1b	111.053	115.827	108.358	116.132	122.091	112.625	105.133	128.657	97.4497	113.71	102.232	109.16	112.81	110.147	118.313	109.725	114.697	94.4832	111.5	113.27	120.393	120.547	124.465	118.506	120.078	95.8814	102.228	100.221	102.508	94.2968	94.8637	109.16	118.088	108.333	93.3419	118.067	109.259	116.53
ENSMUSG00000002763.12	Pex6	58.5373	62.7075	69.7625	69.0344	62.7407	64.7837	61.2683	70.2753	82.5264	73.2215	69.508	73.5465	67.0311	60.2805	57.4443	57.5849	63.0012	65.5251	59.8238	66.8918	70.1507	62.2585	66.7641	65.2231	61.9778	71.4535	55.2865	58.955	63.2014	66.2648	75.7514	73.0904	65.2409	64.4411	70.8051	64.2913	60.5217	66.708
ENSMUSG00000002767.9	Mrpl2	30.0597	30.0172	28.7868	28.5793	28.8201	29.582	30.953	25.821	31.7227	28.4715	31.9193	28.0943	30.2868	31.9543	29.6464	26.4055	25.5793	40.9983	28.8295	27.1454	28.0028	27.667	25.6674	28.0738	27.5387	41.1751	33.2512	35.9438	31.5043	35.6135	34.5973	32.3671	27.0242	28.7879	37.6872	25.0448	31.7286	29.5908
ENSMUSG00000002768.7	Mea1	46.0495	46.8925	47.5254	45.4239	42.0463	43.1724	46.0327	42.6774	50.3642	42.2506	46.3107	43.8603	47.2189	48.9105	47.2279	44.3075	44.4767	57.5899	46.0892	49.5403	48.1188	44.1011	45.1571	44.2371	46.5625	63.0542	50.4797	51.136	50.223	61.6606	64.7724	57.5869	44.9937	51.8494	61.6153	42.1778	50.7461	48.4067
ENSMUSG00000002771.10	Grin2d	17.8791	19.3544	17.2529	17.8136	18.3998	17.409	16.7095	11.7179	21.7851	18.8581	19.1214	17.8998	17.0685	18.7172	17.9827	17.5291	17.0777	16.2138	17.6985	16.3952	17.2423	18.7422	15.3859	18.0485	17.6311	14.4549	19.037	18.1949	17.2354	15.4233	14.8713	16.9844	17.9416	13.2627	14.1542	13.0347	15.0426	16.1785
ENSMUSG00000002778.8	Kdelr1	54.2825	50.9545	53.6758	53.2118	52.6273	54.7618	57.7819	47.9441	61.2483	54.4595	58.9744	55.325	53.5854	52.6297	56.0688	51.528	50.5322	60.0804	51.6474	53.2883	52.7806	51.4564	49.6816	51.8072	50.3451	66.0478	59.5381	59.2374	55.3847	61.14	59.5828	60.0197	55.7391	55.9842	57.4068	48.9228	54.8614	53.1992
ENSMUSG00000002781.13	Tmem143	17.4644	17.2935	20.0645	19.6285	18.1222	18.4596	16.4119	18.0891	19.7908	19.0344	20.7987	19.644	18.5995	18.9297	18.3266	17.5589	18.3754	17.794	18.4883	18.8475	18.6951	19.173	18.3877	17.6978	17.4095	19.2276	17.0064	18.3435	19.9646	19.2954	21.1909	21.0492	17.8717	19.0983	19.6337	17.1899	17.5708	18.5104
ENSMUSG00000002797.7	Ggct	16.297	12.7386	15.6554	14.7125	14.9362	15.1745	14.3427	15.1596	16.2754	15.4134	17.226	15.3596	15.4162	16.2276	15.7044	15.9328	15.1984	19.2882	14.1442	14.6369	14.4005	16.2186	17.8801	14.7749	17.1879	19.8605	17.8154	17.7787	15.6928	19.3279	20.4794	17.876	15.7059	20.2373	15.8547	15.7384	15.6747	15.0527
ENSMUSG00000002799.5	Jag2	28.324	33.2429	30.6719	28.086	31.3192	27.1141	27.4807	26.5413	30.2016	30.9229	28.2795	28.704	29.165	30.1175	30.3055	29.4787	27.3542	20.4047	29.3561	28.7803	28.5456	28.0979	28.6401	29.6814	30.245	21.708	27.1435	26.5491	25.334	21.4267	24.3855	25.6277	30.5315	21.6728	20.3037	26.1406	24.8744	27.5967
ENSMUSG00000002803.9	Btbd6	54.559	54.2251	52.7492	51.6965	51.2389	59.9478	55.8827	49.721	62.0258	55.9015	58.6725	54.4783	53.4945	57.5481	53.074	53.9149	53.381	55.7521	55.114	51.823	48.1667	52.4258	48.855	49.7759	51.2472	66.1334	57.8406	59.5347	54.4503	57.9024	54.449	53.2803	49.4652	51.8494	52.0303	52.523	51.6028	53.762
ENSMUSG00000002804.3	Nudt14	5.45283	5.65996	6.70947	5.93787	4.88129	5.16935	6.46272	5.25064	6.99691	4.67849	5.04872	6.26576	6.63944	6.20869	5.40197	5.57946	5.39925	7.23095	6.74298	5.02807	5.73147	4.64708	5.22048	5.80183	5.34946	6.87678	6.21874	6.10956	6.45215	7.43507	7.74255	7.17758	5.91067	5.8824	8.76046	5.36472	6.69966	5.22664
ENSMUSG00000002808.6	Epdr1	140.514	122.115	133.63	142.35	141.981	145.642	153.858	169.045	113.725	147.965	167.564	160.2	147.432	140.356	145.724	149.198	140.187	133.85	139.408	161.253	160.785	142.505	154.628	150.906	148.345	164.495	156.96	149.989	154.436	154.835	148.629	151.606	142.08	169.185	126.855	170.618	145.862	156.606
ENSMUSG00000002812.4	Flii	49.4595	50.3423	56.3436	51.256	54.5418	50.0093	49.5759	53.3228	52.612	54.4275	45.9585	51.7518	52.6911	51.4456	49.3629	52.8856	53.3661	47.1987	51.077	47.3656	50.6253	48.1942	49.6816	50.7112	51.5005	44.7675	46.5771	50.9279	50.134	50.8904	51.059	54.2172	49.9123	44.2662	51.5321	49.5205	53.4006	49.5807
ENSMUSG00000002814.11	Top3a	5.77539	6.6456	6.78935	6.78362	5.69971	5.2694	5.8533	6.64333	6.21948	6.64922	5.70287	5.77466	6.27564	6.39086	6.77754	6.71326	7.50227	6.01148	6.0994	7.17194	6.19446	6.06275	5.74253	5.4657	6.94797	5.0635	5.33035	5.3663	5.28038	6.1986	4.93849	5.87806	6.87482	5.33629	5.59983	5.33626	6.19403	5.90208
ENSMUSG00000002820.5	Atg4d	17.0958	16.726	18.5629	16.6331	17.3622	17.4757	16.4828	17.0486	16.2585	16.1344	16.7228	17.6965	16.4319	18.9904	17.08	16.9771	15.3178	17.4848	16.5576	18.9709	16.6835	17.6651	17.4451	17.5809	16.6815	20.4764	17.0857	17.2584	15.6038	15.9764	18.066	18.5408	18.3189	15.8996	20.8362	17.8587	17.3742	16.8861
ENSMUSG00000002825.6	Qtrt1	7.52644	6.61573	6.85325	6.76601	6.62043	6.01979	5.51316	6.53128	5.86456	6.93762	6.27316	6.18109	7.56411	7.81779	7.12143	5.96734	6.13009	8.41607	6.46507	8.46751	7.775	7.55535	7.16366	7.20479	6.93215	8.07422	7.10713	7.86364	6.73397	7.82553	7.60305	7.67623	6.39973	7.22427	7.54087	7.94035	7.62666	8.53953
ENSMUSG00000002831.9	Plin4	3.8093	3.01665	3.35474	1.79722	2.93754	2.55133	3.85496	3.50576	1.03095	2.14698	1.72764	3.77639	3.78964	3.70396	4.42761	2.44661	1.40202	1.51146	1.90149	9.96359	2.49056	2.06195	1.81267	3.63893	4.87466	2.70281	3.50597	1.96219	1.43876	3.05863	1.1579	4.3821	1.7187	3.26107	2.40483	2.30526	2.27536	2.63744
ENSMUSG00000002833.10	Hdgfrp2	78.1367	68.8454	74.4112	68.4001	65.4882	65.2005	59.9077	64.3843	62.0596	65.1944	60.9537	63.0302	69.9415	73.0015	72.6616	70.3848	66.4913	90.6702	68.4244	68.8197	69.528	67.7366	67.5617	69.6073	64.9533	81.0502	71.0555	82.9324	72.9168	78.1089	68.2182	76.3695	67.4766	75.2854	65.3599	65.8139	74.9182	71.1949
ENSMUSG00000002835.8	Chaf1a	4.40834	4.51004	4.55286	3.85874	3.91672	4.58572	3.68489	4.70636	3.80267	3.38069	3.37141	3.57318	3.83511	3.73432	4.51358	3.92353	4.87722	3.28055	4.56358	4.24147	4.27865	4.53937	4.3069	4.03351	3.38694	3.86605	3.82326	3.4933	3.79713	3.13997	2.91566	3.959	4.0662	3.76037	4.00233	3.99864	3.91867	3.85967
ENSMUSG00000002844.8	Adprh	105.8	99.9378	97.8944	96.4332	91.1369	102.303	106.054	89.3408	116.852	105.026	117.949	108.059	99.2885	105.457	99.3992	99.7441	97.7235	124.506	96.7127	99.8364	102.272	95.8499	93.084	95.0798	93.8847	122.636	112.746	117.747	115.189	122.296	117.073	109.447	96.3453	106.507	109.918	93.7332	104.091	102.651
ENSMUSG00000002845.10	Tmem39a	3.85538	3.18093	4.82443	3.75302	4.35516	3.5852	3.38726	4.7864	4.22519	3.87738	3.22045	3.86106	3.16814	4.35671	3.99775	3.50581	3.57961	4.29391	3.84686	4.64248	4.23075	3.66227	4.3069	3.79969	3.98836	4.43056	4.02949	4.29602	3.7823	3.67686	4.47812	4.30655	4.38759	4.04122	5.58265	4.41131	4.62094	4.39038
ENSMUSG00000002846.9	Timmdc1	13.609	14.456	14.1218	15.9635	15.9592	14.6076	15.0797	14.9355	15.2952	14.7885	15.2468	15.258	14.537	15.6659	16.7647	12.6358	15.2134	17.0211	14.2466	15.9016	15.9491	13.7874	15.6904	15.2864	13.3104	17.517	13.9287	15.43	16.4048	17.2129	18.6658	18.0573	13.8894	16.7578	17.2117	15.4538	15.9275	15.0206
ENSMUSG00000002870.7	Mcm2	6.02115	6.8696	6.93312	6.80124	5.2905	7.10369	6.36352	6.65934	6.6251	6.84149	6.92731	6.14722	6.36659	5.76847	5.40197	6.60883	6.29415	6.81873	6.66984	6.78635	7.1843	6.00119	6.46759	5.83106	6.36238	5.73065	5.75868	5.66361	6.85263	6.49145	6.04058	6.13494	6.81892	5.58594	6.80224	6.28967	6.22212	5.7091
ENSMUSG00000002871.10	Tpra1	18.3092	18.1298	21.2626	19.558	18.5898	17.7259	16.2702	19.0175	18.4556	18.778	17.9473	17.2224	19.4636	20.979	17.8394	16.6638	15.5266	19.46	18.2104	18.5391	18.3918	18.4498	18.3007	19.6999	17.3937	19.5697	17.4823	19.399	18.4962	20.5318	22.1256	21.0794	17.9835	19.0047	19.0841	18.0721	19.6495	18.8642
ENSMUSG00000002881.10	Nab1	32.3944	29.6588	30.6559	30.4294	31.1292	29.5654	29.1531	32.4323	33.1086	30.9549	31.3155	30.1603	30.787	28.7816	27.9412	29.1952	31.4409	30.1433	30.2776	30.045	28.0028	29.7752	30.2933	30.9236	30.6882	26.7715	29.1107	27.6937	31.1483	27.9832	28.0685	26.9877	30.4756	28.8971	31.2285	29.5273	29.8746	31.9227
ENSMUSG00000002885.10	Cd97	5.42211	5.1522	6.1823	5.28594	6.10892	6.80353	6.17927	5.89096	8.21377	5.9122	5.78674	6.51978	7.67022	5.22198	5.8605	6.0121	6.57754	4.12215	5.38268	6.26195	5.53989	6.20123	6.84463	6.44485	6.18829	5.49116	3.82326	4.75683	4.43493	4.01852	4.22701	4.86564	5.99451	4.80578	4.62071	7.14347	4.2979	6.59361
ENSMUSG00000002897.3	Il17ra	11.0285	11.4245	10.6393	11.9638	10.8002	11.4226	10.6295	11.0455	13.7234	12.3051	9.59425	12.1251	11.566	11.5218	12.1652	10.5025	10.3212	10.2023	12.3304	10.5034	11.447	10.9714	10.7165	11.2968	11.8068	10.606	10.2958	13.0218	11.3766	11.9905	13.1275	11.7259	12.52	10.0641	9.0353	9.96102	11.4189	10.2925
ENSMUSG00000002900.11	Lamb1	38.4309	36.7524	49.0111	40.0146	43.7709	37.7696	38.0819	43.6539	30.5566	40.4401	38.0918	42.6749	34.5615	34.96	39.7195	42.2339	41.5832	35.7597	46.1916	41.6744	40.2959	40.5465	37.921	40.4813	37.6837	34.1273	40.9929	40.5074	41.9464	38.1352	31.8491	37.671	39.8376	38.7271	49.9175	40.1714	37.6277	37.7605
ENSMUSG00000002908.11	Kcnn1	18.5857	20.0861	19.6172	20.0866	20.1828	20.8108	18.7929	19.3857	16.4782	19.483	20.1278	19.4747	19.2665	20.2048	18.6562	19.2894	18.4201	18.6871	18.0203	19.264	21.3294	19.727	19.2143	20.226	19.1346	21.1948	19.7826	19.6665	20.0239	22.3865	22.0698	20.0217	20.8201	21.2671	19.0841	19.8793	17.0371	20.6814
ENSMUSG00000002910.10	Arrdc2	8.46341	7.73577	8.00344	8.56323	8.46188	6.70348	8.20596	9.02853	5.93216	7.17795	8.28594	7.87454	8.54942	8.98667	8.68328	8.44379	6.84601	11.731	7.7376	11.5522	8.36571	8.3709	8.91832	8.57852	8.2616	11.4271	8.69355	9.69205	8.67704	10.331	10.728	9.77662	9.85111	9.17467	9.48191	8.39572	8.75029	7.51028
ENSMUSG00000002944.11	Cd36	2.11969	2.92705	2.61989	1.93818	3.68289	2.86816	3.8833	0.864434	9.16021	5.54369	2.78434	3.69172	2.27378	1.66982	1.54751	2.0289	2.99793	2.23283	2.25253	2.0976	3.7039	3.90847	2.1897	3.27357	3.10206	1.71064	2.60172	0.891906	1.80957	2.8634	2.98542	2.08528	3.66098	1.4667	3.74467	1.53684	3.18831	1.38305
ENSMUSG00000002948.14	Map2k7	81.9614	79.8666	74.0279	81.5621	77.8083	79.0744	75.03	82.8736	67.603	77.5155	77.2572	74.2578	78.597	85.0546	85.099	81.1111	76.8424	81.7045	76.7763	83.2253	79.3944	77.8617	76.7555	81.7955	81.7455	81.1357	84.651	84.0622	79.0426	77.7347	74.8865	84.0155	77.4675	78.4684	71.7499	82.7191	81.7724	79.6219
ENSMUSG00000002949.10	Timm44	31.9029	31.0924	33.4196	32.6143	28.3086	25.0463	25.6525	33.1366	21.0752	28.0549	23.0295	26.638	32.4393	33.867	33.6871	30.2395	27.7569	36.9448	26.7233	38.4971	33.415	32.9912	35.9778	37.0031	37.652	36.0774	32.8388	31.737	29.4574	29.301	33.3697	31.8231	35.3941	37.7909	37.3264	34.6928	37.726	37.471
ENSMUSG00000002957.8	Ap2a2	330.211	337.925	315.585	333.86	326.228	351.499	353.111	283.71	354.088	347.906	365.303	342.94	313.949	318.662	334.636	343.704	341.704	286.369	330.084	346.752	334.9	316.325	298.292	316.543	289.805	335.388	328.261	347.011	310.846	310.565	288.679	272.159	327.169	286.927	246.701	307.369	286.723	313.663
ENSMUSG00000002963.12	Pnkp	17.6948	17.6519	18.3233	16.1045	15.55	16.1917	15.7316	17.1446	15.4642	16.6951	15.4313	14.6653	18.7814	16.9714	16.5068	18.3048	15.7652	18.1547	17.5376	18.462	17.1625	18.5422	18.1412	17.2447	18.549	21.058	15.6896	17.6151	15.945	18.0101	16.5593	16.788	17.5923	17.2727	20.0804	16.1653	18.6523	19.4914
ENSMUSG00000002968.7	Med25	64.2973	60.5123	66.28	62.7794	59.1893	61.0651	57.7252	52.6024	62.837	59.875	63.6541	58.7627	56.89	66.5651	59.6366	61.7023	55.7227	63.7903	59.7214	55.2316	56.1493	53.426	54.4815	54.0724	54.3335	68.7164	60.6327	67.4281	59.3153	62.4253	58.9829	61.4854	55.8509	52.7076	58.7466	54.5579	54.8754	57.8629
ENSMUSG00000002980.10	Bcam	14.6074	12.0666	24.9688	12.792	15.4769	17.259	16.0859	13.2547	23.1202	14.2598	16.9409	15.5459	17.0534	14.2238	13.0249	14.5454	14.0052	13.2596	18.971	14.5444	12.5007	12.2486	14.1388	14.5265	14.6556	16.2169	11.4698	13.1556	11.4062	12.625	14.7318	15.972	15.2587	12.701	17.1087	16.023	12.9639	14.5542
ENSMUSG00000002981.9	Clptm1	191.003	190.348	189.399	186.365	182.873	199.17	207.927	167.14	216.972	196.721	215.334	207.346	189.467	194.2	192.365	192.492	181.203	183.728	190.032	179.915	184.237	185.268	176.902	186.272	176.833	192.567	193.289	203.429	196.62	202.602	190.411	194.399	180.925	178.064	177.734	176.481	179.922	182.804
ENSMUSG00000002983.12	Relb	9.10853	8.91555	8.57854	8.56323	9.00262	8.7212	8.65948	7.66785	6.7603	8.78017	9.46006	9.41558	8.64037	9.10811	8.1961	8.74216	8.47175	10.563	7.69372	7.94311	9.00432	7.94004	7.85972	8.57852	8.499	10.6744	9.67712	8.38392	8.88469	9.63142	8.60748	9.08153	10.1725	8.22288	8.96659	7.89766	9.3402	7.59069
ENSMUSG00000002984.12	Tomm40	60.4266	59.0935	60.2894	59.5021	55.521	59.7644	59.5676	51.9781	62.1272	56.4302	67.1765	60.6594	60.6645	60.6448	60.2384	57.0627	55.484	73.8037	56.4304	60.9538	57.0114	50.7947	53.2344	55.4608	59.9203	76.5341	58.6021	65.1538	66.6129	72.2682	70.7711	70.7936	56.4518	61.5234	59.6742	54.4868	61.3082	58.9244
ENSMUSG00000002985.11	Apoe	1426.25	1322.71	1498.67	1392.74	1399.66	1461.99	1416.46	1075.56	1824.71	1386.07	1549.1	1439.82	1238.26	1468.12	1413.31	1324.87	1248.38	1800.83	1357.04	1176.07	1238.11	1285.04	1258.27	1233.82	1260.84	2076.03	1430.12	1629.65	1432.01	1732.81	1565.08	1615.44	1335.46	1281.18	2138.58	1209.14	1381.58	1355.89
ENSMUSG00000002996.13	Hbp1	32.7938	27.6427	33.2598	35.7682	33.4529	29.8488	33.3057	37.2347	30.4721	30.1858	31.7013	30.0249	33.1063	30.8006	33.6584	32.8353	32.9474	31.4486	32.4862	33.7929	34.0057	33.3451	33.3386	33.1596	33.8219	32.5535	31.3475	31.2465	33.6402	34.2957	34.3323	34.8604	33.6056	36.293	37.8074	35.8597	33.6809	35.7985
ENSMUSG00000002997.11	Prkar2b	36.6952	35.3635	36.1034	35.081	39.1234	39.7206	42.2486	30.5914	47.677	38.8058	36.4984	36.5108	40.9735	40.6829	39.476	33.1933	38.3019	37.9753	36.4209	32.667	32.8562	44.4242	36.8334	37.2954	41.2447	32.0745	42.151	39.6155	36.1617	35.7924	46.3019	40.8593	37.1408	33.8901	36.9314	33.6967	38.8075	37.0368
ENSMUSG00000003031.10	Cdkn1b	44.7286	39.9482	46.9344	45.9701	46.0946	40.8712	40.2645	49.3528	40.866	43.0998	41.7148	44.0636	43.3989	45.5557	43.7889	42.6068	45.133	48.6414	43.5295	43.9725	47.1609	47.5172	49.6236	47.2622	50.9307	40.6106	45.2128	41.2358	48.0426	45.8143	48.227	48.8378	45.6924	47.7145	55.9811	45.3084	47.628	48.0529
ENSMUSG00000003032.8	Klf4	4.02434	5.07753	3.67424	4.65163	4.38439	4.50234	3.48647	4.01802	4.96882	3.26853	4.76358	4.25056	4.27471	4.05311	3.35295	3.19253	5.41417	3.36643	4.38805	4.62706	3.25688	3.75459	3.68334	4.1212	3.4819	3.98579	3.33147	3.59736	3.38182	4.42525	4.77109	8.56776	3.01821	3.4327	3.19499	4.32593	3.76417	3.924
ENSMUSG00000003033.10	Ap1m1	65.8333	65.6794	63.2128	69.2635	67.8704	66.3511	62.473	64.7205	69.9522	66.4441	69.9776	68.7879	64.3177	66.0338	66.8297	63.8058	65.8798	73.8037	66.1426	64.8405	69.2885	65.5053	66.0971	68.9789	62.8325	67.1598	65.5347	67.6362	69.0751	70.9667	72.5428	76.8832	67.0015	66.7816	65.8581	64.647	71.9546	69.249
ENSMUSG00000003037.12	Rab8a	34.4066	33.1085	34.394	32.4028	35.5282	33.9676	37.9543	32.2722	37.9253	34.4478	37.8235	35.4608	38.7756	37.1004	35.4209	33.4768	34.4538	35.1242	35.1191	35.7671	35.6022	33.2066	33.5271	34.1826	33.5687	43.5358	36.7255	39.2587	37.2148	37.338	41.2239	35.6612	34.3322	36.371	42.2048	33.7252	36.195	33.74
ENSMUSG00000003038.11	Hmgn2	26.9262	21.3107	24.8091	25.9011	21.2497	23.162	25.6525	24.6844	27.5144	22.351	24.8914	25.1477	23.7686	25.6393	25.6056	23.5113	21.0451	40.2082	21.6185	25.1558	23.6124	26.6207	25.5223	26.3494	25.7186	39.6355	26.1124	29.0316	28.8345	31.7414	35.8389	32.0045	25.2496	30.4262	32.4137	23.2376	29.6077	27.6932
ENSMUSG00000003039.8	Fam32a	79.8724	85.2578	71.2322	70.3206	77.0338	81.6591	73.3151	74.7095	89.0839	81.2807	72.393	79.7615	86.7069	81.806	76.9315	71.0263	80.3474	66.0575	73.2805	79.755	74.9402	82.4318	78.9017	74.7807	76.9816	83.5819	81.621	81.7283	81.9646	68.4612	74.1332	71.5491	83.965	72.0243	87.2783	75.3764	77.6711	81.4874
ENSMUSG00000003062.8	Stard3nl	35.7429	31.9885	29.6016	31.1871	31.1	30.816	33.6742	31.1676	31.8241	33.1339	32.2716	33.2932	31.6662	32.8044	33.114	33.5066	29.8152	37.0994	30.8919	32.1272	32.9839	33.0681	32.0044	35.907	33.1255	40.1316	33.1719	33.6397	34.3225	38.363	39.0476	35.359	31.6214	35.7313	39.903	33.6967	37.1642	34.3511
ENSMUSG00000003068.11	Stk11	51.3027	54.1952	55.5129	56.5243	50.289	49.0088	52.3112	49.4968	54.5894	48.4191	52.4832	49.1947	55.8744	60.1287	53.8478	51.7219	47.7431	63.6014	53.1393	54.2754	49.7153	49.8253	48.681	49.6882	50.3609	65.6031	56.1908	58.7469	57.6392	65.5164	61.787	63.344	50.8345	57.3885	56.7541	50.9293	51.6871	51.6714
ENSMUSG00000003070.6	Efna2	7.2346	5.60022	7.3964	5.93787	6.50352	6.03647	5.62654	5.71487	6.7434	5.36744	5.92093	5.96094	5.82088	8.10622	6.04677	7.41442	6.41348	8.53629	5.9385	5.62958	6.8171	5.50879	6.16307	6.15257	7.12207	6.9281	7.17059	7.56634	5.74019	8.21599	7.7844	7.90289	5.98053	6.21007	5.59983	5.94815	6.4328	7.60677
ENSMUSG00000003072.11	Atp5d	130.975	125.684	130.803	134.386	134.791	140.423	134.98	103.444	151.296	137.006	160.553	151.462	136.685	152.166	139.792	126.105	118.276	165.058	130.12	130.252	129.828	125.779	117.649	133.778	120.221	195.612	152.787	161.301	141.71	160.871	176.405	164.54	127.044	134.047	176.291	109.998	130.454	133.062
ENSMUSG00000003099.7	Ppp5c	111.898	114.11	115.339	108.186	109.975	110.457	108.86	103.188	106.914	113.63	116.573	107.399	118.252	116.614	116.35	113.499	106.001	115.953	114.938	114.566	109.537	116.1	112.269	119.222	111.009	120.446	113.968	120.675	115.264	117.253	118.175	116.126	109.452	114.59	124.089	109.215	117.701	119.344
ENSMUSG00000003119.10	Cdk12	23.6238	27.4934	25.464	27.5045	24.2165	23.1787	21.7408	29.967	18.9964	27.43	22.6773	22.5229	26.4062	23.8632	23.8289	26.3309	26.7278	13.1737	26.6355	26.3279	27.891	27.5132	28.5966	29.3891	26.8898	14.9681	24.5735	19.9192	20.5134	15.5046	17.5219	19.4626	28.4634	21.9849	16.37	25.1445	22.1917	25.2809
ENSMUSG00000003123.11	Lipe	5.77539	6.63066	7.06092	6.95982	6.73735	6.77018	5.81078	7.21962	8.23067	7.38624	6.86022	6.80767	6.89714	6.77036	5.57392	6.56408	6.05551	6.83591	6.90387	6.4933	6.05077	5.58573	5.62652	6.21102	6.56813	6.20963	5.58418	6.19875	6.86747	6.9958	6.83577	7.44957	5.58928	5.64835	6.57894	5.03743	5.98334	6.60969
ENSMUSG00000003131.6	Pafah1b2	238.926	236.912	220.869	229.022	234.667	241.876	251.635	231.14	237.98	240.734	251.061	239.911	234.639	230.04	232.614	243.572	246.964	200.148	231.163	229.888	233.043	236.924	227.671	238.196	237.545	214.258	238.565	233.902	226.315	221.165	208.602	210.568	228.28	225.965	196.063	238.424	222.283	228.026
ENSMUSG00000003134.6	Tbc1d8	14.4692	14.68	14.7768	13.6906	13.0947	14.2574	14.1301	10.6614	13.8417	13.2023	11.6406	11.5155	13.4153	13.8899	13.0822	12.7403	11.6785	10.3226	13.4421	12.8015	12.357	13.5104	12.5001	14.9649	13.3262	9.18614	12.9451	11.8029	11.9699	11.5512	15.0945	11.9072	15.0911	12.2017	10.3408	11.9959	13.9752	11.5147
ENSMUSG00000003135.11	Cnot11	29.307	28.3297	29.2182	26.7645	27.8993	29.9322	30.2444	26.1091	28.1567	28.3914	28.5815	28.433	26.8609	28.3262	28.9156	29.8815	26.161	31.7578	27.4692	26.6518	25.8315	30.1445	25.7979	25.7502	26.8423	30.3297	30.7923	33.283	29.0273	30.1795	27.9011	28.7405	27.108	27.6488	27.4838	25.5571	29.1723	27.0338
ENSMUSG00000003153.6	Slc2a3	170.128	180.686	159.254	167.511	168.668	177.626	172.042	137.685	177.745	167.833	169.442	171.208	163.03	175.938	166.401	169.592	172.09	149.548	162.212	161.824	171.321	172.019	152.873	164.921	161.513	139.948	171.824	171.974	154.036	154.152	158.632	148.16	177.362	153.598	126.855	147.452	157.519	156.831
ENSMUSG00000003154.11	Foxj2	32.5787	36.4985	33.8988	32.6495	31.1292	32.717	30.5987	32.4963	28.7651	34.656	31.4161	33.7504	33.3943	35.7493	37.1117	35.4609	31.1426	28.5459	31.7256	34.2402	32.3293	32.1449	30.2933	32.4727	32.6507	31.2876	31.5538	34.2938	31.9493	27.609	29.4635	32.5484	33.0606	32.0957	27.2605	33.6967	32.5853	33.5792
ENSMUSG00000003161.11	Sri	56.5865	54.1952	52.9889	55.2381	50.3036	53.5612	58.2637	53.771	62.7863	51.928	57.2803	58.2208	52.7517	53.161	54.9081	52.3634	53.6942	67.2255	51.6474	55.1237	54.5368	55.888	51.6972	54.2917	57.1823	66.1505	56.3811	56.7996	59.256	60.5055	61.3824	61.2588	53.0423	60.3687	68.95	56.3936	57.6985	59.4872
ENSMUSG00000003166.15	Dgcr2	88.5355	90.6937	85.418	86.3547	86.7817	89.2297	87.7145	81.2728	91.112	85.0299	87.1533	87.5513	87.5861	92.9179	85.1563	84.4826	88.6999	89.4851	80.9742	91.2301	83.9126	83.7397	82.6721	82.2047	79.2291	103.306	90.4573	90.0379	86.1771	88.6351	91.7388	90.3922	85.53	89.3906	68.8985	82.4915	85.368	88.4509
ENSMUSG00000003178.7	Mical3	13.2404	18.4583	13.7384	12.6863	16.8799	13.4403	11.5932	16.2802	8.9743	18.3134	12.9824	12.9888	14.34	13.9961	14.3718	14.6349	16.1978	4.05345	15.2704	15.8554	16.907	13.6489	16.4735	16.9963	14.9563	5.64511	9.09015	8.2204	8.48421	5.71052	6.36145	6.72426	17.229	8.06685	6.06361	15.0127	10.4638	12.9942
ENSMUSG00000003184.10	Irf3	7.3114	7.6611	11.2144	10.4309	8.7834	6.26992	7.32725	11.4778	8.50108	8.58791	6.94409	8.02695	8.91322	8.5768	8.25341	6.96687	8.09888	11.8512	7.72298	10.7039	10.7445	9.21722	10.3104	10.946	8.51483	9.63091	6.98022	8.02716	8.58804	10.2334	11.1604	13.373	8.80312	10.2045	13.2609	10.4875	11.0537	10.2764
ENSMUSG00000003198.9	Zfp959	3.93218	3.4348	3.67424	4.21113	3.43444	3.25169	3.65654	4.41822	3.59986	2.46742	3.8746	2.65872	2.86496	2.9905	3.15235	3.0881	3.10233	4.56872	3.23253	3.84046	3.14512	3.21602	3.97336	3.75584	3.26032	3.86605	2.919	3.86493	3.39665	3.77448	3.90615	3.91367	3.66098	4.29088	4.00233	4.06979	3.87653	2.92692
ENSMUSG00000003199.12	Mpnd	54.7741	50.9695	56.9986	54.3219	49.5436	53.3777	52.4246	53.2427	53.6599	54.2031	58.7061	56.1548	59.2244	58.1856	52.1427	54.0343	49.5627	66.4869	53.8268	63.0513	58.1609	55.8573	57.0337	56.5569	54.1752	73.2496	54.4933	59.3266	54.9249	58.1139	60.0989	62.3165	52.1061	61.8978	64.0373	56.3367	57.0805	61.8995
ENSMUSG00000003200.9	Sh3gl1	31.8875	28.6134	32.9243	30.3061	28.9224	28.3481	26.1202	30.9755	25.6553	26.9654	30.0743	30.9732	28.6042	33.0776	32.2829	29.4936	27.563	36.1204	27.5131	32.2969	29.1682	28.8365	30.9168	29.0091	29.3587	34.3326	30.1101	36.3155	32.2756	31.1232	34.4718	34.679	28.142	32.0801	34.4922	28.2039	31.9674	33.4183
ENSMUSG00000003208.8	Ccdc94	5.54499	6.10797	5.94268	6.74839	6.18199	5.83637	5.05963	6.41922	5.61105	5.78402	5.38418	6.35044	5.65414	5.11572	4.92912	4.89322	6.02568	5.41033	6.12865	5.21315	5.77937	5.84732	5.94555	5.86028	6.0775	5.81618	5.80627	5.87172	5.94785	5.58037	5.63602	5.60607	6.55343	4.97742	5.94337	6.7308	5.60412	5.59653
ENSMUSG00000003226.6	Ranbp2	140.913	146.233	135.404	134.104	145.006	137.088	134.598	168.052	117.139	150.368	128.18	139.625	136.184	125.965	134.075	145.409	148.151	102.504	141.997	134.94	153.025	151.692	156.31	151.111	153.188	84.1122	126.374	114.283	118.542	101.683	99.6906	107.815	147.306	127.322	106.087	142.044	130.201	137.131
ENSMUSG00000003228.8	Grk5	5.83683	6.79493	6.5018	6.48409	7.81883	7.55392	6.51941	8.40422	7.45323	7.3542	5.92093	7.06168	6.88198	5.73811	6.44798	6.16128	7.86024	4.63742	6.61134	6.74008	6.67341	6.3705	7.01864	7.64321	7.86593	5.73065	6.01251	5.73793	6.1555	5.22244	5.73367	6.31627	7.43375	5.75757	4.82684	7.31423	6.29234	5.77343
ENSMUSG00000003233.7	Dvl3	29.2917	32.2274	29.6814	28.8436	30.1354	28.3981	25.0997	26.0131	23.2385	30.8267	24.7236	27.8742	28.4223	29.7835	32.3402	29.6428	27.8762	19.6833	30.2483	31.2172	30.653	28.1902	25.7979	30.2513	29.2796	18.5091	28.9362	26.9058	25.9421	20.0763	23.0463	24.5247	31.3279	24.0445	20.7331	26.5959	23.2311	25.5543
ENSMUSG00000003234.11	Abcf3	74.9879	73.236	72.4144	71.4307	70.6618	70.5867	72.6206	68.7705	70.2564	71.3629	73.6677	71.9885	72.8671	72.5005	74.3667	75.2034	70.0262	76.4831	71.9641	70.1616	70.1826	73.2761	68.9248	69.9727	73.6105	75.9353	72.4515	74.6228	71.4038	69.7627	71.3291	71.6096	68.343	72.664	73.9143	68.546	73.317	72.8513
ENSMUSG00000003235.8	Eif2b5	57.9536	55.5094	61.9188	53.0532	54.6295	59.6477	61.8069	53.3708	65.558	54.9882	59.9137	61.4214	57.2538	57.5177	59.1924	55.4068	57.1098	61.4373	56.9862	57.0979	57.4744	53.5799	56.9322	56.1477	53.4946	71.693	59.1098	57.3496	55.1029	61.4817	57.6157	58.4028	54.4396	56.1871	64.2777	55.4829	59.9599	56.689
ENSMUSG00000003269.10	Cyth2	60.488	55.9126	60.1297	61.9512	53.5188	57.6133	60.829	54.8915	64.037	56.6065	62.2116	57.7297	61.6801	66.4133	63.6917	56.6599	58.2582	74.0957	57.2349	59.0412	57.171	53.8723	56.5407	57.0099	56.9449	74.6181	64.3925	70.0741	66.3608	68.8517	66.1814	69.3732	54.747	63.5986	61.684	55.6536	67.0247	62.6393
ENSMUSG00000003271.11	Sult2b1	7.28068	9.36357	7.73187	8.61608	7.01503	9.45491	9.99171	5.7789	12.1516	9.29288	9.35942	8.09469	7.77633	10.1404	9.65764	8.14542	7.50227	10.6145	7.44507	9.1153	7.47167	9.24799	6.94614	7.40939	8.54648	10.9481	10.7083	10.1529	8.55838	11.0306	9.69563	7.73668	8.35598	9.36191	8.38256	6.57427	8.17443	8.49128
ENSMUSG00000003273.9	Car11	86.2622	82.8833	81.2325	87.9757	73.5993	82.1427	83.7036	86.6035	86.3798	85.4625	81.8866	86.1288	89.8144	85.8743	83.6804	81.3349	70.9659	89.6053	77.2005	90.6132	88.1912	86.8481	94.3747	91.7332	88.2187	93.9826	88.8709	89.815	83.8038	84.6003	95.3938	99.9573	80.9887	97.8788	96.0387	81.0542	87.8681	95.0123
ENSMUSG00000003279.12	Dlgap1	704.905	716.724	632.943	672.09	687.823	668.697	651.786	684.936	579.324	665.098	678.927	640.547	641.115	656.33	704.836	733.118	709.644	563.894	669.5	667.252	647.401	664.563	656.171	642.731	662.052	569.335	674.289	655.358	617.716	601.215	504.089	569.295	646.568	636.782	444.825	681.803	581.803	631.813
ENSMUSG00000003282.5	Plag1	1.16737	1.37392	1.58152	1.40958	1.51992	1.26733	0.935394	2.20911	0.861938	1.57018	1.61022	1.06687	1.5007	1.27514	1.34691	1.80512	1.49151	0.841607	1.52119	1.32642	1.59651	1.2464	2.27671	1.28605	1.44024	0.752682	1.12635	1.01083	1.45359	0.715849	1.04629	1.48085	1.9283	1.10783	1.13371	1.96374	1.37645	1.64036
ENSMUSG00000003283.9	Hck	1.81249	2.95692	2.10869	1.79722	1.84144	2.08442	1.88496	1.95298	2.01119	2.24311	2.02955	1.69345	1.92513	1.82162	1.97738	1.9543	1.67049	1.08207	1.97462	1.80455	1.62844	1.96962	2.43622	2.00214	1.96253	2.29226	1.69746	1.85814	1.80957	1.77335	1.89727	2.20616	2.02611	2.18445	2.98886	1.65068	1.8259	2.09066
ENSMUSG00000003299.9	Mrpl4	33.5311	30.0172	31.4227	32.6847	27.4025	31.8499	31.8034	28.6864	33.0241	33.5505	31.5671	31.4304	32.9395	33.7607	33.9307	31.2838	29.2783	43.0422	29.8388	32.7596	31.3395	30.483	30.6558	31.3912	31.0839	43.4503	33.7589	38.7682	35.4201	41.2264	38.5453	39.1518	31.1183	35.154	37.0516	30.1677	33.9618	33.2897
ENSMUSG00000003308.10	Keap1	60.5187	57.8092	59.8421	60.5417	60.5046	58.6471	58.0511	51.85	60.2005	60.4999	64.7109	60.507	58.3149	58.216	60.6253	58.1368	54.3952	56.8857	58.1856	55.7406	57.618	57.5345	54.728	58.6321	54.5076	62.6266	59.9347	58.9699	59.9828	57.9838	58.676	56.8767	59.7215	55.5473	62.852	54.7998	52.1085	59.7928
ENSMUSG00000003316.10	Glg1	295.267	333.474	283.507	287.555	339.425	339.543	316.376	327.428	285.454	346.256	329.073	325.075	293.242	273.031	287.68	321.64	328.802	158.806	325.052	306.296	298.436	309.969	321.393	320.854	304.366	180.096	250.225	237.277	234.31	196.354	180.255	221.674	324.416	229.523	182.458	306.358	246.076	276.61
ENSMUSG00000003344.10	Btbd2	89.0578	95.2336	94.7314	94.3012	80.9067	84.3772	86.8783	84.1062	94.3907	90.7498	94.8522	86.6877	87.7225	93.3126	89.1397	83.7218	90.8775	104.6	85.4501	98.217	90.6658	81.4162	83.4987	83.3154	80.8117	109.669	89.204	93.5758	95.2842	95.9075	95.2683	99.927	91.1752	89.8119	94.7332	84.6687	90.9721	91.7959
ENSMUSG00000003345.11	Csnk1g2	131.759	131.314	139.861	137.91	122.851	132.369	124.96	133.091	132.333	130.741	136.903	136.035	132.031	138.944	133.459	131.595	124.183	152.588	131.217	136.298	127.817	119.178	133.383	121.502	129.495	170.192	135.178	147.938	146.234	149.824	147.946	154.734	121.916	140.397	150.577	141.091	124.779	133.738
ENSMUSG00000003346.10	Abhd17a	83.5896	81.3899	91.3447	89.861	86.4602	91.4475	86.7791	74.2773	102.926	83.6199	103.574	91.8866	84.8272	97.7755	94.685	81.678	75.1421	108.687	79.5408	82.8243	77.782	78.4002	78.3652	83.4031	79.9413	125.937	96.7078	104.933	93.178	107.133	111.702	107.407	80.4438	89.9211	109.935	82.5626	85.059	86.8909
ENSMUSG00000003348.9	Mob3a	2.36545	2.79264	2.31637	3.08347	2.55756	2.71808	2.35266	2.89745	3.46465	2.54753	3.05272	2.79419	2.7437	2.96014	2.82278	2.16316	2.7742	1.95802	2.44268	2.80708	2.4267	3.2468	2.58124	2.52825	2.38985	1.8646	2.82382	2.54193	2.4622	2.34278	2.35764	2.47815	3.00424	2.49651	2.74838	2.49025	2.31749	2.39621
ENSMUSG00000003352.9	Cacnb3	241.967	254.145	256.845	253.743	229.479	248.813	237.009	228.371	240.836	238.186	265.922	243.958	231.107	253.418	237.472	248.958	244.816	266.188	236.736	257.156	254.148	215.043	236.183	224.927	231.657	296.625	262.885	270.768	274.788	265.482	256.034	259.647	229.538	258.997	243.163	248.527	237.592	242.468
ENSMUSG00000003354.5	Ccdc65	6.38979	6.89947	6.83727	6.06121	6.57659	5.75299	7.45481	5.92297	8.28137	6.6332	6.25639	5.97788	7.67022	6.84626	7.49398	5.75849	6.35382	7.9008	7.57671	6.09229	6.32218	7.43225	5.69902	6.15257	7.10624	5.83328	7.64651	6.37713	6.91196	7.64657	7.42169	6.55804	7.0425	5.03983	6.90531	5.72047	7.4862	5.25881
ENSMUSG00000003360.10	Ddx23	75.1876	75.6851	72.4463	73.9151	75.4262	71.3037	70.5656	72.8846	64.3074	72.8049	70.3634	69.6008	74.3981	73.381	73.9511	74.92	77.3048	68.2388	77.259	72.4134	75.8821	72.7683	71.9266	71.551	72.1228	73.3865	67.4384	69.6133	70.8847	72.8539	70.9804	72.4709	71.8921	68.2483	62.9036	75.2484	72.7271	73.2534
ENSMUSG00000003363.11	Pld3	637.735	636.409	616.712	618.79	576.124	637.848	633.914	554.951	659.907	624.834	654.539	589.456	606.251	646.099	619.851	633.001	602.882	663.169	597.712	623.357	594.604	582.531	578.4	586.92	561.425	645.151	647.035	705.275	654.545	673.907	628.374	626.882	585.687	612.831	588.737	583.858	624.052	615.425
ENSMUSG00000003378.8	Grik5	229.203	245.469	226.652	233.586	218.825	228.152	207.601	200.421	203.908	226.762	240.041	220.182	208.384	221.722	222.728	232.876	218.58	190.667	219.681	242.118	224.932	204.795	213.59	214.931	206.35	236.188	225.35	237.396	210.355	200.844	185.835	190.788	221.503	200.922	176.068	214.916	187.099	211.462
ENSMUSG00000003380.10	Rabac1	123.019	116.962	121.362	120.008	118.159	132.952	123.741	95.0237	140.395	124.589	147.956	136.052	122.329	145.244	131.797	116.587	98.7675	149.428	121.769	116.448	110.894	121.855	105.077	122.73	108.445	175.734	145.855	157.005	129.132	149.043	166.583	156.441	119.918	117.008	184.434	103.609	121.83	121.773
ENSMUSG00000003382.14	Etv3	28.5544	31.8839	26.9337	27.9274	27.8701	27.5143	29.7059	30.4633	26.8384	31.1312	28.3802	29.4152	31.5752	28.1896	29.0016	31.0302	29.4274	21.607	27.6594	30.955	27.1407	28.8981	28.8722	29.0091	28.8365	21.0409	28.2382	27.0991	24.6665	23.1837	24.4134	25.114	31.8449	26.6814	23.4128	28.8727	26.4335	27.9826
ENSMUSG00000003402.9	Prkcsh	76.6468	77.4772	82.4466	78.3377	71.8602	74.7722	75.7669	74.6775	79.2476	77.7878	73.5839	82.6911	76.9296	77.6922	76.5877	75.2034	71.1001	87.0118	69.0826	83.9965	79.2029	71.9989	76.712	76.8267	74.1961	89.3981	76.1161	81.2229	78.9981	85.8043	83.2708	87.6571	76.7129	79.2018	79.8748	71.4205	83.837	83.192
ENSMUSG00000003410.7	Elavl3	243.949	249.172	219.863	261.143	243.48	216.079	212.278	229.635	185.435	232.562	220.466	226.973	235.458	267.277	256.343	244.094	229.558	234.791	228.135	241.517	257.884	243.187	242.056	243.136	244.778	232.066	256.507	258.162	249.81	257.608	263.791	273.232	260.279	247.623	184.674	241.498	234.235	233.607
ENSMUSG00000003411.6	Rab3b	56.2179	68.3974	57.3181	63.3432	56.8363	61.8655	66.6964	42.9816	98.8187	61.2369	58.2364	56.8322	60.8464	69.4038	62.4737	52.259	59.884	63.1892	58.0101	48.5378	45.9476	58.9502	45.4762	53.7217	53.3839	51.5758	64.6622	68.1714	59.167	68.4612	72.3057	62.6338	58.1146	47.6833	55.105	43.5439	57.3053	47.7474
ENSMUSG00000003418.11	St8sia6	4.48514	4.07696	4.61676	4.56353	4.25286	4.55236	3.51481	5.93898	2.73792	5.01495	4.78035	4.53844	4.06249	3.47626	3.68251	4.43075	3.40063	2.7481	4.46119	4.44197	4.47023	3.27758	4.3939	3.68277	5.36529	2.87388	3.15696	3.34465	2.74402	2.84713	2.32974	3.91367	3.56317	4.52492	3.14346	5.52125	4.36812	4.14915
ENSMUSG00000003420.7	Fcgrt	14.0698	14.6352	19.5693	14.554	16.0469	19.5768	19.9551	15.5758	24.1512	16.3907	18.4169	18.357	17.6142	13.9961	13.7557	14.7543	15.3774	18.0344	15.6361	17.0738	13.4745	13.972	15.966	15.0964	13.5794	22.3581	12.4851	13.8394	13.8239	17.0828	17.9962	19.0395	15.4404	16.867	23.825	14.8135	14.4246	16.1945
ENSMUSG00000003421.8	Nosip	43.5919	42.935	48.0846	45.1067	42.4848	44.4898	42.6171	43.894	47.0517	43.4362	44.6669	40.4734	42.838	47.1041	45.3078	40.6525	42.9255	53.5708	43.9683	43.6794	42.1159	42.2546	42.6774	40.262	40.8965	52.3627	49.0678	47.2116	51.2464	50.9554	52.747	51.9808	42.5205	46.8564	49.1788	42.0782	45.7459	46.5091
ENSMUSG00000003423.10	Pih1d1	19.2615	19.7576	21.023	21.4609	18.1806	19.8103	19.4449	19.0175	24.2695	19.6272	21.6709	20.3045	20.2367	20.1593	19.3296	20.3785	17.8832	22.7921	20.931	20.3282	19.9723	19.6655	18.1122	19.7437	18.4857	26.5834	22.6699	22.9369	23.1388	22.8096	23.2416	22.8474	17.215	21.7976	26.8654	20.1497	21.7844	23.2224
ENSMUSG00000003429.10	Rps11	114.555	109.63	123.087	123.268	104.509	119.445	136.95	106.614	171.036	112.123	129.388	126.01	118.267	119.999	108.14	110.59	115.025	158.978	112.861	115.908	107.27	107.652	113.603	104.199	108.066	182.679	121.916	135.718	139.871	155.144	156.288	141.678	102.577	131.55	178.765	111.649	128.53	124.474
ENSMUSG00000003435.8	Supt5	168.362	164.602	162.976	158.332	159.606	160.75	150.187	162.113	153.188	166.599	154.514	159.608	161.62	162.079	160.755	166.951	169.42	152.898	164.991	167.361	163.754	158.57	164.445	164.643	154.517	153.496	151.74	172.153	157.922	158.268	142.923	161.216	159.672	152.147	133.52	160.444	162.8	162.541
ENSMUSG00000003436.11	Dll3	1.44385	1.16485	1.27799	1.16291	0.964566	1.60083	1.48813	1.12056	1.41966	1.68233	1.42572	1.4733	1.03078	1.29032	0.931375	1.26806	1.04405	1.271	1.3603	0.7866	1.35703	1.66187	1.0586	1.57833	1.26615	1.50536	1.4595	1.50138	1.15694	1.54558	1.31135	1.51107	1.34143	1.52911	1.66621	1.30916	1.12363	1.07749
ENSMUSG00000003437.10	Paf1	58.6755	52.5226	51.0878	52.3484	49.909	51.1766	51.2199	47.88	47.6601	49.2523	49.3131	47.5521	53.54	55.18	57.43	55.6156	50.9648	63.3438	51.6035	52.5479	48.965	54.3031	47.6369	51.2811	49.5063	62.7121	56.9364	59.8915	56.245	59.0575	48.3107	54.9274	49.6608	54.6111	47.4439	48.3394	54.44	50.6261
ENSMUSG00000003438.13	Timm50	24.9448	23.5209	26.8379	25.3549	24.348	24.7795	26.1769	22.5873	30.9453	25.7477	26.8203	26.8242	26.0575	28.2351	26.6087	23.1085	23.5658	28.2196	25.948	25.8035	24.6022	23.7124	24.2172	25.1802	23.5028	30.5692	25.1605	29.1951	28.1373	31.3672	31.1376	31.4454	24.3274	24.8871	32.2763	23.4511	26.6441	26.2619
ENSMUSG00000003444.8	Med29	9.96869	8.4526	9.36131	8.65132	8.33035	9.20478	9.33977	8.26015	10.6137	9.34095	10.1813	9.12769	9.83789	9.57869	8.95553	7.74263	8.59107	11.0955	8.57133	9.76309	8.58922	9.04796	8.88932	8.84158	7.26451	11.7521	10.2324	10.6137	9.87847	10.9004	11.5231	10.0184	7.58745	10.2825	10.9248	7.99727	9.83179	9.44012
ENSMUSG00000003452.11	Bicd1	44.3599	46.2354	39.3622	42.728	46.3723	41.5216	40.9448	46.8235	36.776	45.6152	41.4297	44.3006	39.9579	37.7987	41.611	43.3527	43.2984	34.4715	43.705	44.867	44.1275	46.2246	43.33	47.233	45.9611	29.252	38.5657	34.9181	34.367	32.7176	34.9182	32.4276	43.9318	37.3228	30.6273	41.4521	35.2118	40.993
ENSMUSG00000003458.8	Ncstn	65.3572	65.3359	68.7561	61.4403	62.7699	66.7013	63.1391	59.4538	64.9665	64.6496	67.8307	60.2529	62.6957	66.307	64.752	66.4016	62.8371	59.5823	64.5629	63.9768	63.4932	64.9206	62.9358	65.1792	59.8254	60.283	64.8367	66.5065	64.0024	61.807	59.8478	61.7121	62.8235	62.8964	58.9871	65.9419	66.7578	66.4186
ENSMUSG00000003464.9	Pex19	90.7166	93.2623	91.2009	89.8081	91.7799	97.6007	98.9675	88.2843	102.79	96.2134	96.9153	93.9526	90.2388	93.3733	91.8049	89.8234	90.0124	88.7122	91.5933	95.1014	91.2086	91.5721	92.1705	90.8563	92.4919	94.2392	90.3463	89.919	88.6541	88.2772	84.5542	84.2119	89.68	92.6829	96.2277	93.0075	93.5705	100.175
ENSMUSG00000003469.5	Phyhip	628.335	659.975	653.119	627.917	597.549	698.896	663.067	659.723	621.491	637.796	697.612	644.358	624.911	646.205	640.843	653.066	633.771	515.355	602.173	706.922	617.865	604.259	645.222	592.079	606.658	665.354	624.032	648.683	611.961	540.075	480.54	553.263	617.755	601.612	451.988	657.128	566.058	657.817
ENSMUSG00000003476.11	Crhr2	1.81249	1.94141	4.82443	1.7796	1.18379	2.08442	2.77784	1.05653	3.10974	1.82653	1.40895	1.33783	1.54617	1.94306	1.86275	1.2979	1.43185	1.44275	3.94925	1.35727	1.66037	1.93885	1.62415	1.51987	1.99418	1.23166	2.18925	1.45678	1.75024	1.13885	1.78567	1.20886	1.73268	1.4823	4.72378	1.16686	1.71354	1.70469
ENSMUSG00000003477.5	Inmt	1.62817	1.70247	4.07361	0.845751	0.613815	1.38405	1.10547	0.480241	0.202809	0.640889	1.00639	0.609642	1.51585	1.36622	1.20362	1.73053	0.805413	0.824431	1.93074	1.26473	0.542813	0.830935	0.957088	1.78293	1.83591	1.23166	0.888392	0.817581	0.533971	0.325386	0.390615	0.392878	0.447143	1.21705	3.22935	2.5614	0.561816	1.89767
ENSMUSG00000003500.9	Impdh1	42.102	42.935	41.8064	40.5079	40.6141	41.7217	43.099	37.5869	41.9308	39.4787	42.7548	39.1864	45.7788	47.7417	44.8923	42.9052	40.0768	44.5708	42.3594	45.9621	42.6428	41.9314	41.5463	45.2163	41.6562	46.3413	43.9437	44.744	41.6646	48.1408	49.8313	47.1152	45.4968	39.7881	35.4541	39.6875	44.8189	41.2503
ENSMUSG00000003518.9	Dusp3	133.909	133.509	131.777	132.853	142.303	149.911	142.506	156.671	115.804	144.713	147	145.501	147.462	143.513	144.019	146.498	142.856	108.499	141.603	147.834	139.04	136.627	142.229	137.373	145.828	120.138	138.764	133.682	134.783	125.013	112.441	130.964	134.772	135.139	115.38	161.795	125.411	141.296
ENSMUSG00000003526.7	Prodh	18.7547	17.4578	22.4128	19.2937	19.1013	21.4278	20.281	22.6033	22.4104	18.9062	20.7987	22.235	20.0093	20.0075	19.8598	19.3939	17.376	22.6547	20.9018	22.8268	18.5674	19.0192	20.1714	17.3324	21.7302	26.3097	17.752	19.6963	19.401	24.1111	23.8833	27.3504	20.6245	19.2231	25.3366	20.2209	21.7002	20.6171
ENSMUSG00000003527.8	Dgcr14	27.4177	28.5089	28.659	27.0112	25.7072	27.1141	28.6146	25.3727	28.2243	25.5715	28.3466	26.9597	28.1797	28.9638	26.1358	29.8665	26.6681	27.6013	26.5331	27.1145	27.8591	25.2358	26.987	25.6479	26.6998	30.5349	28.6348	27.7977	26.9062	23.5742	25.962	24.7967	28.0722	27.7113	29.1844	26.0694	24.4671	29.0119
ENSMUSG00000003528.10	Slc25a1	27.8785	26.7168	30.4323	27.205	25.7656	26.4471	26.5595	24.4443	29.9819	28.4394	30.1917	27.6032	28.5435	29.7987	29.2165	27.226	27.0857	33.2005	28.303	27.3613	28.9767	26.7899	26.0444	25.6479	25.956	34.726	28.8251	30.4289	29.2053	34.7187	30.5377	31.2338	28.2399	27.8049	35.059	25.5002	26.4756	29.9607
ENSMUSG00000003531.10	Dgcr6	36.1884	33.7357	38.3079	36.8254	36.3028	38.1698	35.5025	30.5753	39.9872	36.8831	44.885	41.2016	36.714	41.199	35.5212	35.3416	35.2443	42.1147	37.0791	35.2427	34.9636	34.8069	33.4111	35.834	34.4075	54.6721	39.7555	44.8034	40.2258	41.0962	51.4077	38.0336	36.1766	36.9015	51.5321	32.2025	37.9928	36.0236
ENSMUSG00000003534.13	Ddr1	76.7543	78.1044	90.4341	75.6418	75.1485	74.6054	75.2284	86.0912	68.11	80.4475	80.1757	90.4471	73.2006	83.8401	69.6382	78.3064	68.7286	89.6053	85.5378	77.935	80.959	71.1834	73.3042	82.3216	79.0866	69.8626	73.8	76.4661	88.9804	86.6503	74.3145	86.7052	73.4292	71.6966	103.614	81.5238	86.927	84.1248
ENSMUSG00000003541.6	Ier3	3.87074	3.97242	4.53688	3.41824	4.15056	3.26836	5.1305	2.52927	4.83362	4.13373	4.42811	3.4377	4.00186	4.79694	4.0264	4.10255	4.26571	4.37979	4.94387	2.49861	3.04933	3.29296	2.98727	3.39049	3.41859	5.18324	6.34565	4.28115	3.94546	5.74306	4.84084	2.87103	4.91857	3.49511	3.67596	3.58597	3.6799	3.15207
ENSMUSG00000003545.2	Fosb	5.59107	6.24238	5.55928	5.97311	7.00041	8.48774	5.64071	6.22713	8.31517	4.80666	7.09505	8.21323	6.4727	6.08725	6.92083	4.84847	5.60806	5.58208	6.40656	5.9689	5.74744	5.70883	6.71412	5.55339	7.67601	6.24384	6.34565	6.83795	5.36938	6.8331	7.33799	8.00867	6.6233	5.18026	4.34588	6.26121	6.16593	6.41671
ENSMUSG00000003546.9	Klc4	17.3723	16.4124	20.7994	18.6241	18.3121	16.642	16.3269	17.8169	18.9626	17.7206	17.2764	16.545	19.3575	19.1877	16.3062	15.4107	16.3916	20.1642	18.8833	18.1689	17.7851	16.8033	19.2868	17.537	17.2196	18.2183	15.9276	14.7313	19.6234	20.4668	23.2416	22.4243	19.9398	19.6288	24.014	17.8018	19.8602	20.4563
ENSMUSG00000003549.5	Ercc1	14.6535	13.7691	15.3839	15.5054	13.7378	13.6071	12.5428	14.2472	13.5037	13.5067	13.603	14.3943	13.8397	14.7096	12.9246	14.0978	13.5727	17.1928	13.6468	14.2205	14.4803	14.6645	13.8923	12.7728	15.352	19.296	14.5474	15.8462	14.8474	15.83	16.8802	16.5462	13.582	14.9322	14.5492	15.2688	14.0735	15.1331
ENSMUSG00000003559.7	As3mt	7.91044	7.22802	9.07376	7.52366	6.67889	8.6545	8.94294	9.18861	7.50393	7.69066	8.75559	7.60359	8.00371	7.69635	7.49398	8.01116	7.1294	8.51912	7.16716	7.58837	6.96078	7.81694	7.96123	7.30709	7.81845	9.81908	7.69411	8.07175	7.14928	8.70407	9.0818	9.91262	6.79098	8.90942	11.7321	8.95069	8.58174	9.02199
ENSMUSG00000003573.11	Homer3	34.6523	28.703	37.3015	34.2881	31.8891	36.3355	32.101	43.1096	15.0586	38.5975	42.9393	42.8443	27.3612	32.2882	31.9533	34.909	31.8735	31.6547	30.0143	45.9004	45.9635	29.4982	33.8316	32.5458	31.9702	43.8095	36.2654	35.6614	35.9392	39.4368	40.7635	37.0514	31.7751	40.2562	28.6175	46.1195	31.7567	37.4871
ENSMUSG00000003575.9	Crtc1	250.016	263.778	268.427	282.41	255.873	268.139	238.44	290.466	231.422	259.191	282.561	253.069	232.199	249.547	245.396	258.565	267.487	200.818	246.799	275.788	267.942	230.061	265.795	232.424	245.711	244.861	224.319	234.17	248.341	216.089	215.452	235.47	250.805	232.487	204.479	274.953	219.474	264.645
ENSMUSG00000003581.10	Rnf215	15.7748	15.8001	16.9814	16.7036	14.8631	14.3575	14.3427	14.8555	14.0445	13.4106	13.3514	14.1064	14.537	15.1802	16.2346	13.889	14.2588	18.5497	13.9101	15.9788	16.1726	14.8183	16.488	15.9879	16.8081	17.6367	14.9916	15.2219	15.7077	18.6609	18.8472	16.0022	17.1172	15.6968	15.5112	14.785	17.1635	16.3393
ENSMUSG00000003585.9	Sec14l2	76.9387	73.5346	74.0917	69.3339	63.1791	66.5346	70.7498	70.7875	51.767	69.5204	69.8602	63.4536	73.3067	72.2273	75.3697	75.0692	66.5957	77.8228	66.7862	82.2074	80.3045	70.5063	71.6366	71.7702	74.8767	87.0716	77.2901	80.8662	79.5617	76.0264	73.7007	71.6549	73.3034	79.623	66.8372	74.295	74.8058	83.7549
ENSMUSG00000003604.10	Aven	5.97507	5.28661	6.3101	6.16693	6.53274	5.83637	5.5415	6.35519	6.47299	6.15253	5.4345	5.67306	5.13875	5.64703	5.45929	5.848	4.9518	5.71949	6.14328	5.9689	6.35411	6.35511	6.43859	6.41562	6.12498	6.99652	5.79041	5.93118	6.85263	6.70295	6.4591	7.10203	5.00241	6.69377	6.78506	6.77349	6.91034	5.83776
ENSMUSG00000003617.12	Cp	8.83205	10.633	12.6521	10.4485	19.1306	14.5576	12.7979	13.1746	15.9374	11.9045	11.8922	13.7339	12.2633	10.3073	10.2165	9.95054	13.9158	8.00385	12.4767	11.1358	10.1219	11.1253	11.8911	10.6099	11.4111	9.28878	8.1383	6.83795	8.58804	9.72904	8.9981	10.6077	15.0771	7.67677	13.7763	13.5185	10.211	11.1448
ENSMUSG00000003623.4	Crot	31.1656	26.7168	29.4578	30.9932	27.5924	29.3986	34.2553	32.0161	33.2776	29.2886	31.3826	34.123	31.8026	27.552	32.2256	29.2251	29.8003	32.0326	29.3268	30.3381	28.2103	30.4368	30.5543	29.7983	28.0451	34.6576	27.6671	26.4153	28.5675	36.2805	35.1275	34.3466	30.4197	32.6575	38.8896	30.0538	32.3606	31.8906
ENSMUSG00000003644.13	Rps6ka1	13.8087	13.9184	13.6905	14.2897	13.2993	14.1407	12.1034	13.2226	14.4501	13.6509	13.5527	13.6153	12.9757	14.3908	11.8213	12.8447	12.9164	13.9123	13.1934	12.1692	11.9259	12.5717	12.5727	13.5035	13.1204	15.601	11.7553	12.457	13.7201	12.8365	14.1877	13.8867	12.7715	12.2953	15.2535	15.2973	14.0454	13.2515
ENSMUSG00000003657.8	Calb2	63.6675	65.7541	62.3981	66.0919	56.2956	68.6857	59.3692	25.3727	91.2979	79.1497	66.0192	65.5534	54.1312	61.252	47.4715	55.4515	64.3734	66.0575	65.2504	48.7075	66.2232	69.5061	51.3057	59.202	52.0544	51.9864	48.576	68.9592	54.5689	60.0988	88.1535	35.0266	64.0951	62.6312	61.2717	44.0989	70.7046	56.689
ENSMUSG00000003660.10	Snrnp200	168.654	177.699	166.363	164.974	172.584	175.041	166.769	182.316	170.85	180.266	164.561	172.8	160.014	152.303	159.466	170.755	171.747	123.802	170.476	161.191	165.079	170.526	166.185	168.998	155.498	128.572	146.537	148.175	142.007	131.261	115.915	135.528	162.97	141.458	127.405	154.68	147.252	158.054
ENSMUSG00000003662.6	Ciao1	58.1379	54.5387	56.8548	57.3172	56.4271	56.3126	59.355	58.1412	59.4061	58.3048	58.8235	60.3884	57.4964	56.8498	56.7565	57.4655	56.364	68.6167	54.7922	57.0824	58.1609	56.3958	55.4966	55.4462	58.8441	63.4648	63.2503	64.0389	64.3436	64.1336	65.0374	67.2124	53.8527	65.0809	67.3525	55.5113	61.8138	62.2533
ENSMUSG00000003680.11	Taf6l	14.9761	13.3061	14.8886	14.1839	15.74	14.6076	14.6545	12.022	13.9938	14.9007	13.3682	13.4291	14.7796	14.2694	13.899	14.1277	13.4981	14.1699	13.5298	12.8015	14.4484	15.4338	12.9352	14.5411	13.1679	15.8576	14.357	14.8205	15.1144	13.8452	15.4991	16.0022	13.8614	14.2769	17.8816	12.3374	13.4274	13.2355
ENSMUSG00000003721.10	Insig2	54.9123	50.9097	53.2445	56.2777	56.471	55.729	50.5822	56.0761	50.9896	51.7838	52.4161	55.6298	53.7825	53.8137	52.9737	54.5564	57.0203	54.5327	57.1764	53.8589	55.5107	55.5957	55.9896	52.6987	55.7262	48.8388	52.9703	54.9563	56.0225	52.8264	52.7331	54.187	53.5872	58.075	48.8009	54.9279	54.8754	54.6626
ENSMUSG00000003731.9	Kpna6	122.328	132.792	123.838	124.554	130.45	124.631	122.962	127.376	119.387	128.034	125.094	128.431	128.832	114.58	122.297	130.073	129.657	97.3687	129.784	127.337	122.005	129.764	128.786	128.239	129.416	100.928	113.111	112.856	114.567	103.424	100.193	106.727	126.178	110.439	100.831	128.725	118.333	121.065
ENSMUSG00000003746.11	Man1a	80.7326	72.6237	71.9192	81.0511	78.8606	63.4496	87.1901	108.518	64.5947	81.8895	81.6853	75.7819	80.7192	60.4019	77.7769	91.6882	83.7331	66.4182	84.4408	70.8557	79.8574	79.8774	88.0956	72.6178	80.1154	63.7043	83.8737	61.155	82.8249	81.2814	58.4388	87.2492	64.9894	111.36	60.1724	87.9273	84.427	83.6423
ENSMUSG00000003752.8	Itpkc	10.3527	11.066	11.8374	11.5938	11.604	10.5722	10.5728	10.3412	9.68413	11.6321	10.1813	9.56799	10.5503	11.2333	9.6863	10.4876	11.9171	9.03439	11.4967	10.7502	11.9419	10.9714	12.0941	11.7206	10.0975	9.57959	10.3276	9.30556	9.64115	8.10211	10.8256	10.5775	12.7995	10.2201	11.7665	9.97525	10.9695	10.8553
ENSMUSG00000003762.9	Adck4	13.8855	14.1574	15.272	14.3425	14.1616	15.0078	13.8608	13.6388	18.6246	16.5509	13.1502	14.6145	13.4456	14.4667	14.3718	13.0237	15.6608	13.7062	16.0164	14.822	14.7677	15.8339	16.2125	15.9002	15.0355	15.3787	12.8975	13.111	14.3431	14.7074	16.3919	17.0146	16.6002	15.3691	18.7749	13.3478	15.8713	14.6185
ENSMUSG00000003778.10	Brd8	46.9251	49.7897	47.9727	48.9478	48.9152	50.3095	45.154	50.1051	44.9053	49.2683	43.6102	46.0618	48.477	47.9087	49.1336	48.4847	49.1302	45.0002	50.8722	48.0905	48.9171	50.7793	50.2181	51.2519	50.5825	39.9092	48.0842	45.948	48.5172	42.7069	41.5587	46.7525	51.617	47.9954	43.5447	49.862	48.2319	51.6071
ENSMUSG00000003779.11	Kif20a	1.22881	1.22458	1.0224	1.40958	1.41762	0.950494	1.16216	1.31266	0.980244	1.1536	1.00639	1.06687	0.848878	0.728649	1.30392	1.23822	1.29761	1.51146	1.38955	1.29558	1.27721	1.01559	1.16011	1.05222	1.34528	1.64222	1.14222	1.18921	1.06794	1.44797	1.25555	0.664871	1.29951	0.873778	1.11653	1.15263	1.02531	1.06141
ENSMUSG00000003808.14	Farsa	28.493	27.9414	29.6814	27.7336	26.8617	26.297	26.5454	27.1816	26.0441	26.8693	24.9081	26.0622	28.6648	29.5862	29.4171	27.6885	26.7278	34.9009	27.2352	29.3818	28.2582	27.9132	28.5821	27.3723	25.7661	30.2612	29.6818	30.3843	28.9976	29.0895	25.5992	29.3601	27.4853	29.4744	30.7132	25.5856	31.2651	28.5777
ENSMUSG00000003809.10	Gcdh	22.5947	20.1757	23.2595	24.5796	22.0973	20.8275	21.9959	22.6514	24.9117	22.6073	19.3562	21.2528	23.6322	22.239	23.2127	19.0507	21.776	26.794	21.8233	21.485	22.7024	22.8969	21.1864	23.105	22.6482	23.4358	19.7826	20.3801	22.1895	24.4527	25.8364	24.57	24.0199	22.9835	29.9058	20.9181	24.8182	21.8072
ENSMUSG00000003810.8	Mast2	102.114	110.242	103.965	117.559	107.988	109.857	103.446	107.254	106.728	112.62	103.725	105.231	106.474	105.123	102.036	108.397	110.431	88.7981	110.506	107.039	111.053	99.4506	105.555	99.6687	100.453	87.294	98.5163	98.1543	100.594	92.6862	92.6316	98.5671	102.815	95.1794	82.7434	104.007	95.4666	97.119
ENSMUSG00000003812.9	Dnase2a	4.36226	4.74899	5.7989	4.28161	4.23825	5.16935	5.11632	4.43423	5.74626	4.98291	5.31709	4.58925	4.5324	4.58441	4.26999	4.47551	4.07181	5.27292	4.82686	4.87383	4.40637	4.58553	4.72743	4.64731	4.76387	6.38069	4.69578	4.66764	4.67225	4.58794	5.56627	5.34919	4.1221	4.99302	7.66111	4.66745	4.90185	4.13307
ENSMUSG00000003813.11	Rad23a	43.1772	46.5341	45.7203	42.5342	40.921	44.3564	44.2186	41.6849	46.4433	45.1186	43.0735	41.625	44.9602	43.7341	45.2791	43.8898	44.9838	44.0555	43.8952	45.0213	41.8286	43.6395	43.5185	43.5795	45.2489	42.6463	44.9114	47.5089	45.877	41.7307	39.6614	43.5188	44.2811	41.8165	43.9569	45.3938	41.2795	43.5017
ENSMUSG00000003814.8	Calr	312.439	303.622	336.768	367.126	360.675	352.95	347.343	365.543	500.127	334.576	386.152	375.658	339.491	346.063	324.863	313.36	372.489	415.118	356.442	307.19	348.486	353.809	349.033	336.974	302.435	373.159	354.817	334.777	384.222	544.631	470.58	479.78	339.661	358.046	421.43	327.646	391.909	334.73
ENSMUSG00000003824.8	Syce2	4.66947	4.59965	4.53688	4.12303	4.82283	4.51901	4.59194	3.68185	4.73221	4.42213	4.62939	5.68999	4.48693	4.62996	3.7255	5.47504	4.08673	5.47903	3.93462	4.31859	5.3962	4.29316	3.20479	5.12958	5.17537	4.77269	4.88615	4.26629	4.59809	4.63675	3.52949	4.03456	4.73692	4.08803	6.37281	3.77096	4.71926	4.77635
ENSMUSG00000003847.12	Nfat5	86.9841	98.2353	86.7918	91.1649	100.899	88.2458	79.792	97.713	66.5552	100.507	84.6374	87.1618	84.3573	82.9749	81.3878	96.2383	96.6645	57.5041	96.976	95.379	96.7325	95.0035	92.127	98.178	88.2345	53.3207	78.7337	69.6282	72.5904	58.1627	52.0913	58.7202	97.9242	72.0243	60.8423	92.6659	70.5501	81.8894
ENSMUSG00000003848.10	Nob1	27.6635	24.6111	27.7325	23.822	24.2457	22.8619	22.9597	26.9575	23.5935	25.3792	23.3986	23.1664	24.8752	25.7911	24.531	24.5556	23.879	30.2291	22.3791	25.0324	25.64	24.3587	24.8408	24.4641	24.8639	30.6547	26.969	27.5748	26.0163	26.942	26.3247	28.0152	25.1797	28.8347	30.1119	25.1871	26.3913	26.4548
ENSMUSG00000003849.8	Nqo1	4.45442	4.10683	8.72231	4.56353	3.40521	4.00208	6.20762	3.87394	5.47584	4.1818	3.89137	4.58925	3.66837	3.5218	4.04073	3.40138	3.40063	4.80918	7.18178	4.30316	3.59215	3.52378	2.91477	3.02513	3.68765	5.02928	4.58474	3.65682	4.15311	5.28752	5.00824	5.53051	4.23388	4.46251	10.4782	4.35439	4.60689	3.55412
ENSMUSG00000003863.12	Ppfia3	172.325	181.223	177.833	173.308	177.29	182.028	169.037	178.842	175.734	184.928	177.745	175.56	173.383	178.58	173.623	183.406	179.279	151.094	181.358	185.391	174.578	164.156	168.201	171.673	162.082	177.12	164.797	180.834	169.21	165.573	154.935	161.7	170.012	155.657	140.597	173.165	157.519	169.054
ENSMUSG00000003865.10	Gys1	17.4491	17.637	22.4128	17.796	17.3183	18.543	18.8213	18.2652	19.1486	16.2465	19.5072	20.1351	18.5692	18.368	17.954	18.2004	19.0465	15.1661	19.717	18.8167	17.5137	16.711	17.7496	18.5892	19.0555	17.7565	14.7219	16.2624	14.699	15.3257	14.2854	15.7151	19.6184	14.2457	19.4963	16.4784	17.2197	16.8539
ENSMUSG00000003868.8	Ruvbl2	27.1873	23.9241	27.6846	24.5268	22.5065	24.1792	24.5328	22.6994	25.4187	24.9947	25.512	24.6397	25.527	28.3262	27.3681	26.2116	23.6255	28.065	25.6262	23.6751	25.2249	22.0198	23.6662	23.5727	25.1488	29.8336	25.1605	29.3289	27.6479	29.301	29.7984	29.4961	24.0758	26.4474	29.4248	24.2195	27.8099	23.93
ENSMUSG00000003872.7	Lin7b	29.3685	27.6427	28.3395	32.0152	28.2063	27.4809	26.5737	29.6949	25.3849	26.5648	30.7117	28.179	28.7709	31.4533	32.1109	28.1062	22.9692	38.336	25.1143	30.2301	30.637	29.6674	32.2365	32.3704	30.4983	41.9449	33.6796	36.6574	33.0321	38.1678	42.3817	40.7989	30.3219	37.7129	39.2503	28.7873	29.2706	33.0806
ENSMUSG00000003873.10	Bax	28.0936	24.9098	26.9497	29.2313	23.515	24.0959	22.8038	22.0911	23.9822	22.7836	24.9249	23.9792	26.7397	30.497	26.1645	25.9579	23.4316	36.8933	25.9919	27.2842	28.4019	24.728	26.6679	25.3117	25.9402	40.5593	29.8563	31.3059	28.5378	32.8152	33.2302	33.0018	26.0321	32.595	38.9755	25.5287	29.0038	28.7385
ENSMUSG00000003923.10	Tfam	36.0194	35.6622	34.6656	35.733	35.9812	38.6534	39.1165	33.793	36.607	33.3582	34.234	35.9519	36.8656	35.5064	36.4812	36.7141	36.3927	38.4219	34.9289	36.8314	35.203	36.161	34.5132	35.7609	36.5125	38.5065	36.1861	36.5384	34.99	36.8662	37.3038	34.2257	34.9749	39.3512	33.221	35.1766	37.726	34.8336
ENSMUSG00000003929.10	Zfp81	26.3272	25.5669	24.4097	24.3858	27.4609	25.013	24.4761	29.3587	23.5089	26.1322	24.4049	24.1825	23.9353	22.9373	24.8749	25.7342	25.7732	22.8608	23.1543	27.1762	26.4222	27.8671	27.4655	27.5623	24.6582	18.8342	25.3509	23.5761	24.8297	21.8985	22.5162	21.3816	25.9762	25.2928	20.9564	27.3501	25.4643	24.9271
ENSMUSG00000003934.5	Efnb3	169.176	186.54	155.181	176.621	175.054	158.516	154.779	147.306	203.232	177.927	175.967	178.134	162.06	171.232	161.113	168.592	153.625	184.501	161.276	161.531	171.753	172.296	154.671	172.506	154.533	150.092	160.799	155.251	174.534	169.445	154.879	166.671	176.286	155.111	160.523	161.312	182.843	165.387
ENSMUSG00000003948.12	Mmd	397.273	374.871	382.136	415.616	401.04	426.488	417.37	399.897	421.471	410.473	475.335	463.785	376.796	365.296	384.887	400.185	427.481	435.626	366.081	400.163	440.557	404.881	394.436	395.153	381.426	441.619	413.99	412.581	445.688	444.77	415.81	425.351	378.758	460.887	356.602	404.574	394.802	419.016
ENSMUSG00000003949.12	Hlf	183.154	176.519	180.964	191.739	182.741	183.612	208.21	179.914	192.145	157.594	160.72	160.945	213.432	215.361	214.159	177.081	183.425	171.963	181.139	168.656	129.573	176.912	182.064	188.581	190.618	192.669	194.764	198.851	182.618	176.44	205.617	206.246	168.447	174.022	139.549	173.905	178.84	164.229
ENSMUSG00000003955.7	Fam162a	23.4241	21.7289	22.3489	23.5577	21.922	23.4288	22.7896	22.3792	24.692	20.172	23.734	25.4525	22.6165	23.757	21.6366	22.0344	23.536	30.6585	20.3021	21.8243	21.8403	21.7274	20.4614	20.1968	21.1446	33.6996	24.6529	26.0734	27.6182	30.9279	33.3139	31.3698	21.7423	25.9637	33.2726	22.5119	24.8744	23.4636
ENSMUSG00000003970.8	Rpl8	230.57	228.399	248.842	234.343	216.487	240.959	248.092	213.707	320.759	225.048	245.274	243.095	243.34	250.852	227.069	219.016	220.519	303.7	231.09	220.186	207.195	215.135	214.431	211.92	215.324	343.548	247.338	275.376	258.754	273.405	285.261	263.923	207.139	240.149	340.456	223.269	237.185	235.537
ENSMUSG00000003974.5	Grm3	43.7302	47.8334	43.0525	46.5868	46.1677	52.1604	53.2891	57.1807	52.7473	53.3379	47.7029	48.2633	50.5234	45.0092	45.4941	47.0674	52.7844	35.0898	49.5411	47.5507	48.6936	51.164	58.3969	51.5296	53.5738	36.9841	36.2337	36.5682	45.1502	45.8957	45.0742	44.8788	54.8169	41.9414	42.7545	55.369	47.4173	44.9009
ENSMUSG00000003992.10	Ssbp2	57.0166	66.8741	54.842	59.3964	61.6738	59.2975	62.0478	49.9611	76.0703	61.2689	58.6725	53.6315	61.3163	59.3241	60.5107	53.8105	60.5701	49.7922	61.7692	55.5864	52.4294	61.3815	56.1927	58.6321	59.7937	47.744	51.7647	51.8941	51.8249	50.1582	55.2162	49.7595	62.1109	51.7089	51.6524	51.4131	54.7771	55.9492
ENSMUSG00000004018.5	Fancl	5.48355	5.67489	5.87878	5.14498	5.62664	4.40229	5.32891	5.45874	5.81386	5.03097	5.26677	4.79246	4.66883	5.57113	5.04375	5.25126	5.16061	5.16987	5.47044	5.02807	5.50796	6.26279	6.00355	6.25487	5.61852	5.55958	5.28276	5.00954	5.10239	4.62048	5.1338	5.74206	5.04433	5.60154	5.75442	4.66745	6.48898	5.77343
ENSMUSG00000004031.9	Brinp2	95.8008	104.612	89.0603	87.5176	99.0142	98.6679	99.8179	88.6045	80.1096	107.958	100.589	109.905	95.3472	98.8382	103.841	105.711	92.2198	72.6873	94.4748	108.705	102.815	91.1412	91.0539	93.7792	98.1421	85.0531	99.4523	101.989	96.2632	86.8292	86.4934	83.819	94.1375	86.4728	66.1501	103.182	93.0649	87.7593
ENSMUSG00000004032.6	Gstm5	132.235	113.782	128.502	132.307	109.391	136.838	158.677	130.081	162.146	124.925	153.022	139.896	132.364	136.106	134.892	126.418	119.022	187.936	118.668	125.717	118.142	125.656	123.45	114.561	123.845	196.518	135.622	143.3	141.933	171.983	172.945	166.021	115.461	157.514	181.857	130.461	144.359	135.651
ENSMUSG00000004035.8	Gstm7	25.4977	20.8627	24.7771	23.7867	20.4167	27.2808	28.0618	32.1601	21.2273	23.793	27.7093	32.9715	24.6781	23.5141	22.8402	24.6004	21.9848	30.3837	22.0865	29.243	25.0812	25.7128	28.1326	23.7773	27.0322	34.4694	22.3684	26.341	27.0694	25.3476	25.3481	30.6747	20.4707	32.3142	25.9894	28.0901	29.2566	31.7137
ENSMUSG00000004040.12	Stat3	45.2815	47.4301	43.0525	49.124	47.0591	45.1401	42.8722	48.6164	42.6575	48.7396	44.7843	44.47	43.3534	42.3527	41.7686	41.8311	49.3688	34.2139	45.7967	42.8003	45.8358	43.2702	47.7819	43.141	45.3122	37.1893	38.0581	39.229	46.9598	44.0084	39.4242	40.8442	44.1833	38.337	45.3311	47.201	42.67	42.6011
ENSMUSG00000004043.10	Stat5a	1.75105	1.68753	2.57196	1.85008	1.7976	2.08442	1.79993	1.5848	1.70698	1.81051	1.71086	1.81199	1.81903	1.7609	1.94872	1.55151	2.11794	1.13359	1.88686	2.15929	1.59651	1.20024	1.94318	1.7537	1.83591	1.64222	1.52296	1.97706	1.15694	1.72455	1.11604	1.6924	1.84446	1.52911	3.00604	1.8499	1.47477	1.4313
ENSMUSG00000004044.9	Ptrf	14.7457	12.664	19.7131	16.1574	26.9348	17.409	18.3111	16.0721	25.7398	16.9996	19.8426	21.1173	19.4181	17.0777	17.1516	14.1874	18.6438	14.9085	19.6731	15.4544	14.0812	15.9109	17.7931	18.9984	15.083	21.0751	13.3893	18.953	17.6952	19.7347	21.9582	20.0519	18.8079	12.7478	30.2322	15.9661	13.006	17.063
ENSMUSG00000004054.8	Map3k11	22.4564	21.4899	22.956	23.4167	22.4773	20.1438	20.6495	22.7154	19.081	21.8543	23.4992	21.2867	22.2527	24.7285	23.442	23.3025	22.0146	22.6718	22.5985	24.2149	22.3671	19.3269	20.2584	20.8544	21.6669	26.1044	25.0812	24.6017	24.2957	23.2651	22.0279	24.5549	22.8043	21.47	20.527	22.5404	22.1075	23.8496
ENSMUSG00000004056.11	Akt2	52.6544	54.9867	66.6155	63.1318	60.9138	63.3496	66.4413	73.1087	79.6364	60.1474	63.1677	69.6346	64.5905	57.1686	60.568	52.0054	62.0317	67.4316	61.3304	58.2238	57.3307	58.9656	65.9376	54.9347	59.9678	74.8234	52.891	53.0684	63.1421	69.4699	73.2962	71.3527	60.7276	58.1531	72.4026	61.246	61.7155	62.7036
ENSMUSG00000004069.12	Dnaja3	71.7316	65.7093	70.3057	67.6777	68.1042	69.4861	71.7844	64.8806	69.8508	67.4375	73.3826	69.6177	67.4858	73.6542	71.5296	72.1601	69.7577	71.6568	69.4044	71.4109	68.3466	67.3673	65.0385	67.4736	68.1345	73.2154	71.341	69.7917	74.2517	75.3594	74.6215	70.5367	68.7202	72.5392	66.9746	70.3106	69.7635	70.8411
ENSMUSG00000004070.11	Hmox2	55.3117	51.97	52.3658	51.4675	50.4205	53.4945	52.212	52.5704	53.3219	50.7263	52.7684	52.7848	54.3282	53.5405	53.074	53.2436	55.4094	54.859	52.4226	52.3937	51.2799	51.2717	50.5806	51.7634	50.3768	55.3563	54.7471	56.7252	54.7617	55.3481	51.5891	53.643	49.3394	55.2197	55.1222	52.0819	54.0467	53.6977
ENSMUSG00000004071.8	Cdip1	308.261	307.788	299.929	307.007	291.094	314.797	318.913	298.198	310.382	309.036	338.549	316.54	306.354	308.871	309.116	314.554	303.611	307.822	295.009	326.177	303.018	289.965	300.12	295.25	300.899	320.249	309.652	318.113	313.871	308.726	302.936	304.148	300.131	313.171	271.54	297.607	307.946	320.321
ENSMUSG00000004085.10	Zak	7.68004	8.37793	9.00986	7.61176	8.50572	7.27044	7.22805	8.99652	6.05047	7.86691	6.877	6.65526	8.12498	8.25802	7.59429	9.38365	8.69548	6.44087	7.60596	8.11277	8.15817	8.72481	8.7153	7.76013	8.92633	6.87678	7.0754	6.0501	6.89713	6.36129	5.77552	5.31897	8.90093	6.89661	8.77764	8.42418	7.1772	8.25005
ENSMUSG00000004096.8	Cwc15	53.238	48.132	48.452	46.3225	49.6752	50.2261	51.8719	49.1767	55.7218	46.128	49.8666	49.4995	50.1899	50.0794	53.1313	49.7676	50.6515	64.9583	51.4719	45.4068	44.5426	49.1482	48.8405	46.9992	49.3638	70.1363	57.3647	55.3279	54.3464	65.6303	62.2473	60.7299	45.4269	55.1729	62.8005	52.0819	55.6479	48.7445
ENSMUSG00000004099.11	Dnmt1	54.2211	63.2153	59.6025	59.0792	60.3439	55.829	51.6734	53.883	56.4992	59.7629	49.2963	54.1226	58.8303	58.1097	55.8682	53.0497	57.6765	45.5326	55.5235	56.9591	53.994	55.3956	55.7141	59.3335	56.8183	44.9214	52.4627	56.3685	53.0263	49.3773	46.8599	51.195	56.8011	47.5897	46.1728	49.7197	53.9063	52.2503
ENSMUSG00000004100.7	Ppan	11.7812	9.36357	13.5467	12.7567	9.3826	10.5055	8.78704	10.4693	10.2419	11.9365	9.44329	11.0582	12.1875	13.0246	11.4058	11.4275	11.1415	15.2863	11.5113	9.80936	11.9419	10.8791	11.4416	11.5452	9.30617	14.2325	11.7236	12.9475	12.4	14.0892	11.565	13.0254	10.3402	11.1875	11.0794	10.886	10.9976	10.9197
ENSMUSG00000004105.7	Angptl2	1.78177	1.6726	12.0291	2.46677	3.74135	3.20166	3.51481	2.25713	2.36611	1.65029	2.86821	2.30309	3.22877	2.76279	1.66215	2.924	2.23726	1.92367	7.31342	1.69659	1.58054	1.86191	1.68215	2.42595	2.56394	2.05277	2.15752	2.64599	2.81818	2.14755	1.25555	1.6924	2.05406	1.71635	10.4954	1.9922	2.03658	1.83335
ENSMUSG00000004110.10	Cacna1e	309.521	381.801	323.86	384.288	372.732	357.686	327.671	440.317	308.506	398.745	332.779	357.894	330.714	269.828	312.555	362.322	389.268	223.112	362.219	392.652	373.072	378.044	392.899	370.762	341.843	219.099	286.713	263.9	268.766	225.753	204.18	240.094	362.395	281.809	167.668	365.569	272.551	339.7
ENSMUSG00000004113.14	Cacna1b	131.022	158.061	129.812	138.157	146.702	134.12	122.664	140.551	106.441	159.549	128.751	137.948	133.183	122.216	131.954	147.945	142.036	75.5213	146.415	151.289	147.837	141.228	139.097	145.265	137.187	77.2183	114.571	110.507	108.278	91.8402	83.8149	91.737	144.427	104.713	71.2689	134.872	106.605	123.14
ENSMUSG00000004127.8	Trmt10a	4.82307	4.73405	5.20783	5.09212	4.57438	4.60239	4.67697	4.49826	3.63366	3.84533	4.9984	4.70779	5.09327	5.22198	4.51358	4.77387	5.51857	5.08399	4.88537	4.56536	5.71551	5.90887	4.72743	5.30495	5.2545	4.72137	5.25103	4.86089	5.42871	5.28752	6.05454	4.91098	5.08625	5.28948	4.72378	5.82008	5.12657	5.21056
ENSMUSG00000004151.12	Etv1	98.1509	114.842	89.6194	101.948	114.462	97.5007	97.8479	103.54	105.258	111.066	99.0623	95.1549	105.579	88.3487	93.1088	104.966	115.756	73.3228	101.905	92.3406	97.4031	98.5889	97.4344	111.038	92.3178	78.125	89.3627	65.8376	87.2302	82.5667	63.7819	81.356	98.4412	88.2984	70.8223	92.2959	88.0507	83.4172
ENSMUSG00000004187.10	Kifc2	537.25	555.856	543.483	542.919	500.23	507.464	469.455	477.632	496.493	482.701	506.935	445.665	507.766	576.27	538.277	526.32	523.996	528.924	520.35	500.987	489.091	503.946	508.533	478.176	491.454	557.053	548.407	574.031	538.911	519.82	523.424	512.026	504.028	498.1	485.965	508.852	492.207	507.354
ENSMUSG00000004207.10	Psap	1979.48	2033.55	2172.77	1904.08	1922.85	2161.01	2221.63	1813.95	2321.07	2060.39	2185.79	2054.93	2006.55	2017.7	1993.08	1969.55	1999.39	1909.78	2173.29	1995.2	1889.69	1929.09	1901.59	1931.89	1860.65	2138.04	2036.07	2053.82	2006.25	2090.85	1928.06	1966.88	1954.08	1851.46	1907.5	1904.05	1961.39	1961.08
ENSMUSG00000004221.12	Ikbkg	49.6591	50.3871	46.519	48.4721	49.7336	48.8087	48.6547	49.1767	49.6882	51.0468	47.6861	46.5191	51.2662	45.3128	49.1336	50.9163	50.1743	37.357	45.8405	48.0134	48.9809	52.0565	51.4652	49.4251	50.3768	40.8501	44.3879	42.8264	43.9488	39.6483	40.5124	41.086	50.4992	44.9684	42.6171	51.2566	46.6027	47.1845
ENSMUSG00000004233.10	Wars2	6.38979	7.10855	7.36445	6.41361	6.75196	6.93694	6.61862	8.48426	6.06737	6.66524	5.95447	6.46898	6.09373	6.13279	7.30771	7.04146	7.86024	3.86452	7.26954	6.74008	7.42377	7.69384	7.6277	6.81021	7.75514	4.36213	6.47257	6.28794	5.19139	4.7181	5.25935	4.95631	7.41977	6.10084	6.16668	7.18616	6.06762	7.54245
ENSMUSG00000004263.11	Atn1	180.02	193.902	187.881	191.545	183.838	176.508	161.072	159.28	182.376	183.182	180.093	174.273	177.855	199.741	181.346	184.257	174.118	172.014	185.41	176.121	174.946	158.231	163.401	167.522	162.747	155.001	186.039	200.322	185.585	177.254	166.304	181.268	176.677	152.708	134.636	157.099	161.129	160.386
ENSMUSG00000004264.13	Phb2	51.8403	44.7271	49.7619	50.4807	46.1238	47.1078	47.2374	43.2057	50.0938	49.1562	49.8834	49.5842	48.3558	54.0263	52.4292	49.0068	45.6997	59.5308	47.2886	46.3168	45.309	45.5321	44.9976	48.7967	45.9611	60.6251	55.2865	57.1563	51.0091	55.9176	56.7648	54.187	47.3412	51.0536	55.105	44.5684	46.7712	48.4711
ENSMUSG00000004266.11	Ptpn6	3.37922	3.04652	4.04166	3.41824	4.12133	3.20166	3.27388	3.66584	3.95478	3.76522	3.77396	3.97961	3.53194	2.91459	3.10936	2.93892	3.29623	3.28055	3.01313	3.3469	3.17705	3.72382	3.91536	3.37587	3.22867	4.37924	3.50597	2.95816	3.47081	4.60421	3.90615	4.12522	3.29768	3.82278	5.94337	4.52515	3.59562	4.14915
ENSMUSG00000004267.12	Eno2	1072.09	1072.91	1038.43	1041.49	1043.56	1141.01	1185.63	1081.55	1230.29	1173.5	1229.72	1140.47	1094.8	1079.64	1077.6	1076.99	1088.98	1016.63	1035.19	1114.24	1075.27	1050.35	1073.4	1083.98	1036.72	1191.8	1043.05	1037.18	1059.52	1101.22	1011.26	1062.77	1088.11	1051.73	937.352	1078.86	1045.95	1095.09
ENSMUSG00000004268.7	Emg1	22.994	22.4009	23.7228	24.5796	21.4543	22.7952	23.1864	26.2052	25.8075	21.5018	23.1134	24.7921	24.9661	22.8765	22.8688	23.3323	23.5061	28.4944	23.4176	23.0119	23.5166	22.4045	24.7828	22.5497	23.6769	30.1586	23.3837	24.7355	25.6751	25.6892	25.9899	26.8819	22.441	26.8063	28.858	24.2764	26.8267	27.1785
ENSMUSG00000004270.9	Lpcat3	16.2663	15.0086	17.4606	16.1045	15.7107	16.742	15.7316	16.9845	18.9288	16.5509	18.5511	17.5611	16.5228	17.3661	15.0453	14.4111	17.5103	14.8226	16.8062	17.3052	17.6734	16.9418	16.7635	15.7541	15.4628	15.1905	15.3248	16.1286	16.4196	15.5697	15.6525	15.836	16.153	14.2301	16.2842	16.1938	16.7	15.6317
ENSMUSG00000004285.8	Atp6v1f	86.9073	84.1825	90.5939	89.3148	78.7729	89.9467	97.2952	83.2578	107.506	84.2608	100.874	93.851	94.559	93.9198	88.5809	80.0817	83.1067	124.128	85.3477	92.5411	93.3958	84.7399	88.4146	87.2612	84.2303	126.553	98.1038	97.6489	103.976	114.259	124.174	111.94	85.5859	100.328	140.288	91.2145	101.057	95.7199
ENSMUSG00000004317.10	Clcn5	10.1069	13.1419	11.0866	10.3957	11.7209	10.5221	10.8279	9.7649	9.51512	11.0233	10.0303	10.3639	11.187	11.1878	10.4314	10.1445	12.0663	7.69469	13.3104	10.3029	9.06818	12.1255	10.0929	11.6621	11.6011	6.60307	9.78817	8.39878	9.62632	8.80169	7.19848	6.98114	11.2904	7.23988	7.747	10.7864	8.76434	9.76176
ENSMUSG00000004319.11	Clcn3	224.058	221.59	205.326	211.032	220.696	227.351	224.679	215.836	200.882	223.013	225.7	222.401	210.552	203.096	210.82	222.373	229.796	153.482	218.642	211.935	206.445	223.768	210.646	210.444	207.426	177.222	206.028	197.409	195.819	172.032	156.19	169.814	210.003	193.885	149.907	218.175	189.627	203.903
ENSMUSG00000004328.11	Hif3a	3.70178	4.34577	2.58794	3.54158	1.66607	3.88535	6.34934	2.64133	2.95763	2.98013	2.36502	1.81199	3.95638	3.6736	4.38463	2.56596	1.9837	1.85497	1.52119	7.0794	2.0116	2.4928	2.65374	3.90198	4.00419	3.45549	3.87085	3.52303	1.24593	2.81459	1.82752	1.42041	3.19986	3.76037	1.68338	2.34795	2.68267	2.75002
ENSMUSG00000004347.12	Pde1c	10.2452	9.63238	8.09929	9.99043	11.151	10.1052	11.5365	10.9495	10.4109	9.32493	9.17492	9.29704	9.68631	10.4136	10.2881	9.47316	9.72462	9.10309	9.62447	10.0099	9.08414	9.84811	9.96241	11.136	9.13207	7.59524	9.13774	7.2839	9.99713	9.07827	8.62144	7.75179	10.1725	7.98883	9.10401	9.60527	9.67729	9.08632
ENSMUSG00000004356.7	Utp20	22.9326	25.313	23.1956	24.0687	26.2771	21.9614	21.0747	29.3427	20.602	26.4687	20.6645	23.6067	23.7231	21.2371	22.0234	24.3318	25.6837	16.1795	22.0719	22.981	25.9593	24.3125	24.9858	27.4893	25.1013	16.6787	20.322	18.6557	19.579	17.3105	15.7641	20.0972	23.2374	20.5806	19.4276	23.2661	21.2367	21.5659
ENSMUSG00000004360.8	9330159F19Rik	65.6029	61.5278	60.2734	72.7874	73.0878	56.3626	56.8323	74.9016	49.5023	62.3745	57.9345	61.0658	66.0003	65.5177	65.6261	68.878	69.8621	61.8151	61.4766	64.4086	68.5541	66.8902	69.5339	67.006	65.8396	63.4135	63.5676	63.474	69.6981	69.7465	66.3767	69.615	60.6856	76.9549	46.8942	72.3881	67.5444	69.3937
ENSMUSG00000004364.10	Cul3	154.968	153.401	144.509	146.65	147.432	150.995	162.773	149.963	139.803	149.888	156.561	150.836	147.098	145.153	153.261	154.509	157.816	150.596	151.476	148.698	151.764	153	142.94	151.622	146.176	142.667	157.34	153.066	155.059	149.661	138.138	139.789	147.208	154.752	121.719	150.611	142.013	145.606
ENSMUSG00000004366.3	Sst	241.184	243.109	224.32	249.99	211.752	206.407	207.813	176.056	268.384	259.287	213.036	217.066	231.289	248.621	239.249	218.778	237.075	307.083	239.69	202.465	237.625	232.4	190.693	220.236	216.226	275.772	257.126	235.315	223.363	330.657	301.694	272.325	236.413	235.156	240.5	180.465	239.235	193.627
ENSMUSG00000004383.13	Large	211.416	229.803	191.268	195.597	217.349	229.019	223.616	217.149	205.817	243.265	232.258	233.882	213.538	186.094	207.381	229.4	217.208	142.128	214.708	220.001	219.6	208.241	207.268	211.73	216.891	168.703	196.065	171.9	175.513	180.833	144.681	169.723	217.144	189.204	144.719	215.443	192.591	200.478
ENSMUSG00000004393.6	Ddx56	41.3033	39.6496	39.3942	36.4554	36.9458	40.8045	41.3841	34.8175	42.0153	42.2666	39.9033	35.9689	39.3213	38.4059	38.6449	38.6385	36.7656	40.6547	36.3623	40.9649	35.6022	36.8227	35.9923	38.2453	35.8319	45.3833	41.2309	41.6966	36.8737	36.915	37.806	37.671	36.8613	37.7441	44.352	37.3965	38.7372	38.0339
ENSMUSG00000004394.8	Tmed4	70.6103	70.8167	77.3187	68.541	70.1064	72.1208	73.4143	68.6264	78.8589	72.3403	73.4329	76.0528	73.1097	75.6125	71.9594	71.5335	65.85	81.5328	70.5014	73.5548	74.8284	68.8445	68.7653	70.1334	70.3027	78.1421	74.4345	72.4674	73.5101	80.5005	80.6202	82.2777	71.2913	76.4244	80.5447	67.3507	79.0476	71.9668
ENSMUSG00000004415.11	Col26a1	1.19809	1.34405	1.27799	1.63864	1.53454	0.833766	0.680287	1.12056	0.997144	1.05747	0.821885	0.846725	1.25816	1.33586	1.23228	0.82051	0.805413	1.56298	1.02388	1.35727	1.38896	1.35412	1.27612	1.6514	1.34528	1.02638	1.07876	0.951367	1.11244	1.269	1.93913	1.39018	1.90036	1.41989	1.4429	1.06725	1.53095	1.28656
ENSMUSG00000004446.8	Bid	11.3972	11.5439	12.4604	12.0167	12.3201	10.3887	10.2468	11.7659	7.99406	11.536	11.3554	9.90668	10.5352	13.2068	11.7783	11.7855	12.648	11.2157	11.8916	12.7553	13.4426	12.3255	12.3841	11.5306	14.4024	11.4955	13.9604	12.0556	14.1502	12.2345	13.5599	9.91262	14.8116	11.9052	10.8905	12.309	12.0931	12.2223
ENSMUSG00000004451.10	Ralb	17.8023	16.6961	17.3967	16.5098	16.8068	16.8087	19.4307	16.6964	18.5908	17.3841	17.5447	18.4925	16.7653	19.4003	18.1833	16.9323	15.3476	17.7253	17.3767	17.4132	17.2583	17.8035	15.7049	16.9817	18.2167	20.1513	18.6245	18.4179	16.6421	20.1739	22.3906	18.0573	17.6202	17.4444	21.6263	17.9441	17.8377	17.5454
ENSMUSG00000004455.12	Ppp1cc	39.1836	34.2883	40.4166	41.9704	41.4764	37.5362	36.6788	42.1171	30.6918	35.4892	38.7963	39.3219	36.3957	39.848	39.6192	42.4875	36.0348	43.6948	38.3809	38.5896	39.1145	37.4536	39.1536	39.2829	38.8865	44.203	43.6105	43.525	41.3531	45.0334	40.6658	46.8885	35.7994	47.4961	40.2638	41.9359	42.3469	40.0602
ENSMUSG00000004460.12	Dnajb11	44.1602	41.143	44.3943	43.8381	43.4639	43.9728	44.6155	42.1011	48.9615	43.26	46.7133	42.8781	44.9602	45.6013	43.5453	41.3388	43.8652	49.7235	46.0599	40.8723	43.8402	40.8697	42.0104	41.2704	41.6245	51.9179	47.1958	47.9697	46.856	60.115	51.3659	55.2447	41.8498	44.6251	46.3102	43.0885	46.4341	43.6626
ENSMUSG00000004462.6	Tbccd1	14.3617	13.9931	14.633	14.1311	14.147	12.9234	15.4057	12.3902	13.6727	12.8178	13.603	13.7677	12.6725	13.6014	15.8907	14.4111	14.393	14.7195	13.2958	13.6652	14.7996	15.1569	13.7038	13.7081	13.6427	13.343	15.3406	12.6502	14.1799	15.1955	16.4756	14.5516	14.2387	15.5408	15.3222	14.7423	14.8741	12.351
ENSMUSG00000004473.9	Clec11a	3.64034	3.67374	4.74456	3.87636	4.72053	3.95205	4.05337	4.27415	4.4449	3.94146	4.3107	4.26749	4.68399	4.26563	3.7255	4.08763	5.10095	4.56872	3.67134	4.1952	3.86355	4.78557	4.01687	4.16504	4.43151	5.40562	5.6159	4.87575	4.68708	5.10856	5.37096	4.92609	4.26183	4.8994	8.15925	4.1694	3.49731	3.81143
ENSMUSG00000004500.8	Zfp324	10.8749	11.0362	11.9493	11.5234	10.771	11.5894	10.9555	12.2942	10.8334	10.7349	10.9193	11.4308	10.6565	11.6584	11.4631	11.9347	11.2012	8.89698	10.897	11.1821	12.7242	11.3253	11.4125	10.5953	11.1263	9.52827	10.9304	10.4948	10.2641	9.33857	8.52378	8.68865	10.6476	10.2357	11.8524	11.754	9.29806	10.4694
ENSMUSG00000004508.5	Gab2	29.1995	34.0344	25.3842	27.5926	29.7554	27.1975	28.2036	25.0045	30.7256	31.9483	27.9105	30.499	27.8311	26.1706	29.0875	29.24	32.127	22.9982	30.6286	27.2688	27.8112	28.7903	24.8553	29.2576	26.225	22.0673	25.2081	23.4274	23.5837	24.1924	21.3862	20.339	28.1141	21.3296	25.2507	24.5041	23.5963	24.5089
ENSMUSG00000004530.8	Coro1c	90.2712	92.441	81.8875	78.3553	81.3597	84.3271	86.3397	83.754	79.6702	86.7603	85.3754	81.946	86.146	80.121	90.9022	93.0756	86.1046	69.5442	84.4262	84.5209	80.6238	80.5083	84.2092	86.589	84.0721	79.3908	80.7802	79.677	78.7015	79.0362	58.676	70.7029	83.0567	72.3832	64.6213	87.7423	77.6009	83.8997
ENSMUSG00000004535.8	Tax1bp1	150.176	146.651	145.979	146.227	154.579	142.874	148.954	150.203	129.916	145.145	143.276	142.927	147.493	144.546	150.84	152.003	151.448	148.93	151.827	143.13	151.557	152.061	148.798	148.071	149.073	148.774	155.96	141.174	150.55	163.702	164.449	158.587	145.265	157.92	148.121	149.415	155.75	140.637
ENSMUSG00000004558.10	Ndrg2	681.005	703.134	736.748	759.29	635.81	785.275	1003.71	729.438	1126.91	724.38	805.497	837.851	783.606	732.246	813.19	678.561	680.201	830.58	675.892	742.982	672.003	694.892	693.773	655.972	697.662	1005.67	663.533	652.771	677.595	858.352	849.644	768.243	758.438	694.217	899.304	685.731	698.141	710.469
ENSMUSG00000004561.10	Mettl17	9.13925	7.45203	11.2464	9.4266	8.92955	6.68681	6.74618	9.47676	7.52084	8.29951	7.21246	7.55278	10.3684	8.71342	9.37106	9.53283	9.39649	12.1604	8.14715	11.3363	11.0478	8.8633	12.0941	10.5368	9.48026	8.94665	6.91676	7.37309	9.16651	10.2008	10.3792	11.1215	10.2284	10.0484	9.43038	9.96102	10.2953	9.98691
ENSMUSG00000004562.12	Arhgef40	18.171	17.9207	18.6268	19.9104	19.1306	15.9916	14.5128	17.7209	16.4106	15.141	14.5926	15.4443	16.0832	16.5768	14.3575	16.992	18.4499	15.9046	17.1865	17.0893	17.5456	17.3111	19.1128	16.061	20.2425	15.9261	13.8018	16.4259	15.6038	16.3506	15.0805	17.2564	17.1032	15.6656	20.9564	16.393	16.714	16.0337
ENSMUSG00000004565.10	Pnpla6	43.1926	44.6375	49.8897	47.5911	48.9006	41.8718	42.3762	45.751	47.4742	49.9573	44.885	44.5377	43.5808	43.3546	41.7829	43.129	49.6373	36.0517	45.5188	46.4094	47.113	47.2709	47.9414	48.4752	45.7553	36.2485	38.1691	37.4303	41.2048	40.0713	40.624	44.7428	46.9639	40.147	38.9755	42.7612	42.9228	43.6465
ENSMUSG00000004567.11	Mcoln1	48.7529	49.7748	49.5383	49.3002	50.2013	47.1745	48.7964	45.0146	54.9105	48.8357	48.7428	51.0575	49.5381	52.7967	48.1019	46.8884	46.5052	48.4697	45.1092	50.4966	49.9708	49.1636	47.8689	50.4189	47.5754	47.6242	46.4343	50.1697	50.0302	49.9793	55.4116	53.4163	52.176	50.2422	49.4021	46.3614	54.0467	49.9667
ENSMUSG00000004568.8	Arhgef18	58.5219	62.603	67.0628	60.0483	65.9705	63.0494	59.3834	60.1102	55.3838	58.401	56.7101	60.6255	62.6503	63.7568	63.9926	58.2562	59.705	47.8685	64.6507	58.8716	54.9199	57.2729	60.021	62.2272	59.6671	51.0968	54.9692	61.4523	58.1436	53.3958	58.4807	64.8702	62.8515	50.6011	50.5358	58.7415	53.4147	56.2869
ENSMUSG00000004591.12	Pkn2	22.226	24.0735	24.5215	23.3639	22.185	21.5445	25.4966	23.7399	20.7372	23.825	21	22.4721	22.0102	22.0264	23.9865	23.1384	22.7305	24.8875	25.5092	23.2587	22.3671	22.9738	24.7103	22.4035	24.8481	19.6039	20.7979	18.2395	22.1153	19.7347	21.1769	21.1096	23.0698	23.9509	24.9931	23.7784	23.3435	22.4183
ENSMUSG00000004609.7	Cd33	3.1949	3.71855	3.45059	3.08347	3.81442	3.5852	3.20302	3.53778	2.70412	3.18842	2.90176	2.76032	2.45568	2.33775	3.12369	3.43122	3.0725	2.16413	3.30567	3.25436	3.4325	3.43145	3.74134	3.52202	3.92505	2.24094	2.49067	2.27436	2.66986	2.42412	2.13443	1.78306	3.60509	2.4497	2.86862	3.55751	2.17704	3.10382
ENSMUSG00000004610.3	Etfb	34.253	32.1229	41.5508	31.7333	28.1332	33.4007	34.4112	32.5924	42.3871	31.756	37.5383	35.1899	32.5302	33.5482	33.2572	30.881	30.0389	47.2845	35.4994	31.4177	33.6544	30.5599	29.9452	30.6898	30.7515	53.2009	34.5045	35.0965	38.6239	45.3751	46.5111	43.9721	32.5436	37.6193	62.4398	33.156	36.4057	34.3028
ENSMUSG00000004626.10	Stxbp2	10.6138	11.0959	17.3009	10.3252	9.63105	10.6889	10.5444	11.3177	11.3404	9.61333	9.79553	7.89147	11.9298	12.2959	11.4917	9.48807	9.84394	12.1775	12.4913	14.6523	13.3788	15.003	15.937	15.1111	12.1233	11.7521	9.86749	10.0934	8.84019	9.55008	10.6861	9.29308	16.2508	11.2811	16.6277	12.3944	13.7224	15.5834
ENSMUSG00000004631.11	Sgce	22.0264	20.4893	23.8825	23.0115	21.6881	20.7441	22.4778	24.8765	23.3737	20.5405	22.5264	22.9632	22.1618	23.4534	22.0521	22.0493	20.8811	28.3913	19.8048	22.3024	23.9317	22.8045	21.9985	21.4244	23.1546	23.1621	24.1611	19.7557	23.0646	25.5265	25.4179	26.9877	21.7842	24.4658	29.5107	23.1807	25.7312	24.5411
ENSMUSG00000004633.13	Chn2	13.1022	11.9621	12.4764	13.8492	13.2555	13.0234	13.8183	13.0626	11.8981	13.2984	13.754	15.4273	16.5077	16.85	14.6441	14.426	12.2005	14.1356	14.1442	14.7757	15.5021	13.7412	14.0518	14.0296	14.8139	11.6324	14.4205	15.3557	15.7373	14.1868	14.2435	14.7178	12.9811	13.7152	12.8315	17.2753	14.7617	14.329
ENSMUSG00000004637.11	Wwox	19.1233	21.3704	20.3361	20.0337	24.1288	20.0271	21.1739	18.3612	24.2357	21.7582	19.1885	19.4408	24.0111	21.3737	21.1494	20.0354	21.5821	17.9485	22.9349	20.9297	20.9143	21.0965	19.1128	20.5475	21.4295	18.2525	19.7826	19.6368	18.6593	20.3203	25.0412	21.7745	20.4288	16.2897	17.04	18.8548	20.1692	19.5718
ENSMUSG00000004642.9	Slbp	20.6593	19.9219	18.7066	18.3246	18.2391	18.0094	17.9993	15.864	18.9288	19.8836	18.9034	17.9675	21.1462	22.7399	20.2896	20.6768	18.8079	22.878	20.0242	17.6908	17.9927	19.1884	18.5762	19.2907	18.3433	21.7594	22.305	24.1261	20.1129	21.5568	24.1902	20.6261	19.1014	20.0033	20.5098	17.3179	20.6187	20.3115
ENSMUSG00000004655.5	Aqp1	0.337922	0.238943	38.6274	0.422875	0.321522	3.21834	3.75575	0.256129	0.45632	0.384533	0.335463	0.203214	0.242537	0.546487	0.401208	0.149184	0.596602	0.446567	24.383	0.354741	0.223511	0.246203	0.232021	0.643024	0.427324	0.102638	0.507652	0.862176	0.682297	0.47181	0.334813	0.271993	0.74058	0.124825	20.5098	0.22768	0.308999	0.225148
ENSMUSG00000004661.11	Arid3b	2.10433	2.24009	2.52404	2.51963	2.11912	2.48462	1.67237	2.48125	1.48727	2.25913	1.89537	1.77812	1.97061	2.41365	2.37859	2.32726	2.23726	2.16413	2.95462	2.11302	2.58635	2.07734	2.24771	2.39672	2.65891	1.98434	2.64931	2.00679	2.10622	1.62693	1.92517	2.03994	2.33353	2.79297	1.78645	2.94562	2.47199	2.54095
ENSMUSG00000004665.6	Cnn2	2.9645	4.10683	5.52733	3.52396	6.51813	4.15216	4.47855	4.72237	7.21662	4.9028	4.3107	4.77553	4.82042	4.52369	3.95476	2.89416	5.87653	5.32445	4.02238	4.10266	4.15093	3.72382	4.20539	3.87276	3.59269	7.18469	4.48955	5.4109	6.43732	8.42749	6.91947	5.30385	4.8487	3.85399	13.7591	4.83821	3.8344	3.5702
ENSMUSG00000004667.14	Polr2e	58.4298	52.4629	59.6824	56.1367	50.3328	54.1448	56.3221	54.2352	54.9613	56.4463	59.6454	54.7323	56.8294	59.4608	54.0627	55.0935	51.3824	71.193	55.9477	57.7765	55.4468	51.441	54.7715	52.8741	53.922	82.8805	61.0611	67.2497	62.0593	67.6803	66.4883	66.3511	51.2817	59.807	69.0531	55.9952	58.6396	61.015
ENSMUSG00000004677.11	Myo9b	22.0264	24.2228	27.5248	24.9144	24.728	18.3929	17.9142	28.2222	14.6192	22.7035	17.3434	22.3027	24.3598	22.9221	26.4654	22.4074	21.955	21.7444	22.2036	30.554	28.9607	24.6357	27.683	28.8192	26.2567	19.0223	17.3078	18.8192	21.8483	17.3919	17.4661	19.5381	29.6791	21.7352	26.8654	28.1185	24.9446	27.9826
ENSMUSG00000004698.9	Hdac9	34.852	35.6473	35.2727	32.5262	36.7558	39.8874	41.2991	41.2367	36.7253	39.2544	38.1422	45.8247	42.5197	37.7835	37.5559	40.6525	38.5554	31.2597	35.7334	36.7851	40.0564	40.7158	37.2249	44.9824	42.954	23.4529	34.9646	33.4762	30.3029	26.8931	28.78	29.5414	42.8279	34.405	32.7057	41.0536	31.0544	37.1172
ENSMUSG00000004730.10	Emr1	5.95971	6.16771	4.56883	5.14498	8.52034	7.4372	6.94459	6.35519	7.97716	6.24866	7.27955	7.756	5.32065	4.58441	5.74587	5.37061	7.81549	3.36643	6.74298	5.86094	4.78953	5.93964	6.69962	6.16718	6.17246	9.95593	8.40799	5.91631	5.96268	5.17364	4.79899	4.23099	7.65732	4.08803	9.65369	7.96881	4.04508	6.11115
ENSMUSG00000004748.5	Mtfp1	98.4274	103.776	99.3801	104.855	100.14	108.156	99.1943	80.6165	127.043	104.593	111.072	108.55	99.7129	100.144	96.1035	99.2071	105.047	97.3344	102.534	98.911	103.869	100.066	94.5342	100.692	97.2241	107.924	101.753	97.7381	102.893	98.5757	109.679	95.4392	103.793	89.7651	120.156	87.7566	101.394	104.115
ENSMUSG00000004768.10	Rab23	24.5608	25.3578	24.2819	27.4517	25.3272	23.9791	22.0385	25.0526	23.6611	24.2897	23.6166	23.2172	23.9353	25.3661	26.9812	24.7496	24.6844	24.4925	23.1982	23.7985	25.3047	24.2356	23.4051	25.3702	25.9243	24.2227	26.7787	24.245	25.423	25.3964	23.3114	22.9229	27.0382	25.1679	22.76	25.4148	24.3547	23.6083
ENSMUSG00000004771.8	Rab11a	117.566	117.485	109.844	112.784	120.542	120.446	124.818	118.491	123.899	119.301	123.098	120.709	119.859	113.229	117.253	116.139	121.602	119.594	115.42	117.712	116.721	121.116	118.824	121.341	117.799	121.062	117.601	113.421	115.189	117.009	117.408	112.756	114.469	124.435	117.476	117.014	116.38	118.283
ENSMUSG00000004788.7	Eif2b2	27.8939	29.0017	30.4642	29.4603	26.394	29.1151	29.4933	26.5573	30.827	30.9068	30.6278	30.6176	28.8315	29.8746	30.9216	29.4339	26.7725	33.3723	29.2683	29.8445	28.9288	26.4668	27.8136	28.3369	27.7919	34.4352	29.7135	29.864	32.9431	34.1167	32.3792	33.1378	27.3735	30.0205	37.2406	27.2078	30.5909	30.8613
ENSMUSG00000004789.9	Dlst	126.966	128.835	135.036	126.246	125.759	134.77	132.174	126.816	131.995	130.02	131.082	128.634	135.866	127.149	128.831	127.746	126.927	122.376	128.497	127.074	128.631	125.64	131.542	127.187	130.239	122.961	126.041	127.097	127.323	126.429	123.127	122.593	129.574	120.254	120.431	126.263	128.361	135.265
ENSMUSG00000004791.6	Pgf	3.84002	3.3452	3.41864	4.19351	3.90211	3.93538	3.91165	3.5858	4.03928	4.53429	3.84105	3.86106	3.30456	3.73432	3.20966	3.4909	3.60944	3.98475	3.5982	3.85588	3.48039	3.09292	3.2773	3.17128	3.86174	4.99507	3.50597	3.55276	4.3311	4.03478	4.53393	3.98922	3.07411	3.71356	3.9508	3.54328	3.65181	3.52195
ENSMUSG00000004798.10	Ulk2	106.491	115.469	108.773	115.022	117.546	114.026	113.041	125.087	102.942	116.69	111.793	111.226	113.613	108.72	109.773	117.795	118.664	82.4431	112.978	119.255	116.05	107.929	120.202	109.109	122.595	89.86	103.339	97.1881	100.52	89.4811	88.3069	92.8703	111.953	104.9	87.158	125.808	95.8318	112.59
ENSMUSG00000004815.8	Dgkq	30.7048	35.6473	32.5729	30.7289	34.6367	30.6159	28.2319	32.4963	27.5482	36.2422	31.2316	29.0257	33.2124	29.8898	32.9133	32.9994	34.3941	19.855	31.828	35.906	35.2669	35.0224	35.3542	37.763	33.7903	20.8698	26.3821	26.3261	26.7579	22.598	21.7768	24.2376	37.8814	27.0403	26.8998	30.4807	29.1302	34.2707
ENSMUSG00000004837.2	Grap	4.30082	3.62894	4.40908	4.15827	3.33214	4.61907	5.00294	4.06604	5.07023	4.02158	4.21006	4.82633	4.6082	4.52369	3.76849	4.60977	4.41486	4.24238	4.18328	4.1952	4.24672	4.4932	4.13288	3.79969	5.12789	7.18469	4.17227	4.51899	4.49426	4.45779	5.30121	5.16786	4.24785	4.79018	4.82684	4.8809	4.24171	4.63161
ENSMUSG00000004843.6	Chmp2b	52.1782	49.1923	46.8385	51.3441	53.2411	51.5101	54.7631	47.3358	59.6259	50.1976	51.5271	50.9898	50.0535	48.4551	50.3086	49.7975	50.1295	56.5422	49.7898	47.1497	48.0869	50.7024	49.7396	46.9846	49.902	53.7141	50.7018	47.9697	49.422	54.3069	55.2023	48.0671	48.4591	52.5827	58.6264	46.8026	49.3837	48.4067
ENSMUSG00000004846.6	Plod3	22.5947	24.2826	23.0039	23.5048	24.4649	22.5284	21.6841	23.3077	23.1371	22.7515	22.627	23.8946	20.8278	23.3319	22.5966	22.0046	22.3726	24.5783	21.1358	23.6288	24.1871	20.5579	22.4771	22.3305	21.7777	24.9069	22.5429	26.0734	26.2239	27.2185	23.9252	24.3282	23.7405	22.375	28.377	22.7111	24.0879	22.7399
ENSMUSG00000004849.10	Ap1s1	261.336	263.509	246.829	258.782	241.346	281.363	278.833	216.733	324.427	277.617	321.994	292.34	271.99	261.509	247.703	259.341	265.742	299.509	254.259	254.056	286.079	260.652	244.115	257.502	248.386	334.618	274.45	281.144	280.543	294.165	306.479	270.723	264.219	271.199	328.998	240.018	268.239	272.155
ENSMUSG00000004865.11	Srpk1	41.0882	43.8759	41.6467	43.6795	47.1176	39.3538	37.2882	48.5204	36.3197	41.9301	39.8698	38.1873	49.144	43.3394	41.8259	42.4875	47.579	37.941	43.1785	45.9775	48.1188	48.4558	48.0284	44.3102	47.1797	39.2934	37.6139	38.0695	40.7598	35.6135	40.8053	39.8469	47.4251	43.9074	40.0748	46.2476	42.6559	46.1392
ENSMUSG00000004880.7	Lbr	7.94116	7.92991	7.79577	8.52799	7.84806	8.67117	8.44689	9.1726	8.41658	7.85088	7.19569	7.8068	7.80665	8.77414	7.0068	8.08575	7.56193	7.98667	7.8985	7.75803	7.35991	8.23241	8.99083	8.90003	8.37239	6.19252	8.67768	8.20554	7.49043	6.7843	6.76601	7.46468	8.02062	8.16046	7.54087	8.95069	8.04802	8.25005
ENSMUSG00000004891.12	Nes	9.15461	8.24352	10.0642	10.4309	11.5748	8.6545	7.68157	9.31668	10.7996	8.61995	9.42652	10.4994	10.2775	9.47243	7.26472	9.47316	11.0371	8.8111	9.77074	7.23363	10.0101	8.70943	10.847	9.64535	9.71767	8.79269	7.63065	6.77849	9.58182	9.74531	8.28662	12.013	7.90883	7.3647	8.94941	10.3025	9.1857	11.1126
ENSMUSG00000004892.9	Bcan	215.318	213.017	216.109	210.257	210.539	209.042	211.838	210.554	258.091	210.612	224.76	197.202	206.975	220.371	209.602	211.244	221.384	233.211	206.37	218.983	199.388	200.84	214.402	199.308	197.598	243.475	195.986	221.089	214.894	233.546	202.157	211.096	207.544	201	227.394	214.802	222.788	219.841
ENSMUSG00000004894.6	Hapln2	8.11012	6.31705	9.40924	10.7128	8.41803	4.90255	7.18553	14.8074	3.05904	6.96966	7.90016	9.68653	9.62567	10.6868	9.41405	8.65265	5.90636	14.0497	7.32805	12.5393	12.788	9.6173	11.166	12.5097	10.8414	8.29661	8.42386	7.61093	11.1096	12.0555	10.9791	13.4636	9.86508	12.2797	11.8524	12.7643	12.3178	11.4504
ENSMUSG00000004895.9	Prcc	45.389	45.8173	44.9055	42.9042	44.2677	44.5231	42.9289	41.0926	44.0434	44.4937	42.8219	43.3523	44.9148	49.1534	47.758	42.0698	42.5825	46.254	43.1492	41.1345	43.92	41.8853	42.5614	42.118	41.8778	50.5494	45.4825	49.2035	48.4282	47.9619	47.5016	47.916	42.1152	44.8123	45.2624	42.6474	43.0492	46.2518
ENSMUSG00000004896.12	Rrnad1	10.6292	11.4394	13.4349	12.0519	10.6248	8.97133	9.08466	11.91	8.46728	10.3023	8.92332	9.88975	10.2775	12.129	12.0076	10.4578	10.3063	12.4867	9.12715	12.4776	11.2714	12.8641	13.0802	11.326	11.3953	9.6138	9.2012	9.98935	10.7091	9.12707	10.6443	10.8948	12.9532	12.8882	11.1138	12.494	10.9976	12.5439
ENSMUSG00000004897.12	Hdgf	119.087	119.979	121.617	124.96	119.372	120.396	123.911	118.315	131.64	115.328	116.053	120.811	122.89	126.345	126.28	122.122	122.333	143.228	122.661	118.005	115.97	117.9	116.069	115.116	112.101	136.304	127.611	130.709	136.222	136.516	129.182	126.718	118.353	123.92	127.903	123.915	124.007	125.616
ENSMUSG00000004902.6	Slc25a18	60.7645	61.0349	61.2319	64.3123	61.9953	63.483	57.626	43.3337	85.2136	67.9342	65.5831	67.8735	63.393	63.4835	47.6577	58.6739	64.9103	62.588	62.0763	52.8564	59.3423	59.3811	53.6404	54.2917	58.0528	56.2288	58.1421	64.3213	66.7168	56.7148	61.8009	63.208	58.3521	49.15	76.7657	48.8374	61.5189	60.0662
ENSMUSG00000004929.8	Thop1	47.1094	45.0855	44.9215	44.0319	47.7022	48.4085	42.9573	39.5879	45.8686	49.4446	50.1517	48.6189	43.2322	47.9542	48.4172	42.8306	39.0924	47.8685	43.3832	45.6073	45.0056	44.2242	43.7505	46.0493	45.2647	54.2786	48.338	51.24	47.8794	48.5638	51.4077	49.5329	46.1535	44.4223	56.2903	40.6979	45.6616	48.7766
ENSMUSG00000004931.10	Apba3	12.8103	11.4245	13.1314	11.1886	11.9255	10.6055	10.8562	9.63684	10.901	11.6161	12.496	12.4977	13.2486	13.8291	12.9103	11.5021	10.1422	11.4218	10.6483	12.2617	12.4687	11.6639	12.0941	12.8751	12.1233	15.1221	10.6924	13.7651	11.2134	11.1933	13.8947	14.3854	12.2405	11.9208	14.8069	12.6505	10.8711	12.2384
ENSMUSG00000004933.13	Matk	119.901	113.752	122.799	122.722	107.798	101.853	93.341	125.167	100.407	103.375	106.946	99.6595	108.793	121.183	116.551	114.976	103.511	140.273	107.712	151.012	142.872	126.841	138.415	129.219	120.442	142.394	113.54	126.011	115.012	120.084	115.106	116.836	130.091	144.532	111.017	122.378	133.979	139.785
ENSMUSG00000004934.9	Pias4	19.6455	17.0993	18.3552	18.9589	19.6567	17.0755	15.9867	15.2717	14.3149	18.2813	19.8762	19.0005	17.8568	20.9638	20.0604	18.3197	15.974	16.9008	16.8209	17.336	18.2162	17.4804	18.0687	21.2929	20.1001	19.3816	18.7673	20.3057	17.5766	19.0025	18.8611	21.3967	20.3869	17.772	18.3454	15.2973	16.7562	18.9767
ENSMUSG00000004936.8	Map2k1	437.962	409.891	406.786	406.172	395.341	446.232	424.13	407.004	391.236	412.3	455.71	424.87	400.746	401.728	430.266	422.249	401.692	416.75	398.011	422.805	425.422	413.051	413.52	401.554	415.565	458.418	443.736	466.036	428.482	403.592	412.071	411.555	398.614	459.139	371.426	430.885	409.789	437.43
ENSMUSG00000004937.5	Sgta	135.983	142.529	134.749	135.761	124.721	140.39	138.24	124.879	149.605	136.381	141.196	133.071	144.491	145.29	134.448	135.25	127.643	148.518	135.679	137.023	129.206	129.118	124.305	127.947	124.525	154.385	136.685	152.382	144.647	149.222	155.283	148.991	131.921	137.87	139.91	128.924	135.847	136.086
ENSMUSG00000004945.11	Tmem242	34.8213	31.3015	35.8158	34.3939	34.1544	34.4679	36.7638	30.9916	43.9927	34.2875	37.7228	34.6988	34.9404	33.6696	33.6155	34.0586	34.0511	45.0517	34.0806	32.8521	34.3888	34.0068	31.7289	32.6773	32.5874	47.0768	37.947	33.8181	36.1172	41.7958	46.0089	38.9705	32.2781	39.6165	50.9825	33.8248	38.9198	34.9783
ENSMUSG00000004947.11	Dtx2	5.85219	6.39172	6.67752	5.84978	5.74355	5.31943	5.86747	5.66684	5.96597	6.0564	5.41773	6.16416	6.57881	6.19351	5.1154	4.5501	4.96671	5.39315	5.74835	6.33907	6.25832	5.77038	5.97455	5.94797	6.63144	6.48333	6.83744	5.88658	6.37799	5.58037	5.37096	6.6336	6.0504	6.45972	8.31385	6.19006	6.13784	6.03074
ENSMUSG00000004951.10	Hspb1	0.890885	1.04537	2.18857	1.40958	2.11912	1.65086	0.651941	1.52076	2.2647	1.02542	1.74441	1.35476	1.243	1.36622	0.874059	1.462	1.55117	0.875958	1.34567	1.78913	1.40493	1.03097	1.66765	1.5491	1.58268	1.71064	1.11049	1.10002	0.889952	2.18009	2.5948	2.16083	0.922232	1.06102	1.4429	1.1384	1.81186	1.38305
ENSMUSG00000004952.9	Rasa4	2.90306	1.83687	2.71574	2.69583	2.8937	2.88483	1.91331	3.00951	2.60272	2.35527	1.94569	1.9136	2.31926	3.17266	2.67949	2.04381	2.81895	2.81681	2.58895	3.20809	2.50652	3.493	2.33471	3.3028	2.67473	2.97651	2.26857	2.83924	3.11483	2.74951	2.44134	2.23638	3.73085	2.05962	5.34216	3.34406	2.55626	2.38013
ENSMUSG00000004961.6	Syt5	172.786	168.634	155.085	160.516	151.495	172.306	183.777	127.088	231.997	165.493	173.871	155.696	174.657	184.621	177.993	156.687	150.374	187.936	158.584	145.829	140.716	159.216	147.638	160.449	151.083	189.659	186.229	207.532	179.385	192.043	202.729	187.433	156.43	158.918	166.243	140.166	172.506	145.51
ENSMUSG00000004980.12	Hnrnpa2b1	359.672	340.897	328.493	341.948	353.426	319.433	318.247	353.906	297.91	307.659	303.712	319.232	355.21	354.321	362.663	348.508	346.164	432.208	338.919	336.402	366.303	369.55	365.97	359.348	354.79	376.769	371.395	370.468	364.658	406.976	381.868	386.955	359.321	406.759	326.731	364.146	394.395	364.225
ENSMUSG00000004994.8	Ccdc130	9.83045	8.58701	9.42521	8.75704	8.43265	8.30431	8.17761	9.33268	8.12926	7.94702	7.7492	8.09469	9.70147	11.0512	9.12747	9.24938	9.78428	9.99622	9.06865	8.35955	10.6168	9.46342	9.74489	10.3907	10.0817	10.9994	9.05842	10.3164	10.7981	10.998	10.0862	10.2299	8.49571	9.37751	8.36538	9.86141	9.90201	9.32754
ENSMUSG00000004996.5	Mri1	10.4141	9.75185	10.7511	9.17992	7.51193	9.08805	8.26265	7.84394	5.49275	7.6426	7.59824	7.51892	8.53426	10.0796	10.0159	9.1002	7.08465	11.4046	7.03551	10.7502	9.81854	10.4021	9.17934	9.03156	8.45152	11.8034	9.91508	10.5542	9.80431	9.04573	8.67724	8.93042	8.53763	10.8286	10.7187	9.46297	9.66324	11.2735
ENSMUSG00000005034.11	Prkacb	437.363	459.427	426.675	442.997	449.707	468.177	465.387	394.358	605.182	445.257	436.84	434.454	451.846	464.058	444.724	408.465	450.345	406.582	449.79	383.691	403.358	481.157	424.352	444.388	423.067	335.422	424.746	457.652	416.379	390.008	468.808	401.385	446.64	364.334	380.462	380.824	431.742	400.393
ENSMUSG00000005043.9	Sgsh	7.43428	9.39344	8.37087	8.898	9.35337	9.07138	8.31934	7.79591	10.1912	9.27686	9.00719	9.82201	8.26141	8.06068	8.06714	8.84658	8.27786	7.09354	8.2788	9.20784	8.81274	8.06314	7.88872	9.25077	8.46735	7.45839	7.18645	8.17581	8.00957	7.82553	6.93342	6.81492	9.58562	6.3661	8.46845	7.41384	6.92439	7.20472
ENSMUSG00000005045.12	Chd5	286.143	359.385	280.248	299.907	324.153	301.974	305.661	278.236	289.561	342.042	285.697	281.976	316.359	293.387	300.046	312.361	341.286	183.556	336.973	298.692	290.836	302.476	303.672	321.863	306.217	200.727	252.858	243.654	243.639	207.499	204.124	207.092	330.927	209.878	177.477	270.997	244.685	265.61
ENSMUSG00000005054.6	Cstb	15.2679	13.9483	15.1922	13.9725	13.3724	15.7415	17.5741	14.1191	17.9655	14.6603	16.2532	16.4603	15.4011	15.5597	15.2316	14.8139	14.4974	17.6566	15.8263	14.02	13.8577	15.203	13.5152	14.1319	15.6527	21.2119	18.1803	15.7867	14.3134	19.5394	18.9727	16.8635	13.2745	16.5394	24.1342	15.3969	15.4078	15.3261
ENSMUSG00000005057.9	Sh2b2	4.00898	3.76335	4.23336	3.57682	3.62443	3.86868	3.10381	2.73737	4.24209	4.63042	3.94169	4.79246	3.89575	4.56923	3.38161	3.14777	3.10233	3.16032	3.58358	3.26979	3.81566	3.6161	2.53773	3.22973	3.37111	3.52392	3.9819	4.44467	3.8268	3.57924	4.68738	3.21858	3.47933	3.4327	3.74467	3.00254	3.27258	3.26464
ENSMUSG00000005069.8	Pex5	51.1491	52.3583	52.238	52.7185	50.0698	48.742	50.5113	52.6184	53.5754	51.6877	48.0216	53.2929	55.4348	53.92	52.7301	52.0501	51.457	52.1968	50.7698	50.9747	52.2059	50.2715	48.6955	51.2373	50.7091	50.0533	51.8281	54.7482	51.0981	53.4772	51.7565	55.1389	51.2677	50.3203	48.1138	49.7624	54.9456	52.1538
ENSMUSG00000005078.12	Jkamp	42.9929	40.4709	40.6243	42.6047	42.1048	43.1391	42.036	41.4768	45.0405	41.097	47.6022	46.5868	45.324	41.6848	46.841	42.2189	43.4625	45.6872	41.0868	43.7411	48.7255	45.1167	46.7958	44.0033	44.5367	45.7939	43.9754	43.4656	45.4766	49.4749	49.1059	47.1907	43.6523	45.8109	43.4416	43.9423	47.1364	42.7298
ENSMUSG00000005087.13	Cd44	3.44066	4.52498	4.77651	4.08779	5.04205	4.50234	3.52899	2.33717	6.45609	6.98569	3.28754	4.3691	4.56272	4.46297	2.82278	3.16269	5.01146	4.20803	5.52895	2.14387	3.44846	4.73941	3.16129	4.00428	2.72221	3.36996	6.2822	6.27307	5.93302	5.51529	12.2765	3.64168	4.54129	1.80997	11.5432	2.39064	5.09848	2.87867
ENSMUSG00000005089.11	Slc1a2	2821.42	3017.97	2815.9	2966.98	3077.9	3227.56	3379.1	3278.75	3365.6	3073.96	3233.23	3139.54	2968.35	2840.77	2923.44	3062.28	3443.69	2030.33	3029.26	2897.99	2835.08	2842.35	3044.18	2656.96	2886.64	2396.68	2392.04	2320.26	2457.86	2398.68	2216.95	2303.55	3142.64	2403.64	2234.91	3204.17	2456.67	2743.09
ENSMUSG00000005102.9	Eif2ak4	23.3627	24.4618	22.94	24.8263	24.0703	20.9609	17.7867	23.2597	18.7429	21.3095	19.8091	21.6423	24.1172	20.5691	23.5566	23.9887	23.6702	19.1337	24.2659	23.598	24.3308	25.2973	24.5508	24.0111	25.0222	17.4143	19.6239	20.6179	18.2144	17.5546	17.2987	21.6234	25.1099	22.1409	19.1184	22.5119	22.0232	23.2545
ENSMUSG00000005103.9	Wdr1	206.762	202.325	200.022	206.504	195.734	211.493	215.538	199.716	195.761	202.008	210.973	206.702	205.656	207.103	209.373	206.485	202.099	217.289	198.837	207.215	201.224	199.963	195.623	197.891	193.72	216.276	213.452	213.389	219.433	218.806	200.511	202.332	197.651	204.027	184.21	199.448	216.735	211.832
ENSMUSG00000005107.9	Slc2a9	2.50369	1.92648	2.15662	2.39629	1.70991	2.55133	2.33849	3.63382	1.41966	2.29118	1.97923	2.09988	2.07672	1.63946	2.36426	2.6853	2.41624	1.88932	2.19403	2.66827	2.07546	1.90807	2.32021	1.856	2.43733	2.48043	2.56999	2.06625	2.5067	2.19635	1.2137	1.99461	2.01214	2.57453	2.49072	2.97408	2.02254	2.7661
ENSMUSG00000005124.5	Wisp1	1.01377	1.28432	0.990446	1.26863	1.37378	0.867117	0.907049	0.800402	0.777435	1.02542	1.02316	0.745118	1.243	0.910811	1.03168	1.01445	2.49081	1.03054	1.5797	0.678635	1.08563	0.769384	0.725067	1.3445	1.17118	1.74485	1.55469	2.52707	2.74402	2.13128	1.14394	1.08797	1.66281	0.983001	5.68571	0.796881	0.870815	0.739771
ENSMUSG00000005125.8	Ndrg1	96.6149	104.164	92.0476	105.296	107.637	84.1604	105.6	101.187	101.506	101.1	100.018	107.974	98.1212	100.144	88.8245	105.189	96.5899	105.802	102.534	97.199	102.241	92.0337	97.8985	105.734	98.9493	87.7559	102.863	85.1176	120.707	119.384	90.6227	110.535	93.7462	95.9284	121.049	93.8328	117.448	101.043
ENSMUSG00000005142.9	Man2b1	53.8832	51.0591	59.3469	45.9172	47.9214	52.644	50.4263	49.6569	56.6175	55.0523	49.3802	52.6663	48.2496	43.8404	49.893	49.4245	49.3987	45.5155	54.3973	47.8746	48.9809	49.3021	46.8538	49.4251	46.9265	48.8388	48.3539	48.594	46.4852	49.1495	41.7819	47.78	49.1997	45.9202	60.7736	47.2295	48.8921	48.9214
ENSMUSG00000005148.7	Klf5	3.01058	4.34577	3.62631	4.51067	3.94595	4.26888	4.33683	2.89745	5.88146	4.326	2.78434	3.40383	5.92699	5.11572	4.64254	3.40138	3.16199	1.88932	4.81223	3.3469	2.87372	5.20104	3.10328	4.03351	3.90922	1.5909	4.87029	4.50413	3.27799	2.66816	5.0222	3.86834	4.02428	2.27806	2.98886	2.94562	3.63776	3.08774
ENSMUSG00000005150.12	Wdr83	13.9777	12.649	15.1762	14.6068	11.6625	12.89	12.1176	13.6228	12.9967	12.978	12.9992	12.5993	13.3698	14.1783	14.4005	13.8293	13.0954	18.0688	13.9394	15.2539	15.0232	14.4952	13.7763	14.5996	14.1967	16.6445	15.1027	14.4489	13.6904	16.1229	16.0989	15.0956	15.5801	15.9621	15.5627	14.0593	15.6044	15.7764
ENSMUSG00000005161.11	Prdx2	179.713	175.085	176.172	181.854	167.235	185.213	193.088	159.824	218.662	178.055	195.877	186.076	179.053	188.174	176.56	171.382	173.731	226.375	175.376	177.37	181.236	179.497	171.841	175.443	173.066	237.694	191.084	196.502	195.256	221.637	236.992	209.298	176.37	195.149	246.066	168.583	197.984	184.316
ENSMUSG00000005198.11	Polr2a	125.753	134.525	127.927	134.21	130.231	120.179	120.496	124.735	113.286	129.956	121.236	125.806	108.778	123.87	121.566	133.907	135.309	104.531	123.802	124.607	125.757	117.362	122.884	126.076	110.012	96.1209	122.693	121.79	116.984	109.964	98.3513	114.69	130.132	105.415	86.4537	109.486	113.445	115.452
ENSMUSG00000005204.8	Senp3	67.1696	60.8259	62.9892	64.5942	63.9537	62.7493	59.0857	63.3278	64.206	62.5347	61.8594	65.2317	65.6062	66.5347	65.2535	64.1489	62.4046	68.8743	61.1841	67.2311	66.5266	64.5667	71.8976	67.1375	65.5863	69.6744	63.5835	65.4362	65.6785	70.1857	67.8833	67.4088	64.654	70.8072	75.2026	67.678	71.9125	70.1335
ENSMUSG00000005225.11	Plekha8	10.8135	12.2159	11.3262	12.3339	11.5894	10.6889	11.1113	12.8705	9.97144	11.8885	9.8123	11.0413	11.3537	10.0645	11.6637	11.6363	10.8432	8.96569	10.9994	12.3851	12.5965	11.3253	12.8772	11.2675	11.6169	8.50188	11.8664	10.5542	8.98852	8.19972	10.142	9.68596	12.3104	10.2513	10.2721	11.7825	10.8431	12.4474
ENSMUSG00000005237.9	Dnah2	3.30242	3.12119	4.82443	3.31252	3.94595	3.03491	2.67863	4.08205	2.45061	3.63704	2.98562	3.55624	3.13782	2.94496	2.70815	3.50581	3.59453	3.07444	4.19791	3.28521	4.55005	3.84692	3.91536	4.17965	3.32363	2.17251	2.20511	2.31896	2.66986	2.01739	1.68802	2.08528	3.85661	2.51211	5.17039	2.93139	4.48049	2.71785
ENSMUSG00000005262.8	Ufd1l	74.9572	73.6242	68.4526	73.3336	70.2672	64.3668	67.5893	67.8741	67.6537	66.1878	65.6166	63.0471	64.8937	71.0888	71.5296	71.9661	67.8337	83.4049	70.1357	71.6422	68.171	74.9226	70.3605	70.3819	71.5847	73.2325	74.1966	76.2283	73.3321	74.7899	78.5137	73.1055	70.2992	75.4102	72.0935	72.0751	75.4098	76.1481
ENSMUSG00000005267.9	Zfp287	11.9655	13.0672	12.5723	11.2414	10.961	12.123	12.1743	10.2131	11.9319	11.0553	10.0807	11.7864	11.4295	10.6868	12.2941	11.8303	11.0222	9.36073	10.0486	13.7886	12.9317	11.4638	11.8476	12.349	11.9018	9.71644	12.0409	10.1975	10.6349	8.96438	9.50032	11.061	13.1907	10.7038	8.17643	10.7721	11.433	10.6302
ENSMUSG00000005268.16	Prlr	3.8093	3.88282	37.1257	3.9116	4.72053	10.322	8.10675	2.84943	3.65056	4.29395	4.57907	4.87713	4.04733	3.91649	4.45627	3.75943	4.81756	2.69658	47.4788	4.68875	4.47023	4.23161	3.36431	4.96882	4.79553	1.67643	4.67992	2.95816	3.15933	3.20505	2.23209	2.67459	4.8487	1.90359	28.566	3.031	2.61245	4.30997
ENSMUSG00000005299.5	Letm1	100.639	101.909	104.556	98.3538	101.031	103.604	105.586	91.7901	105.562	100.587	105.302	95.1719	104.185	104.212	102.222	102.892	103.973	100.134	105.694	98.4483	94.8806	98.2042	93.3016	97.2719	94.2645	111.38	101.642	109.942	97.3756	105.848	95.1148	97.7511	97.8404	88.1424	90.9027	91.8406	100.017	97.0869
ENSMUSG00000005312.10	Ubqln1	199.789	196.65	196.524	201.13	202.866	198.12	200.571	206.488	197.621	207.664	201.11	207.651	198.713	192.227	195.646	199.354	204.008	176.102	194.639	196.496	194.231	197.686	196.014	199.235	190.666	185.57	193.765	190.853	193.995	195.492	177.563	190.425	192.718	184.695	166.913	193.471	190.119	189.349
ENSMUSG00000005338.9	Cadm3	465.18	488.414	432.729	458.274	490.774	519.87	511.009	450.818	443.577	501.047	541.505	520.058	476.13	475.823	493.886	507.97	475.686	362.75	475.446	530.384	519.744	465.523	467.842	475.516	471.75	424.085	499.927	498.353	457.984	427.541	418.977	422.964	478.596	434.627	311.031	498.378	433.062	461.408
ENSMUSG00000005354.11	Txn2	107.213	107.883	112.4	108.168	96.1205	115.026	123.642	99.1698	142.287	109.64	120.113	119.795	113.462	120.257	104.343	101.892	99.7817	143.709	108.78	104.972	106.423	105.19	104.584	104.17	102.463	148.193	115.888	121.671	121.345	130.724	145.114	131.04	101.529	119.708	150.852	103.225	118.796	115.404
ENSMUSG00000005357.8	Slc1a6	12.2266	12.6042	9.88848	11.1886	11.1071	11.9062	10.8562	9.25264	15.4811	13.0421	12.2109	10.9397	10.7322	12.2049	11.9073	12.2927	11.2758	12.023	12.6669	9.67055	10.537	11.4484	11.0935	12.9043	10.7306	11.6324	12.6437	12.3678	12.7412	13.5686	11.5371	12.9196	11.4021	11.4059	10.5813	9.96102	12.5566	10.1638
ENSMUSG00000005360.10	Slc1a3	708.084	707.734	685.293	711.241	678.529	768.933	858.352	679.045	986.311	728.097	772.538	745.253	688.425	682.972	755.631	712.814	765.709	617.722	677.837	646.847	662.552	702.14	716.714	657.389	692.407	655.962	630.695	615.787	659.025	716.727	736.198	651.029	760.073	681.797	760.219	713.679	738.859	676.697
ENSMUSG00000005362.10	Crbn	69.9037	71.653	68.5325	68.6291	70.6764	67.7185	71.26	76.0542	69.479	71.0745	71.0343	73.157	71.2451	65.3659	68.6065	72.354	72.9645	58.8266	69.9163	73.4314	71.6354	74.2302	72.3906	74.4738	74.845	60.5567	67.8826	60.0699	62.2967	56.5683	57.9506	57.9797	70.425	69.4342	74.7044	78.0517	72.2636	68.9917
ENSMUSG00000005370.3	Msh6	22.8251	21.3704	20.4	18.1132	21.8781	21.3944	22.4778	19.6098	20.0274	20.4283	20.1446	22.3027	21.6009	20.4629	20.7911	21.5272	21.6268	16.1795	19.8486	18.6779	20.6429	20.8503	20.0263	23.2365	19.0871	16.559	21.6387	21.4355	19.4751	16.2856	18.345	18.2537	21.2672	18.6614	17.2633	18.9544	19.7338	21.3247
ENSMUSG00000005371.10	Fbxo11	144.554	129.134	131.442	139.426	136.676	131.168	134.654	141.911	119.995	128.546	131.267	134.561	135.593	135.984	137.8	147.736	139.023	144.739	135.796	134.616	136.102	142.705	135.471	135.517	137.187	134.114	145.807	145.619	140.642	143.934	135.111	140.681	130.733	152.849	122.44	139.824	144.85	134.043
ENSMUSG00000005373.9	Mlxipl	1.75105	0.925903	1.34189	1.26863	1.28609	1.23397	0.878704	1.66484	1.09855	1.02542	1.15735	1.32089	1.25816	1.04743	1.73379	1.40233	1.26778	1.45993	1.49194	1.15676	1.59651	1.56954	1.42113	1.66602	1.48772	1.30009	0.824935	1.2784	1.12727	1.23647	1.50666	1.60173	1.46719	1.63833	1.49443	1.69337	1.62927	1.64036
ENSMUSG00000005374.9	Tbl2	29.307	31.5404	29.7773	27.8041	33.5698	31.2996	30.9814	32.4803	33.4973	32.1245	31.9864	33.8351	27.1489	29.2674	31.5521	28.7924	31.5006	23.273	28.42	31.0013	28.3859	30.483	29.4957	31.552	31.2738	26.5834	29.2852	27.768	28.0632	26.1448	25.1389	25.9904	30.6432	27.7425	24.5121	32.4445	27.529	29.2209
ENSMUSG00000005378.13	Wbscr22	19.2769	18.2941	17.8919	20.3685	15.9446	16.025	17.2906	18.3772	18.4387	18.3294	18.9537	17.5272	18.4479	21.3585	18.0973	17.7827	18.0472	23.7196	17.523	20.0197	18.5036	16.988	16.9666	19.013	18.6282	23.2818	18.6086	18.8935	21.8038	23.5417	24.0647	23.4971	18.6403	23.6388	20.046	18.0864	20.9558	19.7165
ENSMUSG00000005397.7	Nid1	4.20866	5.13727	7.25262	4.08779	9.35337	5.70296	5.37143	6.49926	8.01096	6.21662	5.16613	5.50371	5.60866	4.15937	5.17271	4.53518	9.69479	3.09162	7.75223	5.10519	4.77357	5.58573	6.30808	4.61808	5.60269	5.37141	5.01307	10.7029	8.14306	8.59019	6.06849	5.25852	6.06437	4.05683	25.9894	6.14737	4.97207	4.47079
ENSMUSG00000005410.5	Mcm5	5.52963	5.31648	6.19827	6.51933	5.72894	6.60343	5.47064	5.53878	6.52369	4.6144	5.83706	5.96094	5.44192	5.40414	5.78885	5.16175	4.77282	4.63742	5.35343	5.27484	6.22639	5.23181	5.81503	5.52416	5.39695	6.36358	5.39381	6.33253	6.64498	5.10856	4.91059	5.62118	5.17009	5.05543	5.35934	5.66355	6.01144	6.07899
ENSMUSG00000005413.7	Hmox1	6.48195	5.8541	6.98105	5.37404	5.46588	4.43564	5.27222	5.66684	5.15473	5.28733	5.23323	5.48678	5.21454	4.6755	5.91781	4.05779	6.69686	6.42369	5.74835	5.7684	5.71551	5.17026	5.30749	5.37802	5.47608	10.8797	7.77343	7.10552	8.95885	9.98935	7.57514	6.58826	6.4137	6.16326	13.656	5.62086	5.53389	5.98249
ENSMUSG00000005417.13	Mprip	324.359	347.049	319.786	323.535	353.265	333.523	318.034	387.154	295.29	362.342	324.93	341.653	328.698	310.207	329.721	346.509	366.299	243.602	354.569	346.304	340.44	331.174	349.526	331.303	339.707	268.057	294.454	295.845	305.98	273.715	253.537	290.065	335.902	299.503	230.984	361.983	288.746	326.882
ENSMUSG00000005442.9	Cic	170.758	210.538	184.542	182.982	177.305	189.715	174.536	176.761	191.756	196.064	186.601	180.877	174.354	169.775	165.957	181.765	181.099	114.562	188.379	181.89	173.237	170.588	177.917	175.165	171.104	126.16	147.203	154.463	149.779	122.54	111.535	133.155	180.212	122.797	130.6	170.504	137.448	161.125
ENSMUSG00000005447.8	Pafah1b3	9.01637	8.51234	8.83414	9.79661	8.05267	9.18811	8.03589	6.43523	12.8108	9.62935	8.6885	8.72127	9.12544	9.41171	7.29338	6.84753	8.11379	9.51531	9.40506	7.20278	8.62115	8.21702	7.54069	8.12548	7.72349	9.99014	8.24935	9.39475	8.63254	9.74531	10.5885	10.381	8.70531	7.52073	13.8965	6.78772	9.04524	8.55561
ENSMUSG00000005469.9	Prkaca	238.865	233.253	224.512	229.78	215.595	237.707	241.941	210.842	227.67	230.864	241.819	228.616	232.123	240.576	239.249	237.455	232.227	250.421	220.705	237.399	221.26	221.182	217.201	218.146	218.189	255.057	240.992	255.189	241.741	252.792	236.852	238.114	221.811	231.629	199.635	219.897	228.729	223.282
ENSMUSG00000005481.13	Ddx39	9.58469	9.48304	9.58496	11.1181	9.63105	7.05366	8.73035	9.90897	8.80529	8.71608	8.1853	9.26317	9.82274	10.5047	10.3741	9.48807	9.7097	11.3016	9.40506	9.84021	10.7605	9.69424	9.74489	10.1715	10.7939	11.3758	9.32811	9.55826	10.2345	10.5588	9.87698	9.68596	9.15245	10.0328	11.6978	9.36336	11.3908	10.4694
ENSMUSG00000005483.9	Dnajb1	52.6083	50.4617	48.1165	51.6084	51.7066	50.2594	49.1082	47.2877	55.8739	48.6274	51.6613	48.3141	51.2207	56.2274	55.5243	54.4072	51.442	55.9067	51.3549	45.7153	51.9983	50.3639	50.0876	50.2581	52.0069	56.0235	58.1738	55.2685	50.9053	57.2679	61.2847	59.4153	51.6729	51.194	53.4732	46.9591	50.6337	49.2108
ENSMUSG00000005501.10	Usp40	9.55397	8.66167	11.2623	9.69089	9.23645	6.52005	6.22179	11.3497	5.12093	6.7774	5.53514	6.73993	9.36798	9.13847	9.21344	8.57805	8.63582	8.34736	9.60984	11.6756	10.5849	11.4484	11.137	12.0713	9.84428	6.38069	6.23461	7.43255	8.0689	7.02834	7.92391	7.46468	11.5698	10.4853	10.9592	11.0994	11.2644	10.1638
ENSMUSG00000005505.8	Kbtbd4	9.60005	9.49797	10.1441	9.00372	9.26568	10.1386	9.80747	8.74039	10.0728	10.7189	9.72843	9.85588	9.77726	9.79122	10.1735	10.6965	10.1124	7.11072	9.53671	9.59343	8.70098	9.64807	8.88932	9.84995	9.90759	7.38997	9.04256	9.08258	8.0689	7.32118	7.96576	8.06911	8.3979	8.87821	10.169	9.43451	9.53683	9.26322
ENSMUSG00000005506.12	Celf1	208.252	232.984	202.69	204.214	225.884	210.743	204.525	226.29	176.883	217.694	195.894	204.755	211.537	193.517	220.607	220.135	218.64	131.291	211.753	221.112	220.318	217.474	226.264	218.54	228.017	148.928	187.006	175.587	168.928	130.903	128.457	143.884	223.879	182.105	140.631	226.186	177.028	212.62
ENSMUSG00000005510.5	Ndufs3	69.3047	58.5559	63.1329	64.1537	57.0263	61.0651	66.6398	53.9151	67.6368	59.2822	67.9648	64.9099	61.0435	68.3108	64.6804	64.6412	59.5409	81.55	62.091	61.7095	63.5092	60.9198	57.1062	60.6342	62.2152	88.902	71.9756	69.4052	69.9058	76.5633	71.9429	73.4229	58.408	68.0143	79.7717	56.5501	64.9179	63.1539
ENSMUSG00000005514.10	Por	85.5864	90.6041	88.0379	82.2669	81.4036	88.9295	85.8862	84.6345	92.2443	86.1354	90.1893	88.686	81.9168	81.4113	82.7204	90.2859	80.9291	87.9908	83.9581	88.2842	82.0766	81.4162	78.8292	84.4261	80.5269	87.8756	84.0641	98.0651	87.6603	88.0169	77.844	86.4785	79.3678	80.7309	85.5262	79.0336	85.8455	83.6906
ENSMUSG00000005533.9	Igf1r	18.5857	24.8202	21.055	19.5404	26.1748	24.346	19.9551	29.4708	17.0529	27.3179	21.7045	24.4534	19.8577	18.535	21.1207	24.0931	25.4302	7.28247	24.3976	27.8549	21.7764	20.7734	25.3628	26.3347	25.3862	8.31371	13.9128	12.3678	13.1565	9.66396	9.33291	12.2548	25.1238	11.9364	11.8696	25.1445	15.4359	19.6522
ENSMUSG00000005534.9	Insr	56.4022	57.7345	53.8515	56.26	54.3519	55.829	53.0907	58.9096	51.3445	59.154	54.6134	52.988	55.4803	52.5234	51.1253	58.4203	56.4386	41.17	58.4781	56.7894	52.1739	54.6724	57.6138	56.4838	56.9449	39.0026	45.7839	46.0521	44.5866	39.7947	41.3494	41.9926	59.2604	45.1088	37.2234	55.7959	47.7544	50.4331
ENSMUSG00000005566.9	Trim28	140.714	141.051	144.014	134.844	132.628	142.474	140.252	128.016	146.158	141.124	141.163	144.197	139.519	142.496	137.843	144.932	132.192	135.894	129.521	136.915	131.425	134.196	132.455	132.302	127.533	145.883	137.542	148.829	138.714	138.045	117.533	132.37	127.408	128.165	126.529	126.975	136.044	138.032
ENSMUSG00000005575.11	Ube2m	110.04	104.478	102.927	105.684	99.7595	107.906	113.891	90.4614	119.471	103.151	119.391	108.415	112.037	117.297	106.936	104.369	99.9906	131.892	106.293	105.358	102.608	100.205	97.594	99.771	99.8831	145.131	123.36	125.863	117.4	129.064	125.959	121.762	100.831	110.907	122.097	97.6322	107.405	108.103
ENSMUSG00000005580.7	Adcy9	94.3109	112.497	89.0762	89.121	106.482	103.02	93.3693	126.383	61.3666	113.101	108.338	102.979	92.073	81.1836	99.9293	112.35	102.959	34.3169	101.686	117.743	107.621	97.4809	106.686	103.235	106.847	46.7347	76.5286	66.6105	69.9799	46.0746	39.1034	54.5194	98.7766	72.664	45.8808	114.737	74.9323	93.0181
ENSMUSG00000005583.12	Mef2c	144.999	142.589	144.334	135.496	138.488	172.473	169.547	141.607	206.595	131.719	121.958	127.161	187.648	188.022	156.987	135.638	138.024	132.854	155.922	128.355	107.924	166.172	149.755	143.774	155.815	118.582	163.274	187.375	138.922	122.622	193.871	146.8	133.304	123.671	115.037	138.359	141.957	142.245
ENSMUSG00000005609.11	Ctr9	69.6887	68.0539	65.9445	69.5101	70.2964	70.3199	68.2554	70.1472	63.7496	74.2469	66.8578	71.3958	66.0912	68.6144	69.022	71.7722	72.7109	62.8113	63.8169	69.4984	67.8996	68.8906	66.6336	69.242	66.6626	63.0542	69.12	74.9053	69.5201	67.5176	62.8193	70.8692	65.716	68.732	59.8116	67.863	69.6793	67.1422
ENSMUSG00000005610.12	Eif4g2	646.168	639.978	660.276	657.501	670.14	683.689	694.814	721.242	648.871	686.888	668.696	712.654	674.873	632.907	645.428	672.624	684.616	591.512	680.587	669.304	676.649	675.242	687.45	684.455	689.828	607.637	640.292	613.126	636.627	610.993	622.989	616.683	657.3	663.416	675.535	708.883	639.656	661.323
ENSMUSG00000005611.11	Mrvi1	1.18273	1.38885	2.12467	1.44482	2.73294	2.05107	1.82827	1.47274	2.45061	1.57018	1.627	2.26922	2.27378	1.71536	2.06335	1.83496	1.92404	1.49428	1.97462	1.91252	1.14949	1.55416	2.04469	1.9583	1.85174	1.55668	1.26913	1.04056	1.09761	1.25274	1.36715	1.79817	1.97022	1.15464	1.18524	2.81755	0.969133	1.83335
ENSMUSG00000005615.10	Pcyt1a	38.2312	38.7535	35.065	36.7725	38.1881	39.4372	40.2503	37.859	37.5535	38.6135	39.5679	37.2898	37.9115	38.7095	40.7799	37.3406	42.0456	31.1738	40.2238	38.2041	35.8895	38.0383	37.4424	37.4561	38.7599	33.3233	35.3453	36.3452	36.1172	33.7751	31.2213	31.3849	40.0752	32.7199	36.9657	40.1998	35.6894	38.2429
ENSMUSG00000005621.11	Zfp592	28.3086	33.0936	32.4611	31.328	30.1646	28.5982	26.5879	35.3297	27.8017	31.003	26.8706	28.7717	30.8931	31.423	27.9269	30.2992	31.8586	24.0974	28.303	31.0475	29.7749	31.0523	29.6407	31.552	27.9818	24.5648	28.9045	28.7194	26.0163	24.4527	22.0698	24.7211	30.7969	26.9467	23.6017	28.9723	26.4054	29.1566
ENSMUSG00000005625.11	Psmd4	91.3771	90.1561	91.2808	88.2752	82.412	88.5627	92.2781	78.7915	91.1289	85.9271	90.4577	88.923	92.937	94.1627	93.8969	90.5843	85.5826	107.537	89.6333	89.7649	86.2914	85.2939	80.8159	83.4469	85.3857	118.718	97.8183	103.952	93.7861	110.485	100.862	101.227	85.2086	95.8191	105.675	82.5911	93.0649	91.6512
ENSMUSG00000005656.8	Snx6	34.6831	30.4951	32.7326	35.8739	35.6743	33.6675	35.5733	34.3532	34.224	32.3809	33.2109	35.8503	34.3493	31.9695	33.9594	35.5952	36.8849	36.7043	32.8958	32.0655	33.9099	35.6994	34.8032	35.3517	33.632	39.6527	35.9957	33.387	36.844	40.0387	40.7356	35.8728	36.7635	38.181	41.638	35.6747	35.1135	33.9169
ENSMUSG00000005667.6	Mthfd2	6.26691	6.85467	7.30055	6.23741	6.83965	7.48722	7.29891	6.48325	8.48418	7.01773	7.54792	8.17936	7.54895	8.10622	8.41103	6.78785	6.65212	9.03439	6.66984	7.78888	6.56166	6.90907	7.48269	8.60775	7.02711	11.1705	7.83688	8.63663	7.10479	10.1846	10.714	9.15708	7.23812	7.45832	9.00095	7.76959	7.50025	6.54536
ENSMUSG00000005672.8	Kit	137.749	122.159	101.68	107.393	152.314	136.121	123.755	120.845	116.548	154.054	113.638	125.535	139.595	130.61	133.258	152.331	165.512	95.0157	165.005	135.542	146.416	141.367	130.033	143.38	133.895	71.7101	144.808	133.682	169.491	138.826	112.553	126.945	141.004	119.177	82.314	89.3361	134.892	100.014
ENSMUSG00000005674.5	Tomm40l	14.6382	16.2332	15.2401	17.2498	15.6523	17.1089	17.2198	16.4082	21.5823	17.4802	18.0144	17.7643	17.3717	14.4212	15.4751	15.7389	15.1239	14.5649	14.3489	17.3515	16.1886	16.9418	19.4463	16.9378	16.7131	16.5077	13.8811	12.7543	16.034	14.2194	17.494	17.6946	15.4404	15.8372	25.2679	16.5211	15.169	17.4168
ENSMUSG00000005682.8	Pan2	11.3357	10.17	12.6681	12.1929	11.2387	8.73787	8.77286	14.7434	7.97716	10.7509	8.0008	9.73733	11.6114	11.4459	10.5317	11.696	12.3497	12.9333	10.3412	12.9095	13.3309	13.7258	14.2113	12.2759	12.1233	8.72427	8.89978	9.7961	10.0268	8.98065	9.83513	11.3028	12.2126	11.6088	11.0279	12.0386	14.0314	12.2705
ENSMUSG00000005683.7	Cs	326.233	314.016	300.233	316.082	306.235	321	319.026	284.511	336.257	316.022	321.374	306.379	307.385	309.281	316.968	315.478	319.555	337.089	291.06	293.001	297.574	299.921	283.806	296.785	284.234	300.696	320.36	336.189	323.883	356.184	319.37	314.635	300.871	305.073	277.878	284.885	317.412	292.628
ENSMUSG00000005686.12	Ampd3	16.5889	18.2642	17.2529	19.1527	18.3121	15.4247	15.0939	18.6173	15.1431	18.5537	15.7165	15.4443	17.4475	16.7286	15.3605	18.6778	19.2404	13.9294	15.7531	17.845	19.0464	18.5575	17.9236	19.0861	18.0742	12.7785	16.7367	14.7313	17.2057	15.83	15.0387	17.6191	18.1512	17.1947	17.7442	18.0294	16.6017	17.8027
ENSMUSG00000005687.10	Bcas2	50.4886	47.4152	47.9887	47.9963	48.3891	47.1578	50.3837	40.1642	50.4318	45.8396	46.2771	47.1456	49.9929	50.5955	52.0997	49.5439	45.2523	58.4315	46.6743	46.3477	47.7357	47.6249	44.9686	46.4	47.0848	60.3343	50.0672	52.6968	50.8163	55.7061	56.2904	48.4298	46.8522	50.133	52.7174	47.5141	51.3781	47.9725
ENSMUSG00000005698.11	Ctcf	73.2215	71.8023	68.181	69.4044	73.3217	69.9197	72.734	73.3328	61.9751	67.3253	67.9481	71.1926	68.9107	70.1324	73.2204	71.996	72.6065	66.4526	67.2835	69.3133	70.2624	71.2296	69.7659	72.1356	71.2682	66.9716	72.1342	68.1565	70.6919	67.4525	66.1674	68.0284	70.6905	74.2555	61.5809	70.3959	71.5052	69.8118
ENSMUSG00000005699.11	Pard6a	19.9067	19.9517	19.5533	18.9413	17.1722	19.4434	19.2039	16.6804	22.985	20.909	21.4193	20.6431	21.4039	21.1005	19.9028	17.4843	17.6743	22.2768	18.7516	19.3411	18.2002	16.788	17.1261	20.1091	17.5836	24.5477	21.9718	21.3017	21.611	22.3215	22.3627	20.6865	18.2211	20.7054	22.3306	17.9868	19.9866	19.7165
ENSMUSG00000005716.12	Pvalb	28.9077	25.5669	28.1958	29.8656	29.317	32.4502	36.778	37.0746	35.424	31.5317	33.2444	33.615	38.7149	39.9694	33.1856	32.4474	32.5894	46.2368	30.0582	34.6104	31.9621	31.4986	29.7567	31.8881	33.0464	50.6521	37.1062	30.4586	36.1172	53.4284	43.6233	48.2333	33.382	39.1328	43.768	32.2168	36.7709	34.4637
ENSMUSG00000005718.7	Tfap4	2.8877	2.5985	2.69976	2.90727	3.24445	2.20114	2.09755	3.48975	2.43371	3.28455	2.44888	2.64178	2.7437	3.46108	2.96607	2.32726	2.9681	3.29772	2.95462	2.79166	2.45863	3.10831	3.56733	2.49902	2.88048	2.54885	2.45894	3.04735	3.21866	3.44909	3.26443	3.79278	2.62696	3.10503	2.97169	2.93139	2.9074	3.20031
ENSMUSG00000005732.10	Ranbp1	42.9314	41.0683	38.0523	40.1555	40.2633	40.7879	43.595	36.0981	41.8294	40.1356	43.4425	41.5573	39.6396	44.4779	45.4081	40.2796	39.1968	52.1109	40.2238	38.4663	36.5601	41.9006	37.9935	40.5397	41.4188	54.8089	47.7035	48.3562	41.6498	53.103	50.6544	47.2663	37.9373	45.7485	46.4992	38.3499	45.3807	38.3877
ENSMUSG00000005774.8	Rfx5	10.5985	11.7679	10.9269	10.6952	10.8148	9.97185	10.261	10.3412	10.5292	10.847	10.0807	9.19543	10.0198	11.3548	11.4917	11.2783	11.0819	9.49813	11.3066	9.65512	10.4252	11.5408	11.4706	11.136	11.237	6.89388	10.1213	10.3015	10.0565	9.17588	9.54217	10.1695	11.7515	9.47113	10.2721	10.8575	11.1661	10.8875
ENSMUSG00000005779.8	Psmb4	116.214	101.924	113.087	114.229	109.697	118.578	120.042	96.2083	128.226	111.803	132.994	125.502	115.144	122.732	122.54	112.917	97.5296	139.157	110.989	109.368	109.026	108.914	103.859	112.427	111.896	168.276	133.338	140.624	121.612	138.647	143.844	138.338	107.077	120.129	154.115	101.93	118.192	117.318
ENSMUSG00000005802.8	Slc30a4	57.7693	55.5393	60.577	60.0131	61.8638	64.0499	64.8115	64.9126	62.9891	61.0767	57.9177	61.0827	62.5745	57.3963	59.3501	60.4044	64.9103	43.42	63.6707	57.8228	54.1057	64.7206	60.8331	58.6759	61.3131	49.1467	56.4129	55.1495	52.1512	49.3285	46.8738	50.6813	55.1383	53.6281	49.3334	64.5901	52.4034	56.0135
ENSMUSG00000005803.10	Sqrdl	4.17794	4.04709	7.04495	4.93355	4.35516	5.85304	6.03754	5.04253	5.62795	5.15915	4.66294	5.43597	4.63851	4.49333	4.75718	4.49042	4.38503	5.59926	5.67522	4.79671	4.94918	4.55475	5.81503	4.61808	5.12789	5.81618	4.10881	5.05414	4.4201	5.49902	5.06405	5.43985	4.56924	4.94621	8.74329	4.99474	4.43835	4.79243
ENSMUSG00000005804.10	Bloc1s6	26.2657	24.1631	23.8666	26.5883	25.6341	25.4466	26.7863	24.4603	27.5144	25.0267	27.8434	26.0283	25.1783	26.5653	27.4684	23.5859	25.5942	28.2368	25.4215	23.5671	25.2568	26.7438	25.7399	23.9965	26.0826	27.7979	26.9532	25.7612	25.512	28.7641	27.9708	25.8393	23.8103	27.4928	24.3232	26.4394	25.984	24.7984
ENSMUSG00000005813.8	Metap1	40.5045	44.0999	40.177	38.6931	43.6539	43.6894	43.9777	39.2997	44.6856	44.3014	45.9417	46.5868	44.3387	40.2275	44.1758	42.0996	41.1954	32.0669	44.7435	41.6744	41.9244	39.4232	41.9088	43.7695	42.6374	39.1395	39.4858	38.2033	35.2273	34.9139	30.8865	30.8863	41.9895	40.5995	35.2308	43.487	37.2625	40.7356
ENSMUSG00000005823.8	Gpr108	18.0942	17.9058	20.3041	20.439	20.8259	19.4768	18.1126	19.1136	21.6161	18.1211	18.1989	18.8312	19.0088	19.7494	17.6531	17.723	18.1218	18.9791	19.834	20.4362	18.8069	19.1115	18.6342	18.94	18.0742	18.9368	16.8636	17.9719	20.899	18.1565	21.149	23.0136	18.6682	19.426	26.5562	19.3813	21.7142	19.9738
ENSMUSG00000005846.11	Rsl1d1	55.8032	51.761	52.0304	51.4498	47.936	56.0625	58.4905	52.1062	52.2402	49.8772	55.8714	54.0718	53.6612	50.9447	55.2234	55.6604	53.1871	68.0842	51.2817	54.661	52.0622	57.7192	50.9142	50.7696	52.181	60.0777	61.9177	60.5307	59.6268	62.2301	60.2942	57.0278	48.6966	62.6312	58.1454	56.0663	59.3278	57.0267
ENSMUSG00000005871.10	Apc	270.107	310.446	285.392	304.611	306.966	292.819	279.272	302.472	261.81	321.71	289.589	297.861	262.152	265.638	263.507	310.018	326.655	201.539	312.342	300.558	310.298	286.411	293.869	295.338	301.422	194.38	246.513	222.174	237.929	202.146	186.714	193.78	306.628	217.462	213.171	293.437	235.05	242.05
ENSMUSG00000005873.5	Reep5	441.28	451.064	466.867	446.75	455.29	519.72	528.087	450.978	523.754	487.973	525.017	530.981	474.857	450.745	468.41	458.158	446.199	380.973	474.846	488.864	453.281	471.725	449.324	470.474	469.075	473.813	479.097	461.547	439.518	429.363	468.473	413.67	448.512	454.115	414.799	485.671	423.778	452.836
ENSMUSG00000005881.9	Ergic3	96.0159	101.416	108.63	95.7813	90.6692	102.003	105.204	88.4284	119.387	95.1719	105.117	102.877	101.305	103.726	98.5251	96.6411	91.2354	117.739	103.587	97.3995	94.7369	94.6342	94.0121	94.4806	93.1567	124.278	104.069	110.15	103.294	109.72	114.171	110.202	94.2493	98.8462	121.083	93.6478	108.276	96.8778
ENSMUSG00000005882.14	Uqcc1	56.7401	56.7937	60.3373	61.4403	57.5378	61.3986	58.859	58.6054	62.4821	61.9899	61.591	58.2039	59.5124	62.6486	57.559	55.7201	61.4202	59.9602	59.7068	58.779	57.3786	59.0425	59.2524	59.4212	58.0211	62.1305	61.3942	60.4564	64.3287	64.1824	68.0647	59.3699	59.456	62.1631	63.9342	59.9226	60.9149	61.2241
ENSMUSG00000005886.10	Ncoa2	109.809	123.966	103.15	104.309	117.356	114.459	111.709	117.867	94.5597	120.006	109.093	113.326	114.371	105.062	111.88	117.78	118.873	72.0346	116.079	112.854	115.204	109.622	116.634	120.085	118.179	72.5654	101.07	92.2082	91.4278	80.1751	73.7426	80.3889	116.229	88.2984	72.626	112.417	90.4946	100.995
ENSMUSG00000005893.10	Nr2c2	62.8995	86.9602	66.6634	64.1361	85.4372	77.3735	72.649	87.676	66.251	82.5625	70.4305	73.9868	70.654	58.1401	68.4489	74.0846	85.2843	20.5764	81.7641	75.2976	71.6514	81.5547	86.0799	77.5428	82.9642	28.5164	46.5295	42.425	44.8684	24.4039	26.1852	30.6747	78.4316	40.4591	41.2772	83.1034	49.5241	64.8425
ENSMUSG00000005897.10	Nr2c1	10.1684	9.46811	9.74471	10.3604	10.6541	9.25481	7.78078	10.1491	9.54893	9.48515	9.49361	9.95748	8.74648	9.8064	9.54301	9.78644	10.4256	10.1508	9.60984	10.1178	10.074	9.9866	10.0929	9.92302	10.4774	8.65584	10.1055	9.91503	11.1986	11.2258	10.3513	10.7588	9.51575	9.87681	9.17272	10.7294	10.6464	8.79684
ENSMUSG00000005899.8	Smpd4	25.9585	26.2389	29.0904	23.6282	25.941	21.0109	19.6291	24.7004	19.25	23.9212	20.5136	19.2545	24.7691	24.5919	26.1931	24.1827	25.3705	30.3322	25.714	27.7778	29.9346	31.0985	28.3501	28.0154	24.2309	20.904	21.7339	22.2679	23.8062	23.4766	19.3494	20.8679	29.2319	24.5438	20.3724	26.0836	28.3577	28.3364
ENSMUSG00000005907.10	Pex1	15.314	16.6215	16.6778	17.0912	17.8299	15.458	15.519	17.5768	14.8558	16.4708	13.9049	14.8007	15.8104	15.0284	16.4495	15.0079	17.4059	14.2386	15.2997	16.6882	16.6516	17.265	18.1412	17.5809	16.2541	12.3337	14.357	12.6948	14.7139	13.3083	15.0247	16.0173	17.0613	15.0883	15.4081	16.4784	17.5006	15.9533
ENSMUSG00000005917.11	Otx1	2.33473	2.07582	2.20454	2.2201	2.30911	1.98436	1.75741	1.85693	1.99429	1.68233	2.29792	1.74425	1.97061	3.15748	2.17798	2.74498	1.84947	2.06108	2.44268	2.12845	2.60231	1.8773	1.84167	2.38211	2.10497	2.01856	2.31616	2.54193	2.26938	2.01739	1.93913	1.72262	2.5571	2.4497	2.78274	2.14873	2.14895	2.25148
ENSMUSG00000005936.14	Kctd20	65.6797	70.3388	62.6058	64.4885	70.2087	67.9186	68.879	65.0246	68.0255	69.0237	65.4489	71.6329	68.5318	63.9845	71.0567	68.0426	69.5191	53.7082	65.6307	66.1052	65.7283	69.183	69.7369	69.2127	66.5993	59.9066	63.6786	60.7388	59.79	55.1204	59.0108	58.1157	70.4948	59.0424	56.4964	68.2187	59.9037	66.6919
ENSMUSG00000005949.5	Ctns	11.7658	10.7524	12.716	11.8053	12.7878	11.1558	11.82	10.5173	10.5123	11.1995	10.7684	11.634	10.8838	10.9601	11.1478	11.696	10.8582	10.9065	11.5552	11.3054	10.4571	10.6175	10.7165	11.9106	11.2529	11.9403	11.1525	13.4678	13.5273	13.4547	12.7229	12.6174	11.8074	11.9052	11.0279	10.3595	12.2897	12.1741
ENSMUSG00000005950.10	P2rx5	2.85698	3.71855	2.36429	2.57249	2.73294	2.01771	2.11172	1.18459	2.58582	2.81991	1.8115	2.11681	2.18283	2.36811	1.80543	1.80512	1.67049	2.79963	1.96	2.37522	1.93178	3.10831	1.62415	3.02513	1.74095	1.69353	1.20567	2.33382	1.03828	1.4317	2.42739	1.5564	2.36147	1.65394	3.81338	1.57953	2.55626	1.52779
ENSMUSG00000005951.9	Shpk	4.33154	4.03216	5.33563	3.92922	4.0921	4.30223	4.39352	4.62632	4.4787	4.55031	4.8139	4.30136	3.22877	5.2068	4.34164	4.26665	4.47452	4.46567	4.69522	4.58079	3.78373	4.60092	4.00237	5.40724	4.44734	4.48188	4.71165	4.60818	4.04928	3.83955	4.63158	4.30655	4.20594	4.4313	5.35934	3.98441	4.2698	4.05266
ENSMUSG00000005958.10	Ephb3	22.3028	20.116	21.7898	22.6591	25.0933	20.7274	23.3282	29.935	20.6358	24.0654	22.0232	23.6744	24.6629	21.7532	21.9231	24.2871	25.5644	21.71	21.5746	23.7059	24.235	21.035	22.7816	21.892	23.9776	19.8263	23.4313	19.5327	25.5565	23.6881	19.3773	28.5441	21.7423	27.29	19.6337	23.8495	24.7901	25.699
ENSMUSG00000005968.10	Tuft1	4.54658	4.04709	7.06092	3.13633	4.47208	4.46899	4.1951	4.77039	3.17734	4.14975	3.82428	3.67479	4.65367	4.8273	4.29865	4.17714	4.53418	3.74429	5.48507	4.6579	4.27865	4.09312	4.14738	5.02728	4.57395	3.7292	4.33091	4.05817	4.18278	3.95344	4.82689	4.15544	5.25393	4.05683	5.97773	4.26901	4.04508	3.79535
ENSMUSG00000005973.6	Rcn1	17.6948	20.4744	19.5054	17.1441	18.9113	21.1943	20.0401	15.3997	26.8553	18.1211	17.9305	19.3731	20.9188	19.1422	17.4382	16.3654	17.6743	18.2749	20.9603	16.4723	16.2365	19.4193	18.1992	17.727	18.2958	18.4236	21.2738	21.7476	18.511	18.1565	25.8085	18.7222	18.766	17.9905	28.2396	14.6569	18.0905	18.0118
ENSMUSG00000005980.11	Dnase1	3.7325	4.56978	4.50493	4.96879	5.21743	3.83533	3.52899	5.36269	3.31255	4.56633	3.80751	4.38603	4.3505	4.31117	3.7255	4.17714	4.47452	3.26337	4.37343	6.30822	5.25252	5.72422	5.03196	6.54715	5.87175	2.3949	2.93487	3.32978	2.61053	3.17251	3.64109	3.36969	5.49147	3.63554	3.31523	5.40741	3.86249	4.40646
ENSMUSG00000005981.11	Trap1	64.497	66.7397	64.1873	66.6381	63.4275	67.2183	67.6318	64.0481	63.6989	66.7325	71.3027	68.8387	68.2892	66.3526	68.4919	64.8948	63.0161	66.882	65.0895	68.2337	67.3887	69.0907	68.1708	72.0186	67.2798	66.0136	63.282	62.7456	63.5723	69.1608	67.9112	68.3306	67.3928	67.593	72.4714	64.6043	67.7551	71.3557
ENSMUSG00000005982.9	Naa60	53.3609	56.0619	54.3308	54.9386	51.2535	56.8462	54.9757	50.8575	60.1836	54.812	54.2276	54.3089	55.0861	57.6391	55.1231	50.1108	54.0373	51.1491	52.2471	52.1315	50.7052	53.8723	53.4519	56.1184	55.5521	56.3827	53.0497	55.1198	52.3144	52.2082	55.9556	53.1141	51.645	52.3175	49.8831	52.4946	47.4875	52.3147
ENSMUSG00000005983.11	1700037C18Rik	3.82466	3.36013	3.96178	4.33447	3.87288	3.53517	3.42978	3.02552	4.17449	3.55693	3.47204	3.55624	3.85027	4.38707	3.79714	3.655	3.38572	4.55155	4.22716	4.62706	3.97531	3.50839	3.34981	3.58047	2.73804	4.90954	4.58474	4.75683	4.12345	3.61178	5.37096	3.89856	3.99634	3.47951	5.59983	3.1733	3.51135	3.42546
ENSMUSG00000005986.11	Ankrd13d	46.3414	47.5944	44.8576	45.5648	46.2553	43.6727	40.7605	41.829	47.9981	48.2269	47.7029	41.2863	45.8394	49.791	48.7467	44.6208	43.3282	49.7063	43.6319	45.3606	46.3307	45.8553	45.4617	47.7445	46.0877	47.4703	45.5301	50.7941	47.3158	47.5714	51.5612	48.732	50.2616	44.1882	44.2146	42.3912	47.2347	47.2649
ENSMUSG00000006005.13	Tpr	135.768	136.332	121.01	123.268	131.093	124.982	118.342	131.906	94.6949	130.805	115.097	122.436	124.543	121.927	126.767	132.535	132.073	101.611	129.053	123.157	126.619	129.995	130.541	128.912	122.12	95.2656	121.837	118.713	114.448	107.019	104.252	109.492	131.097	119.302	91.2119	119.404	120.13	118.186
ENSMUSG00000006010.10	BC003331	56.5251	48.2366	54.0272	55.52	52.3935	47.7581	48.0594	51.866	44.2969	48.2589	48.2396	46.4852	48.5225	48.1212	53.6615	52.8259	53.3064	59.2216	48.2101	52.5942	55.3031	55.0571	54.815	55.0954	51.7062	54.8431	53.3828	52.0873	53.4861	55.2343	55.6348	53.8243	52.3157	60.2751	52.7002	53.7326	58.3025	56.6568
ENSMUSG00000006014.12	Prg4	0.660484	0.8363	0.750822	0.475735	6.00662	1.0172	0.666114	1.61681	3.41395	0.624866	0.587061	0.592707	2.45568	0.394685	0.587482	0.522142	2.55048	1.271	1.09701	0.5244	0.606674	0.584732	0.783072	0.613795	0.791341	0.66715	0.777343	0.906771	1.12727	0.976158	1.12999	0.710203	0.628794	0.858175	2.02693	0.398441	0.646089	0.707607
ENSMUSG00000006019.11	Dhx34	11.5815	11.2154	11.1984	12.4572	11.5017	10.5555	10.4452	10.3092	13.6896	12.0647	10.7851	9.88975	11.1567	10.1555	11.0332	10.4279	10.4704	12.0745	12.0525	10.2412	11.7663	11.4177	10.818	11.2237	9.60688	10.6573	9.56607	12.6056	11.7177	12.8853	11.4255	11.8317	11.3183	11.0627	11.6978	10.6156	11.1661	10.3407
ENSMUSG00000006021.5	Kptn	16.7886	15.2625	17.205	16.5098	15.9446	16.1417	14.5128	15.3837	18.4556	16.3907	15.3139	15.4443	16.447	15.5293	15.7904	16.3505	14.9001	18.8932	13.2958	15.8554	15.9332	15.5569	15.6034	15.1403	17.3145	16.5932	16.0386	16.5597	14.7435	14.6098	16.4337	17.4831	15.3286	16.0245	19.2558	14.6142	17.6691	16.5162
ENSMUSG00000006024.8	Napa	224.119	203.027	223.729	221.622	205.701	218.93	224.863	243.146	198.381	209.971	235.042	215.136	216.676	238.784	220.349	219.658	209.571	268.73	211.768	238.694	219.233	203.148	221.58	197.92	208.313	278.509	231.886	251.964	252.865	252.874	246.883	259.949	199.663	256.922	222.413	235.407	241.623	238.592
ENSMUSG00000006050.7	Sra1	55.8646	54.927	57.7334	54.6919	49.8505	54.445	57.6826	49.9131	53.6092	52.4407	54.2612	53.9872	55.2984	54.9219	56.4843	54.8995	47.3702	66.401	49.1462	59.2572	56.277	52.7182	50.3341	54.014	53.5263	66.2189	55.5721	60.3375	56.6455	58.0488	58.7736	60.8508	55.6273	61.3205	63.5391	50.0755	59.6509	56.7211
ENSMUSG00000006057.11	Atp5g1	49.5823	47.5048	54.4586	50.4279	45.9777	51.9437	53.1332	43.6539	52.8994	49.6048	55.5527	48.4835	51.8574	55.6202	51.4262	49.7229	49.0407	60.7674	51.6767	52.5479	50.5774	45.6552	45.2152	45.3478	46.3251	61.6173	52.4944	54.0049	53.6641	58.846	60.5454	58.6144	49.6468	48.3231	67.2666	48.8517	51.0832	49.4038
ENSMUSG00000006058.6	Snf8	42.3631	38.9327	40.2089	45.4062	38.8896	39.6206	43.3258	38.0831	44.3138	41.0329	44.4489	40.2533	43.9143	42.4893	43.445	41.4134	41.27	54.8762	41.745	41.8749	40.6791	39.8541	38.6751	38.8152	42.1626	62.9345	47.291	50.3927	48.2354	53.7375	52.1611	49.4724	38.5661	45.4053	47.1175	41.324	45.7319	40.6874
ENSMUSG00000006095.8	Tbcb	55.6649	52.9408	56.0241	55.6433	54.2349	56.3126	57.0874	49.3528	70.1719	59.3303	60.7859	56.9507	57.1022	60.235	57.387	51.9755	53.7539	74.3705	55.7283	57.1133	56.0854	54.3493	53.4954	54.3647	51.9911	77.4236	62.6792	66.2984	63.0383	76.482	76.6861	68.1946	54.9426	60.7744	77.1608	51.8684	59.5806	55.8527
ENSMUSG00000006127.5	Inpp5k	43.3769	35.707	35.9276	38.094	38.305	37.5528	34.3687	42.9015	30.3876	34.9765	40.524	35.6132	38.3814	42.3679	37.2693	38.6684	37.6307	44.4677	37.2107	41.5972	37.9011	38.0537	39.7627	41.2704	38.1743	42.0818	39.6445	39.4074	40.0182	40.5756	39.48	41.7509	38.608	44.5939	35.5915	43.8996	43.0913	39.9798
ENSMUSG00000006134.3	Crkl	40.7964	47.923	42.6531	42.5342	45.89	47.1245	47.8752	47.3197	43.6377	46.3843	44.365	42.3024	46.6277	46.9978	42.9292	46.5453	47.3702	25.8665	41.9644	44.466	45.2132	43.8395	43.9245	45.0117	45.8186	30.9284	43.8167	37.579	37.2297	31.1557	31.7375	31.7174	46.0557	37.7129	31.4174	43.9708	38.1052	40.9608
ENSMUSG00000006154.9	Eps8l1	5.09955	6.76507	6.10243	7.34746	10.201	9.18811	6.84538	10.7734	8.58558	9.77355	10.2987	12.0066	8.5191	7.89369	9.48569	7.53377	5.01146	5.04964	4.41731	10.0561	7.91869	8.21702	11.7896	12.8459	7.8501	1.72775	6.5043	6.33253	7.84641	6.81683	7.46354	9.0362	7.21017	7.59875	6.01208	16.9764	6.5873	8.70035
ENSMUSG00000006169.15	Clint1	64.6045	68.9051	61.9508	57.652	63.5298	67.435	61.977	68.4664	59.1357	67.9662	63.8386	66.9759	64.6663	59.7037	62.0582	67.3415	66.9686	46.7006	61.1987	66.1515	66.7341	60.9198	62.0077	64.6677	64.1144	48.4111	59.9347	58.0334	56.2598	54.9089	49.4965	49.5329	63.3964	57.0296	52.099	62.8398	55.6339	64.9068
ENSMUSG00000006191.13	Cdkal1	10.0609	11.7978	10.7991	11.0652	11.1217	9.58831	10.0201	12.2942	8.67009	10.11	8.873	10.0591	10.232	11.0815	9.87257	10.0997	12.3944	12.8989	11.6869	11.1821	12.5965	14.1259	12.5146	12.2028	11.1421	10.4862	10.0261	11.015	11.7325	12.3972	11.8301	11.2575	10.424	12.9506	14.1026	11.8252	13.3853	10.7267
ENSMUSG00000006205.9	Htra1	131.329	127.984	126.426	133.787	145.825	146.459	148.657	135.748	166.134	138.64	151.411	150.04	132.561	130.413	133.573	128.865	139.381	139.775	128.965	144.58	119.898	117.731	129.946	125.39	129.527	157.071	139.811	134.499	140.434	172.894	158.799	168.711	126.416	134.983	155.919	124.812	143.432	132.934
ENSMUSG00000006215.8	Zbtb17	27.2488	27.8219	31.3428	28.0155	25.8095	25.113	24.6746	28.5583	23.8301	27.1416	25.73	25.08	28.9528	31.4989	27.9412	27.3752	26.5339	28.7864	27.045	29.644	28.7851	25.3281	31.2069	27.2847	28.1084	31.3218	28.3809	30.087	28.3301	26.7467	29.8123	28.6952	28.2259	27.4304	29.2359	30.0538	29.1583	33.1289
ENSMUSG00000006218.4	Fam131c	2.33473	1.64273	1.77322	1.81484	1.54915	1.83429	2.11172	2.01701	2.56891	2.37129	2.3147	2.16762	2.24346	2.45919	1.89141	1.40233	1.67049	2.40459	2.25253	1.91252	2.20318	1.90807	1.47914	1.92907	1.7093	2.48043	1.61814	2.34869	2.03206	2.31024	3.43183	2.81059	2.02611	2.83978	2.09564	2.10604	1.71354	2.09066
ENSMUSG00000006235.5	Epor	3.24098	3.95749	3.81801	3.62968	4.35516	4.45231	3.55733	4.86644	3.80267	3.50886	3.38818	3.99654	4.1686	4.56923	4.0264	4.20698	3.69893	4.92941	4.1394	3.59368	3.89548	3.8777	4.29239	3.43433	4.3682	5.47405	3.91844	4.97981	4.12345	4.11613	4.86874	5.71184	4.03826	5.28948	4.34588	4.21209	4.32599	4.76026
ENSMUSG00000006241.11	Ccdc159	4.54658	2.95692	3.53046	4.36971	3.41983	2.6347	2.93374	4.03402	3.88717	3.70113	3.10303	3.77639	4.13828	3.76468	3.03771	3.02843	3.25148	3.58971	2.9985	4.88926	5.38024	4.55475	5.17698	4.67654	3.90922	3.52392	2.61758	3.38924	3.04067	3.66059	4.38047	3.35457	4.58321	4.44691	4.13975	4.3117	4.38217	4.84067
ENSMUSG00000006262.11	Mob1b	37.3711	36.5881	38.7552	36.8959	36.142	36.8358	37.4583	36.7064	36.6408	34.9765	32.3387	33.9367	36.5927	33.4116	35.3779	38.8176	38.9283	30.7788	42.3594	34.7492	35.4266	39.177	36.0648	33.788	33.9644	31.7153	35.0121	36.2114	33.922	33.108	27.8592	28.8614	31.817	35.0447	30.6788	36.9127	32.5713	34.5441
ENSMUSG00000006273.10	Atp6v1b2	827.187	808.821	764.672	781.156	819.034	875.438	899.566	727.869	871.656	842.768	918.85	861.542	847.15	843.077	836.446	836.084	825.25	722.133	798.611	813.745	814.348	823.764	776.111	819.636	787.906	844.133	851.65	855.844	800.334	820.656	833.475	780.18	819.431	780.502	660.401	766.799	792.835	790.156
ENSMUSG00000006276.9	Eps15l1	43.0543	43.7116	38.867	39.5212	39.4888	39.7206	38.4362	40.9325	32.9058	40.7926	37.5551	36.0027	40.7158	42.1098	43.1012	44.7103	39.7785	40.5173	37.0644	43.0625	39.8649	39.5463	38.8346	40.8466	39.3613	39.3276	40.517	43.3615	38.3421	38.786	36.7457	39.4238	39.139	42.9556	36.5706	42.6616	40.2541	38.9023
ENSMUSG00000006281.7	Tep1	3.40994	3.01665	5.83085	3.89398	4.04826	5.01927	4.23762	5.47475	3.44775	3.95749	4.41134	4.911	3.9109	3.91649	3.8258	3.77434	4.11656	2.6794	5.04626	4.56536	4.37444	4.3701	4.95946	5.68491	3.84592	3.38707	3.10937	4.20682	4.13828	3.72567	3.61319	3.79278	4.45745	3.49511	7.28321	4.63899	3.6799	4.08482
ENSMUSG00000006288.7	Ttc5	27.6328	27.792	26.8379	28.5617	26.1164	27.2475	24.9864	27.7259	28.1736	27.5903	27.6925	27.7218	29.3924	26.034	27.3681	26.5248	26.2952	30.4868	25.2021	30.1684	30.5891	29.5751	28.9737	28.1615	29.1055	30.2954	26.7311	26.1923	26.9507	26.3074	30.6633	29.7076	28.2818	30.0205	37.2577	27.8909	31.3494	31.2794
ENSMUSG00000006289.10	Osgep	14.9914	14.4262	14.7928	16.3688	14.8777	14.9744	16.3977	16.5043	18.6415	16.2465	17.008	17.2054	16.4622	14.6337	16.2202	14.7393	14.393	19.6146	15.2265	14.529	16.7474	16.3417	16.8941	16.5432	17.2829	21.9988	16.5463	14.7908	17.4431	19.0513	21.6652	19.7799	16.3626	17.8032	20.8362	14.5573	18.877	16.6127
ENSMUSG00000006299.9	Aamp	128.011	128.193	122.847	122.951	114.579	122.78	122.65	109.975	126.367	122.185	126.168	116.78	125.816	132.098	127.054	122.48	117.292	143.502	124.226	124.375	124.065	117.931	118.519	115.218	114.982	142.804	134.1	135.481	133.241	139.77	134.483	136.48	120.002	128.055	129.706	121.041	131.816	125.134
ENSMUSG00000006301.13	Tmbim1	25.4056	24.8351	29.1383	28.1741	27.9286	26.2136	30.8113	33.3127	24.3371	28.2632	26.9377	30.5329	30.3322	28.0985	25.7489	27.584	24.3563	34.0078	27.3815	30.7545	28.4817	25.8975	28.6111	29.7983	27.7602	34.2128	25.3509	26.7275	34.3818	37.3868	31.4864	36.7643	29.2739	29.8333	39.1472	32.8571	33.1472	33.9169
ENSMUSG00000006304.10	Arpc2	225.563	186.988	191.476	193.959	190.78	197.603	207.247	223.36	174.382	188.373	212.784	203.146	194.818	196.173	219.016	219.986	184.395	234.688	185.41	206.259	196.211	189.576	192.897	190.467	201.713	263.798	226.524	232.713	208.442	233.806	192.197	229.547	176.635	246.718	197.798	212.881	214.235	213.826
ENSMUSG00000006307.12	Kmt2b	46.1724	56.8833	55.7365	52.9651	47.4684	47.7915	45.1824	58.7655	43.9758	55.4529	43.6773	40.8968	54.0402	51.3394	46.6547	53.9	50.1892	41.3246	52.2617	59.9666	56.5644	48.9328	57.5123	55.7531	55.473	36.9669	47.7986	41.3101	38.1493	33.3195	35.7273	38.7136	61.7616	41.3328	36.2443	46.4326	44.5239	50.3366
ENSMUSG00000006315.8	Tmem147	43.5612	40.5755	42.8608	45.9525	42.6748	43.2225	47.8043	38.4513	53.4233	41.9622	45.7236	45.5707	46.0971	43.9314	42.5567	43.6511	40.3005	49.3284	42.257	44.0804	42.6907	42.9624	40.9518	43.4041	41.1656	60.3514	43.5788	49.4859	45.3134	50.8904	51.3519	47.6894	41.696	45.5925	51.618	40.8117	43.8919	44.6275
ENSMUSG00000006333.10	Rps9	145.537	137.317	155.82	144.87	132.014	151.612	151.307	143.576	189.779	139.537	160.72	150.378	146.068	148.796	127.627	134.713	135.101	187.816	142.831	142.359	128.854	136.119	134.732	132.565	137.883	216.653	157.182	165.003	167.178	174.846	177.102	167.124	129.853	153.52	224.405	140.849	150.553	149.273
ENSMUSG00000006335.12	Tfpt	14.0545	13.112	14.1857	14.8006	13.1678	13.9406	12.7695	11.1736	13.2333	12.7697	13.8379	13.3444	13.3547	14.0568	14.1856	14.0083	13.349	17.1241	13.0764	13.1408	13.0595	12.5717	12.8917	12.4951	11.332	18.0473	15.6103	17.4665	14.5062	15.5372	15.4851	14.9143	12.8833	13.4343	14.4118	11.2844	13.1746	13.348
ENSMUSG00000006342.10	Susd2	3.3485	3.37507	2.85951	3.52396	4.44285	3.61855	4.56359	4.14608	3.51536	4.14975	2.91853	2.77726	4.06249	4.11383	4.26999	3.66992	3.80334	4.19086	2.98388	2.79166	3.7039	3.47762	4.08938	3.77046	2.88048	4.24239	3.20456	2.82437	3.94546	3.53044	3.96195	4.33677	4.6391	2.87099	3.29806	3.4579	3.34281	2.83043
ENSMUSG00000006344.12	Ggt5	1.41313	1.25445	4.24933	1.65626	2.54295	2.26784	1.98417	1.85693	3.17734	1.82653	1.44249	1.60878	2.15251	1.70018	1.61916	1.50675	1.49151	2.06108	2.74985	2.00506	1.94774	1.93885	1.88517	1.56372	1.61434	1.69353	1.17395	1.08515	1.45359	1.8547	2.35764	2.43282	1.70473	1.24825	2.14717	2.14873	1.53095	2.17107
ENSMUSG00000006345.6	Ggt1	1.75105	1.49339	1.88504	1.62102	1.11071	2.13444	1.95582	1.50476	1.97739	1.53813	1.35863	2.37083	1.84934	1.7609	1.70513	1.04428	1.07388	1.30535	1.71134	1.52693	1.67634	1.16946	1.62415	0.993764	1.74095	2.32647	1.47536	1.20407	1.06794	2.04993	1.92517	1.48085	2.08201	1.65394	1.78645	1.60799	1.6714	1.38305
ENSMUSG00000006356.6	Crip2	58.5526	60.2584	65.4174	63.7132	53.4019	56.3626	65.4209	48.3763	96.0301	63.48	56.861	58.5087	65.2272	65.6087	62.1155	53.8105	54.5295	71.8457	60.8331	57.4063	54.2813	53.5799	56.0186	54.4232	55.473	71.1627	63.7262	71.0255	67.1914	73.8951	84.1636	77.0494	58.6875	57.9502	78.1742	49.5063	63.7662	56.2065
ENSMUSG00000006360.7	Crip1	3.48674	2.65824	3.96178	2.32581	3.90211	3.53517	4.20927	3.04153	4.95192	2.81991	3.05272	3.77639	3.65321	3.27892	3.09503	2.99859	2.62505	3.81299	2.57433	3.10013	2.52249	2.52358	3.10328	2.86438	3.10206	5.38852	2.98246	2.97302	2.34354	3.66059	3.47369	4.57854	2.52915	3.4171	4.552	3.51482	3.39899	2.70177
ENSMUSG00000006362.11	Cbfa2t3	29.5528	31.8093	28.6271	25.4959	33.526	26.7472	26.3895	26.1251	26.0441	27.2057	26.7532	31.4474	28.2858	29.1459	30.7927	29.8367	25.982	22.3799	25.0704	29.5669	31.3714	26.0975	26.755	27.6354	32.3817	24.3424	32.109	26.5937	25.7493	20.2715	27.6639	31.2943	30.7411	30.551	21.3343	24.0772	27.3605	28.8511
ENSMUSG00000006369.10	Fbln1	11.5354	16.7857	19.9846	11.171	19.9344	14.3241	10.3319	9.38071	25.1145	14.2277	11.5399	12.2436	11.8995	10.8235	8.15311	10.0848	14.1096	15.3207	14.5391	9.50089	12.788	13.0949	9.33886	11.1798	9.81263	10.5204	8.86805	11.8326	10.2196	10.2334	10.4908	13.1161	13.1628	8.56615	23.2925	8.65186	13.315	10.2281
ENSMUSG00000006373.10	Pgrmc1	383.633	362.401	346.736	348.132	344.657	353.384	369.126	267.398	477.328	354.107	351.867	350.95	349.42	347.808	361.689	331.754	318.198	432.654	343.789	299.417	337.502	369.274	323.133	354.73	336.747	383.201	372.728	386.21	352.807	408.473	431.295	382.633	358.706	363.445	440.737	278.638	368.748	324.808
ENSMUSG00000006378.9	Gcat	9.36965	9.85639	11.3582	11.2062	10.3618	9.95517	10.7854	9.26865	13.8417	9.78957	11.6741	11.7864	11.4295	11.1574	9.97287	9.36873	9.78428	12.0917	11.1164	10.087	9.89836	10.6483	9.94791	9.57228	10.5723	13.0693	11.1366	10.8069	9.83397	11.356	11.7185	13.6752	10.438	11.9364	16.3013	8.92223	10.7728	10.5176
ENSMUSG00000006386.11	Tek	9.64613	10.3193	10.5435	9.90233	11.6917	12.5732	12.7554	12.4543	14.3487	11.8564	14.1565	15.6475	12.6574	10.9601	7.82355	11.1589	11.5741	7.17942	12.506	10.0099	9.57906	11.2638	13.1527	11.8813	12.4715	9.25457	7.42442	8.66636	7.93541	8.42749	8.81674	8.94553	10.2284	10.0953	5.84031	14.6427	9.42447	10.1316
ENSMUSG00000006390.11	Elovl1	7.17316	7.31762	8.40282	7.61176	6.69351	8.00416	8.61696	9.01252	8.02786	6.12049	8.21885	8.90754	9.1406	6.90698	8.43969	8.87642	7.21889	9.77294	7.62059	9.33123	7.23219	7.2476	7.87422	8.69543	7.62853	10.8968	8.96324	9.70691	10.3086	10.1846	8.8865	9.71618	7.825	10.1109	11.8009	9.84718	8.59579	9.52053
ENSMUSG00000006392.12	Med8	15.9898	15.2923	17.1411	17.056	15.6231	15.1078	15.5757	16.6323	15.2276	14.3399	16.4377	15.8168	17.8264	15.7874	17.5958	18.3048	16.511	17.6222	16.9233	16.8425	15.4702	15.4954	16.053	15.1403	16.3333	21.0751	18.1486	18.0165	16.8053	17.1478	18.0799	16.5915	16.4045	18.521	15.5971	16.7061	17.4444	19.0089
ENSMUSG00000006395.12	Hyi	3.74786	3.21079	3.54644	3.27728	2.8937	2.66805	2.65028	2.7854	2.87313	2.38731	3.01917	2.99741	3.21361	4.05311	3.53922	3.53565	2.83386	4.19086	3.33492	3.62453	3.19302	3.38529	4.3939	4.06274	3.14954	4.41345	3.41079	3.4933	3.42632	3.54671	4.75713	2.9617	3.78674	3.55753	4.00233	2.68947	3.63776	3.47371
ENSMUSG00000006403.8	Adamts4	15.9438	16.4422	16.3104	21.5314	20.212	16.1751	18.4811	29.1506	11.8136	19.6272	16.1022	20.2029	17.0382	18.3073	17.5815	20.6768	17.3164	20.0783	17.9325	21.3153	22.2873	17.542	21.2735	24.0695	21.936	16.1827	18.0534	15.3259	23.9694	21.5243	15.9594	21.1248	19.9817	18.9891	20.7159	26.7667	20.5203	21.4534
ENSMUSG00000006411.8	Pvrl4	13.3018	13.2165	10.0962	10.519	11.0779	11.3392	10.3602	10.6934	7.13212	11.4559	12.6805	10.9736	10.611	11.2485	11.4201	11.7109	12.1409	9.75577	10.6776	12.8169	10.5849	9.87889	9.7739	11.2968	10.4615	10.2981	11.5808	11.0894	11.2876	10.1683	7.97971	8.97575	10.0328	9.14347	7.28321	11.3129	8.65197	11.2574
ENSMUSG00000006412.6	Pfdn2	58.4912	54.927	56.5193	57.0001	52.1597	57.4298	62.1187	50.7615	63.6989	53.7866	60.4169	56.4427	59.9217	61.4038	58.7912	54.5564	53.724	68.0499	54.9531	54.445	52.5571	54.657	52.1903	52.8302	52.4817	76.6025	63.4724	63.7267	64.2694	74.0253	70.0457	64.6889	51.3236	62.8184	61.7355	55.8955	56.2097	56.1904
ENSMUSG00000006418.13	Rnf114	52.0707	53.6874	54.842	55.1148	47.8337	54.9619	54.2812	51.2417	59.5921	48.323	55.385	49.5673	52.8427	59.4456	55.0084	54.0044	54.1715	59.7712	54.1778	52.4245	50.1623	55.6572	51.7117	53.1225	53.463	64.5425	54.5885	59.0739	53.9459	53.77	58.0343	58.2668	50.7507	56.6552	61.2717	54.0883	53.3304	57.8469
ENSMUSG00000006423.11	C330007P06Rik	49.0755	45.429	46.6628	45.7763	45.4515	45.507	46.2453	50.4893	46.1391	46.0959	45.6733	49.0423	47.9162	44.4779	47.9156	46.3662	47.7729	49.1567	45.4602	45.9158	51.5832	51.3948	47.2453	49.3082	50.5825	42.2699	44.0864	44.6845	44.9723	47.1484	49.092	43.0957	48.6547	52.5047	55.4486	49.8193	49.5662	50.2401
ENSMUSG00000006435.11	Neurl1a	200.618	216.751	211.061	223.824	199.198	227.418	203.207	175.832	241.191	200.999	240.762	219.251	192.756	201.532	197.924	207.529	213.36	201.505	199.101	201.416	194.231	189.038	191.78	184.986	182.024	245.853	196.604	219.498	203.28	197.916	186.044	187.342	186.654	192.809	203.947	197.228	176.761	198.741
ENSMUSG00000006442.10	Srm	42.3631	42.1435	39.8734	39.8031	36.2297	44.5565	45.1824	35.4578	46.2236	42.9556	46.5455	49.3133	42.9138	42.4438	43.9466	40.9509	39.3907	50.5823	37.5617	43.4481	43.6326	38.9462	38.646	40.1744	41.1814	53.9194	45.8791	48.1927	40.834	48.092	47.683	47.2511	41.4306	47.1528	45.6746	38.8195	43.3301	42.2956
ENSMUSG00000006445.3	Epha2	0.983045	1.01551	1.42177	1.72674	1.28609	0.967169	1.10547	1.05653	1.75768	1.36189	1.27476	1.32089	1.4249	0.789369	0.85973	1.55151	1.46168	0.841607	1.17015	1.09507	1.22931	1.3695	1.1021	1.18375	1.39276	1.35141	0.92012	1.42705	1.60191	1.51304	1.60431	1.73773	0.950178	0.967397	2.12999	1.57953	1.17981	1.31872
ENSMUSG00000006456.10	Rbm14	19.0004	20.2205	19.4255	21.6195	18.546	18.1094	20.7913	19.834	22.0893	20.4604	19.1046	21.5068	20.1002	18.4287	17.4382	19.3044	18.1367	18.2749	18.0203	19.3874	19.7967	19.3731	18.4892	19.2323	18.9447	19.9119	18.3548	19.5922	20.1723	20.8247	21.3164	23.7993	19.6184	19.6132	18.2252	19.0113	19.9164	19.2662
ENSMUSG00000006457.3	Actn3	1.12129	1.6726	1.00642	1.12767	0.789191	1.75091	1.53065	0.960482	1.35206	0.817133	1.39217	1.11768	1.66744	1.18405	1.14631	1.25314	1.05897	0.94466	1.62358	1.43439	0.590709	0.984811	0.884581	1.13991	1.26615	0.975065	1.50709	1.79868	1.05311	1.20393	1.54851	1.04264	0.964151	0.920588	0.72145	1.18109	1.16577	0.884509
ENSMUSG00000006463.9	Zdhhc24	17.7255	17.5474	19.3297	18.3951	16.1346	17.0755	15.7741	18.0731	14.8896	15.9261	16.4377	16.4095	17.5536	17.0322	19.9028	16.7831	17.0032	18.7902	17.5668	19.4491	21.6008	20.3425	19.1418	20.0068	20.1159	16.8327	19.9888	18.1652	16.212	16.9526	18.3589	17.8306	21.0576	18.9735	16.851	19.1394	18.8489	20.8744
ENSMUSG00000006464.8	Bbs1	42.8393	48.8937	45.3688	46.0406	46.1092	43.5226	39.57	45.4468	43.5701	44.3495	39.5343	42.8273	43.8385	41.366	44.9066	42.756	47.9668	34.6948	44.8167	46.0701	44.4628	47.471	44.8236	45.2893	45.4071	30.9626	40.1839	39.1101	40.9823	34.377	36.2296	39.2727	48.3892	37.9313	34.8873	43.3731	42.066	41.3146
ENSMUSG00000006471.13	Ndor1	22.1953	19.7277	22.8601	24.192	19.9636	16.3085	17.2764	21.4027	15.667	19.8195	16.5216	17.7304	19.888	21.0853	20.5619	18.3197	18.435	21.5726	18.4152	23.5054	20.4194	20.5118	23.2746	20.6937	20.3533	19.7408	19.1956	18.9084	17.7101	16.9851	19.6982	19.5835	21.1974	20.8771	20.8018	21.3735	22.0513	21.4212
ENSMUSG00000006476.15	Nsmf	840.811	823.173	867.822	871.493	776.754	879.724	780.09	812.04	808.853	857.204	976.517	881.694	774.01	781.931	755.187	852.315	852.366	749.408	801.917	867.434	843.644	761.767	831.245	739.185	777.223	984.44	752.912	829.458	828.931	748.355	723.308	771.613	749.006	811.381	973.94	870.991	746.204	886.696
ENSMUSG00000006494.7	Pdk1	49.8588	50.4468	52.877	52.6656	56.7925	49.8259	50.0436	48.5524	55.4345	52.0081	48.0719	49.8552	50.8872	45.3432	48.5175	49.887	54.0373	42.1834	58.7122	49.0005	52.2857	53.3337	50.7837	50.6527	47.8445	45.332	46.3074	44.4615	47.4196	46.0909	49.4547	43.4433	52.148	48.4635	46.0869	48.3536	51.5186	47.6991
ENSMUSG00000006498.12	Ptbp1	14.546	15.0833	20.1763	13.2149	17.0845	15.5581	15.8025	15.4157	16.8163	16.8393	14.1398	14.5637	13.4456	15.4231	14.3002	14.0829	16.511	14.5134	17.6839	14.3284	15.9172	14.3413	15.5019	15.0818	15.2887	12.6416	16.1021	13.7205	14.8029	13.7313	14.2575	14.6423	15.7897	14.1833	20.7159	15.8238	15.7028	14.3773
ENSMUSG00000006517.4	Mvd	17.6487	18.3389	19.4415	19.9456	18.9698	19.21	16.2418	18.1851	20.3485	17.0156	20.8826	16.4942	17.4323	17.5635	19.3153	17.4396	18.1218	22.6375	18.5322	19.773	18.8867	19.7424	18.7937	18.6331	19.5778	25.2148	22.6223	24.3788	20.0388	22.5167	20.4933	19.9008	18.9337	19.3479	20.7331	16.6207	21.2507	21.0835
ENSMUSG00000006519.10	Cyba	6.11331	5.67489	5.94268	5.56786	4.80822	6.01979	6.08006	6.32317	8.8729	6.28071	7.12859	6.3335	6.06342	5.72293	5.68855	5.62422	5.5484	7.93515	4.63671	5.81467	5.25252	5.26259	7.06215	4.70576	4.96962	9.0835	5.77455	6.15415	6.85263	8.99692	8.38428	8.49221	5.17009	7.44272	12.6254	6.40351	6.88225	6.94741
ENSMUSG00000006522.11	Itih3	23.7928	22.4606	22.8921	24.703	22.0389	24.5794	26.0493	21.7069	30.6073	24.1775	26.5351	26.2654	24.7084	27.2788	19.7738	23.2876	23.0139	19.4085	22.6277	22.9348	21.9201	22.8353	19.7653	20.986	23.0913	19.3473	20.4489	20.3355	21.3292	20.9549	19.5029	22.1523	22.0777	19.5508	23.3269	19.5947	22.88	21.0352
ENSMUSG00000006526.7	Tmem110	19.4919	21.236	20.0326	19.2408	18.5606	20.1771	21.6274	18.5533	21.5992	19.2267	18.8027	19.2715	18.9027	18.5957	18.0114	19.7071	16.2127	19.4944	18.5176	21.2228	20.6908	18.7422	19.2868	20.3868	19.926	20.5106	19.7033	18.849	17.9325	17.9613	18.3868	18.1328	21.8541	19.582	19.6853	19.794	18.3573	18.8481
ENSMUSG00000006527.10	Sfmbt1	36.1576	39.545	34.2982	35.6096	38.6557	38.1698	34.2128	36.7224	29.4918	34.8804	33.1438	35.0036	34.3038	34.5805	36.4812	41.2194	38.8388	27.6013	35.748	38.2195	35.8736	35.2993	37.2974	37.3684	37.4146	30.7231	36.3923	32.183	30.911	26.8769	26.7711	28.801	34.1365	35.1228	25.7489	38.9334	32.8803	37.2619
ENSMUSG00000006567.7	Atp7b	2.33473	2.74784	3.21096	2.39629	2.60141	1.90099	1.74323	1.95298	2.04499	2.14698	2.07987	2.28616	2.53148	2.53509	2.0347	2.56596	2.75929	1.21947	2.48656	2.0359	2.61828	3.35451	2.69725	2.44057	2.34237	1.21455	1.76092	1.90273	1.94306	1.59439	1.28345	1.42041	2.37545	1.31067	1.88951	2.54717	1.68545	2.52487
ENSMUSG00000006575.10	Rundc3a	298.062	301.501	310.856	309.527	288.829	294.42	280.93	280.925	315.875	305.8	314.664	303.805	305.536	315.034	297.008	301.157	293.931	323.658	301.781	323.724	311.91	287.857	300.134	291.67	296.879	382.02	308.843	331.982	325.233	329.779	336.822	326.376	303.023	305.448	326.319	293.494	286.259	309.658
ENSMUSG00000006576.12	Slc4a3	122.22	129.925	126.266	125.735	127.279	115.11	111.312	108.679	126.925	125.951	115.181	111.531	129.833	130.17	121.58	120.57	121.602	103.93	125.63	132.426	124.719	128.087	125.117	131.367	126.472	102.81	108.923	114.283	109.776	100.756	106.847	104.279	133.276	97.9724	96.8804	110.197	118.88	122.319
ENSMUSG00000006585.2	Cdt1	1.25953	1.16485	1.43774	1.23339	1.51992	1.26733	1.30388	1.08855	1.21685	1.02542	1.10703	0.982201	1.07626	1.54838	1.20362	1.08904	1.13354	1.13359	1.02388	0.647788	0.862115	1.38489	0.971589	1.49065	0.791341	1.21455	1.2374	0.891906	1.33493	1.39916	1.08814	0.846199	1.17375	0.889381	1.13371	0.626121	1.01127	0.820181
ENSMUSG00000006586.11	Runx1t1	24.0385	27.5232	22.8601	28.4207	30.91	23.5622	24.1077	28.0301	20.2471	26.7571	20.849	24.8429	24.9055	24.8651	27.4111	26.4502	26.9068	17.9314	25.6555	25.4025	27.6835	27.1439	25.6384	24.9902	29.8019	16.1998	24.4625	20.7517	23.3316	21.5243	23.9949	23.7238	27.1499	23.1707	16.0608	24.2053	22.7957	23.1098
ENSMUSG00000006589.7	Aprt	25.3441	24.2378	25.5918	25.073	22.5065	25.8301	23.9092	23.3077	27.4299	25.2831	27.7093	26.5533	24.2234	25.108	24.1584	22.9743	22.4322	35.7253	25.0558	25.1866	25.4643	25.2512	23.9272	23.6165	25.3862	31.3732	28.3651	31.2019	28.1077	30.6025	32.2397	28.7103	27.108	25.9325	37.7559	23.8211	28.6105	25.6829
ENSMUSG00000006599.9	Gtf2h1	37.6015	33.7059	34.8573	32.4733	32.4153	33.7842	32.3845	31.856	28.3595	32.6853	28.6989	32.7513	33.2882	35.9163	35.9797	34.4614	32.5596	38.0269	33.3346	35.8905	34.0536	34.1914	34.0636	35.2348	37.0348	39.5842	38.8354	34.1897	34.1742	35.1091	35.7413	34.9208	33.1864	35.8405	33.0493	34.5647	33.6107	35.7824
ENSMUSG00000006611.10	Hfe	6.15939	4.83859	10.0163	5.0745	5.37819	5.96977	6.36352	5.79491	5.37444	6.2006	5.56869	5.48678	5.36612	5.40414	5.71721	5.35569	5.72738	4.60307	8.24954	5.49077	5.55585	5.44724	5.27848	5.08573	5.44443	5.49116	5.36208	5.55955	5.88852	5.66171	5.32911	5.13764	4.89062	5.53913	8.72611	7.11501	5.78671	6.65794
ENSMUSG00000006641.8	Slc5a6	17.8023	19.8771	24.1701	18.818	19.6128	20.2605	19.2039	16.5203	19.2838	19.0664	18.3331	20.9818	21.8889	17.7456	19.2436	17.7678	20.1652	13.8951	22.3059	19.2794	16.1567	18.1267	18.2717	19.4515	19.926	15.8919	16.5939	16.8422	14.6694	14.6261	17.215	17.1809	18.8918	15.7748	21.8324	18.001	17.5427	18.4299
ENSMUSG00000006649.12	Nphs1	1.55137	1.85181	1.72529	1.25101	2.00221	1.45075	1.47395	1.29665	1.90979	1.68233	1.44249	1.54104	1.78871	1.70018	1.50453	1.55151	1.95387	1.32252	1.66746	1.61947	2.13932	1.40028	1.50814	1.46142	1.04457	1.36851	1.49123	1.48651	1.79474	1.95232	1.82752	1.43552	2.36147	2.01281	1.73492	1.1384	1.61522	1.41521
ENSMUSG00000006651.7	Aplp1	1559.25	1569.91	1525.33	1506.86	1424.33	1581.89	1585.39	1495.5	1765.15	1603.81	1726.83	1643.78	1503.92	1582	1458.63	1571.48	1456.19	1725.38	1455.52	1562.39	1513.25	1437.44	1427.55	1452.91	1438.29	1740.05	1583.48	1738.18	1689.71	1732.34	1544.67	1709.65	1424.97	1615.09	1508.41	1486.63	1596.06	1605.05
ENSMUSG00000006673.10	Qrich1	64.7274	65.5898	58.3724	64.277	67.2566	62.7159	60.3329	63.664	54.9105	63.3839	64.9457	63.5382	63.3475	63.0433	65.1532	67.6249	62.6283	53.3304	65.2065	61.802	63.6209	62.5201	62.4137	61.7887	60.0311	53.4917	59.7285	64.1132	59.4192	57.8536	50.5707	59.6268	59.9171	57.4665	49.4537	64.5616	59.7492	59.4068
ENSMUSG00000006675.6	P4htm	87.1685	83.5105	86.7918	80.082	74.8123	80.9921	84.4689	72.6605	89.912	80.9442	85.7444	85.4853	83.7509	86.527	84.2393	81.1111	74.5455	94.4489	76.6447	84.7368	79.0592	75.2919	78.6697	83.6515	77.3931	99.7817	86.174	96.861	87.7938	93.6949	90.8599	90.4224	78.9486	83.9451	82.314	72.7724	88.7389	82.8865
ENSMUSG00000006676.12	Usp19	124.048	126.162	124.189	120.713	135.726	117.661	108.562	131.202	110.599	129.219	112.732	123.334	120.177	119.24	119.746	121.227	126.629	96.6989	127.297	126.18	128.982	124.194	128.206	127.056	113.795	96.3433	103.704	109.749	109.939	109.232	91.8922	109.825	123.984	104.557	106.328	117.142	118.951	123.268
ENSMUSG00000006678.6	Pola1	5.28387	5.22687	5.44745	5.93787	6.07969	6.43668	5.64071	5.84293	5.00262	5.73595	5.90415	5.68999	5.94215	6.33014	5.61691	6.1762	7.18906	5.51338	5.32417	5.39823	6.01884	5.69344	5.27848	6.34255	5.9034	4.92665	5.33035	4.34061	6.65981	5.04348	5.34306	4.50299	6.76303	5.71077	6.09797	5.27934	6.17998	6.65794
ENSMUSG00000006699.13	Cdc42	296.726	268.87	274.897	278.692	271.423	288.983	317.325	272.105	308.692	270.423	300.592	286.464	280.767	289.592	290.704	287.432	273.139	326.578	278.378	284.579	280.076	288.873	268.101	275.682	277.761	337.698	310.636	305.27	303.756	329.746	319.105	297.439	270.982	320.567	331.111	287.176	294.392	287.514
ENSMUSG00000006705.8	Pknox1	10.2452	10.6628	11.0547	12.4396	13.3724	13.0068	11.6357	11.91	11.7629	11.3597	11.1542	12.6839	12.8999	12.9032	13.4118	12.4568	10.4555	10.8035	11.9355	11.5522	11.3352	11.9255	11.8041	12.802	13.7535	11.3073	12.5803	11.8772	12.4593	12.3809	11.6766	12.693	12.9392	10.813	9.48191	11.1421	10.7447	11.1609
ENSMUSG00000006711.11	D130043K22Rik	35.6815	42.1734	37.2855	35.9092	43.9462	37.7363	37.0331	46.4553	28.0045	41.818	35.9784	34.3601	35.9864	34.1402	38.4013	40.0707	40.6137	20.5077	37.4155	42.0291	39.7212	36.6227	44.2146	41.6066	43.2705	21.2462	34.3141	29.8491	32.7206	23.2326	25.0273	30.0401	39.125	31.4716	26.2986	39.9579	33.4281	38.0178
ENSMUSG00000006715.7	Gmnn	1.53601	1.73233	2.61989	2.14962	1.75376	1.90099	2.23928	2.32116	1.79148	2.163	2.54952	1.79506	2.27378	2.18595	1.57617	1.89463	1.70032	2.81681	1.98925	2.63742	1.83599	2.15428	1.97218	2.10444	2.05749	2.56596	2.66517	1.94733	1.63158	2.11501	2.84591	2.87103	1.55103	2.24686	2.74838	1.9922	1.99445	1.70469
ENSMUSG00000006717.6	Acot13	53.1152	46.1608	47.3497	51.9432	48.5498	51.0098	51.801	48.5364	55.7387	47.5059	52.6509	48.348	52.0544	52.9333	52.114	51.6473	49.6075	73.3743	50.8868	48.4915	48.6297	49.1636	48.507	45.4355	51.3422	71.4021	59.2843	57.2158	57.1646	70.023	71.3012	63.3894	48.2495	62.8184	65.463	51.2708	57.2631	51.3497
ENSMUSG00000006720.12	Zfp184	1.84321	2.74784	1.93297	1.8677	2.08989	2.61803	2.01251	3.07354	3.00833	2.17902	2.54952	2.26922	2.62243	2.27703	1.81976	2.53612	2.4759	2.33589	2.41343	2.2981	1.6923	1.89268	1.92868	2.67439	2.46898	1.50536	2.36376	1.75408	1.89856	2.08247	2.10653	2.23638	2.20777	2.04402	2.07846	2.00643	2.4439	2.33189
ENSMUSG00000006728.8	Cdk4	31.8875	32.1677	35.3685	33.4424	30.7492	31.9833	31.1656	29.887	36.8943	32.7013	33.8818	31.8369	30.0897	35.9618	33.0566	30.2544	30.5908	40.088	33.3638	31.4486	34.3729	33.5913	33.2226	32.2973	33.0464	42.0133	35.3294	35.706	33.9072	35.7599	38.6291	39.318	30.9227	36.449	45.2967	30.1819	34.636	33.0645
ENSMUSG00000006731.9	B4galnt1	115.523	123.294	115.483	112.414	112.591	114.71	113.565	119.516	107.252	119.253	125.933	118.982	117.418	126.102	114.674	119.899	110.879	114.252	117.307	125.918	115.188	104.975	111.66	108.627	111.579	129.119	122.249	126.918	120.707	123.37	115.106	128.003	111.255	114.106	87.8279	114.566	109.203	113.989
ENSMUSG00000006732.10	Mettl1	10.5831	10.7823	10.6074	11.03	9.45567	11.1058	10.0767	10.1811	10.8841	12.0327	11.6909	11.5324	11.5205	10.0796	11.2338	10.9501	10.5002	9.13744	10.3412	10.38	12.2612	11.6485	12.1231	11.8083	12.0126	9.81908	10.1372	10.0785	9.81914	10.2334	11.0209	11.7561	12.2685	10.2981	10.9592	10.4733	11.1099	12.0776
ENSMUSG00000006736.8	Tspan31	28.0322	28.6283	30.6879	27.1874	26.4817	28.5982	32.2569	28.7824	33.5987	29.6571	29.2524	32.0909	29.1347	28.7361	31.0649	27.7183	27.8315	32.1013	29.7218	28.9191	29.3598	27.8209	27.2045	28.1761	27.2696	32.3653	29.6501	29.8343	29.6947	34.8814	34.5136	33.576	29.5673	31.7057	35.6602	28.4174	32.3747	28.8993
ENSMUSG00000006740.9	Kif5b	251.921	245.394	246.27	259.346	261.134	244.077	260.436	295.252	257.415	253.808	250.725	259.115	251.541	250.898	249.537	257.237	265.637	242.108	253.483	258.39	260.024	276.24	268.869	270.932	263.865	233.28	229.268	225.652	250.017	240.672	231.188	244.627	262.095	255.315	276.676	275.308	247.649	248.064
ENSMUSG00000006763.8	Saal1	10.6599	11.0063	11.2623	10.0961	11.1656	11.6394	12.0326	11.5898	11.2221	11.9205	10.8355	12.4638	10.9748	9.53315	9.92989	10.1743	11.6487	10.7176	10.5606	10.3955	11.2075	10.7714	11.7751	11.7206	12.1867	11.7179	10.5179	10.3164	10.5311	9.01319	11.8719	10.925	10.7174	10.6414	11.8524	10.8575	10.9695	11.6273
ENSMUSG00000006764.8	Tph2	1.07521	1.01551	1.23007	1.09243	1.3007	1.0839	1.17633	1.29665	0.845038	1.20167	1.47604	1.01607	1.31879	1.27514	1.37557	1.13379	0.820328	1.271	0.877611	1.07965	1.08563	0.877098	1.27612	1.28605	0.965436	1.30009	1.2374	1.32299	0.889952	1.39916	1.19975	0.846199	1.67678	1.06102	2.49072	1.19532	1.09554	1.28656
ENSMUSG00000006782.12	Cnp	266.682	229.549	246.685	278.569	254.894	243.793	321.719	343.468	209.586	255.41	292.524	307.175	276.113	291.672	274.856	297.487	228.782	399.196	257.374	299.047	286.398	249.973	269.319	292.576	276.795	349.758	279.003	268.434	372.712	386.721	302.211	362.083	251.965	311.315	364.418	339.287	340.643	323.28
ENSMUSG00000006784.10	Ttc25	1.27489	0.881101	2.01284	1.40958	1.27147	0.800416	1.16216	1.21661	1.30136	1.08951	1.15735	1.15155	1.18237	1.09297	1.06033	1.25314	1.04405	1.71756	1.72597	0.740329	1.59651	1.44644	1.33412	1.79754	0.791341	0.701363	0.888392	1.07029	1.09761	1.31781	1.25555	1.17863	1.57897	1.23265	2.93733	0.683041	1.96636	0.948836
ENSMUSG00000006800.9	Sulf2	174.414	159.748	154.845	156.992	159.65	169.455	164.346	145.737	130.001	166.679	192.807	170.005	155.587	163.399	157.947	168.652	172.642	163.942	157.838	168.764	171.529	148.183	147.58	166.645	148.456	154.71	163.29	160.662	169.002	184.233	154.46	156.365	173.226	153.598	131.115	156.231	161.199	152.152
ENSMUSG00000006818.4	Sod2	151.773	160.525	153.807	155.548	169.808	162.501	156.778	163.554	156.231	163.218	168.436	171.275	164.546	148.705	160.598	153.808	164.856	127.838	157.092	154.883	156.107	165.048	155.933	167.508	164.314	133.088	148.583	140.996	145.003	140.404	146.648	138.021	160.496	143.253	129.775	156.815	139.878	154.419
ENSMUSG00000006850.7	Tmco6	8.01796	6.49626	8.73829	7.61176	8.12574	5.03595	5.96668	8.21212	6.59129	7.69066	6.67572	6.31657	6.41206	7.66599	6.96382	6.6685	5.92128	7.86644	6.59671	7.8043	8.06238	7.35531	8.16425	7.77474	7.51774	7.7321	6.39325	6.22848	8.09857	7.64657	8.76094	8.17489	7.5595	8.00443	8.43409	7.39961	8.32893	8.25005
ENSMUSG00000006906.9	Stambp	32.0411	30.5996	29.1702	32.9843	30.34	33.5174	34.8505	30.0791	35.762	31.9323	32.0703	29.991	30.6809	33.2294	32.7127	33.447	33.5141	37.5631	29.7071	29.9987	30.0463	32.9142	28.5386	32.0927	30.2609	34.1615	33.1719	35.7654	34.1297	35.5484	36.5504	35.495	31.5096	34.6391	27.7071	32.8856	34.8607	30.5879
ENSMUSG00000006920.10	Ezh1	87.7829	93.576	91.1051	97.2966	96.8512	92.4314	92.5048	98.9297	86.346	94.9476	98.3075	95.2904	93.1947	90.3069	93.1231	90.7334	94.8896	78.2866	90.745	98.6488	97.914	94.5111	96.9414	94.0276	93.0459	87.1914	84.8573	85.0433	84.6493	83.0222	83.6614	86.9167	96.5269	88.0956	77.0234	99.9659	88.6406	96.6848
ENSMUSG00000006930.11	Hap1	247.743	294.99	232.355	238.431	247.996	225.834	185.024	144.168	313.154	284.282	211.543	223.823	219.829	226.64	200.059	221.851	232.705	228.058	225.414	210.87	255.011	264.36	210.603	257.195	207.126	174.331	213.706	209.241	206.306	196.712	184.524	172.353	271.374	178.391	217.758	158.807	232.03	215.515
ENSMUSG00000006931.11	Leprel4	10.6292	10.2297	11.502	11.171	10.9464	10.5388	9.50984	10.4212	10.1574	10.126	10.0974	9.70347	9.54988	11.6584	9.45704	10.8307	9.67987	12.5039	11.4089	10.1178	8.79677	9.87889	9.51287	10.8876	10.145	12.4193	11.3111	11.9961	12.0144	11.421	11.0349	11.9072	9.69741	10.1733	19.7196	10.829	12.051	10.791
ENSMUSG00000006932.12	Ctnnb1	571.902	567.997	546.95	549.104	554.786	583.67	576.642	516.179	626.443	573.483	584.31	561.853	545.238	522.532	541.2	557.961	578.391	515.115	556.054	524.646	553.478	560.665	547.701	539.365	534.123	497.352	549.597	548.136	540.008	521.463	502.22	510.59	562.016	525.234	517.4	522.299	539.035	537.363
ENSMUSG00000006941.4	Eif1b	95.4783	85.5863	90.2903	94.0721	85.2618	94.1656	98.4857	88.3003	92.2105	83.8442	93.7116	94.6638	96.09	97.9729	94.4557	94.4034	81.6898	126.67	86.1668	94.6387	86.2115	84.7861	84.1367	90.5202	93.1092	134.559	113.619	116.676	103.368	113.381	117.422	115.612	83.1266	112.795	107.032	91.9117	100.031	96.717
ENSMUSG00000006958.9	Chrd	40.1205	37.2452	45.4008	46.6925	39.9564	25.5133	23.0164	46.5994	27.1426	37.3157	23.2476	32.7682	40.7462	37.996	36.3666	35.9234	35.7365	43.5059	32.9835	51.9464	56.6442	48.1173	49.9571	50.0682	44.9323	29.6112	25.7158	27.3369	32.4536	31.1557	38.7546	45.9667	44.4069	46.1698	36.0725	38.3784	50.6056	48.3585
ENSMUSG00000006998.11	Psmd2	220.356	226.727	221.189	206.24	210.159	237.173	246.235	208.152	225.152	225.689	232.493	229.903	230.44	211.627	231.31	232.174	217.521	191.337	213.113	230.011	215.465	222.906	207.862	213.528	220.658	226.934	223.891	220.137	213.069	209.711	194.024	201.834	220.246	217.196	200.838	213.109	211.299	221.352
ENSMUSG00000007021.4	Syngr3	182.186	188.451	180.022	185.026	183.063	174.624	181.594	162.514	196.167	182.958	180.714	168.939	186.693	206.572	182.936	172.546	178.071	201.419	189.111	181.689	173.62	174.881	172.885	173.441	173.826	194.534	203.68	201.719	197.095	205.725	227.171	206.291	178.661	185.413	165.538	164.94	191.256	170.63
ENSMUSG00000007029.12	Vars	54.9737	50.2526	52.1901	48.6483	47.7753	52.6607	46.9398	47.5599	47.9474	53.354	49.8666	50.5495	51.4784	51.4456	51.4405	50.6478	45.3865	49.8952	46.5573	52.1315	49.5557	50.8409	48.768	51.8365	45.423	52.6022	48.8457	55.982	47.479	49.963	44.014	48.3844	49.032	46.5911	45.2967	46.0626	47.9791	48.1494
ENSMUSG00000007033.4	Hspa1l	1.47457	1.55313	1.29397	1.90294	1.1984	1.1506	1.5023	1.71286	1.33516	1.61824	1.627	1.43943	1.78871	1.35104	1.74812	1.462	1.80472	1.03054	1.56507	1.49608	1.80406	1.70803	1.75466	1.87061	1.55103	1.04349	1.55469	1.02569	1.61675	0.894811	1.59036	1.11819	1.38335	1.32627	1.13371	1.72183	1.25004	1.86551
ENSMUSG00000007036.11	Abhd16a	80.0567	75.252	76.6158	75.4128	69.2149	75.7227	67.8161	69.731	74.7689	76.6663	76.972	73.1401	74.9287	80.1665	76.1435	74.9797	69.8025	87.3038	74.1874	76.8862	77.2551	75.3535	71.6366	77.4405	73.7846	84.8649	79.9235	87.0352	77.3369	77.9136	82.6291	81.0236	76.5871	75.6442	90.3187	71.1074	81.7162	82.9669
ENSMUSG00000007038.5	Neu1	61.5632	61.5875	65.2576	60.4712	59.2185	68.619	59.3125	61.1187	56.3302	61.5413	65.2476	66.5018	60.8615	64.0452	60.3531	63.0897	56.543	68.7026	59.7799	66.1823	64.978	58.9348	62.5297	61.8764	60.316	73.8141	65.6775	66.3132	65.3522	67.8104	72.1383	70.431	60.3782	70.6668	70.496	63.8501	63.9487	66.9171
ENSMUSG00000007039.8	Ddah2	8.72453	8.00458	9.93641	8.58085	7.05887	7.3705	7.49733	6.19511	7.33493	8.44371	7.51438	7.51892	8.03403	8.07586	6.47664	7.92165	7.9199	8.55347	8.13253	8.0665	6.4499	7.87849	7.04765	7.8332	7.75514	9.56248	8.69355	9.09744	8.14306	7.2073	9.0818	8.06911	5.88272	8.02004	14.0683	7.28577	8.04802	8.6521
ENSMUSG00000007041.9	Clic1	7.43428	6.67546	9.45716	7.31222	9.32414	7.10369	8.61696	8.46825	8.68699	6.31275	8.75559	8.02695	8.1553	6.5882	5.9608	6.9072	8.38226	8.55347	9.20029	7.12567	6.24235	7.69384	7.45368	7.39477	7.18538	10.8797	8.37626	7.9231	9.52249	9.45246	9.16551	9.82195	6.14821	7.47392	18.4313	9.14991	8.13229	7.62286
ENSMUSG00000007050.13	Lsm2	4.83843	4.76392	5.94268	4.96879	5.69971	5.45283	4.25179	5.10656	5.78006	5.4796	5.11581	5.43597	5.16906	5.70775	5.40197	4.59485	4.78773	5.2901	5.16328	5.04349	4.27865	4.47781	4.64043	4.67654	4.46316	7.2018	4.98134	5.3663	5.48804	6.76803	7.04502	6.24072	4.76486	5.67956	5.65136	4.80975	5.11253	5.21056
ENSMUSG00000007080.10	Pole	1.58209	1.56806	1.54957	1.28625	0.964566	1.20062	1.77158	1.90496	1.30136	1.442	1.77795	1.21928	1.28848	1.92788	1.57617	2.10349	1.6854	1.4084	1.50657	1.5732	1.72423	1.78497	1.52264	1.56372	1.28197	0.923746	1.55469	1.32299	1.1866	1.18766	1.2137	1.60173	1.2017	1.09222	1.40854	1.23801	1.6714	1.51171
ENSMUSG00000007097.10	Atp1a2	991.294	958.011	1025.3	1039.08	1155.3	1127.44	1078.07	1037.3	1399.53	1027.38	1080.68	1086.26	1045.33	1048.59	1000.18	1012.48	1042.68	1054.34	990.267	959.297	972.035	959.483	1019.02	942.22	949.514	1067.99	895.023	952.883	1011.05	1168.04	1084.32	1100.44	1057.7	962.28	933.075	1002.08	976.563	957.231
ENSMUSG00000007207.6	Stx1a	112.635	124.534	118.278	117.225	115.836	123.114	128.106	103.668	124.423	118.917	121.538	104.706	132.865	135.164	133.717	113.857	114.712	116.056	124.562	127.954	118.86	115.654	113.009	116.855	114.523	133.789	129.435	139.881	130.793	125.827	146.829	122.563	117.501	119.333	108.509	119.76	118.234	115.71
ENSMUSG00000007216.4	Zfp775	8.72453	8.48247	8.35489	9.47946	8.6811	8.42104	9.09883	7.60382	10.9855	8.04315	8.73882	8.26403	9.20124	7.83297	9.71495	7.87689	8.05413	8.75958	8.14715	8.3287	6.94482	9.64807	8.61379	8.59313	8.62562	9.42563	7.88448	8.04202	7.3866	8.29734	7.97971	8.85487	8.42584	6.83419	9.10401	7.74113	7.59857	8.31438
ENSMUSG00000007338.9	Mrpl49	34.7291	34.6168	34.7934	35.4863	34.0375	33.6842	33.9151	33.873	36.7253	34.9765	36.1797	32.8191	34.9859	36.0529	35.077	33.0591	35.0802	39.7444	32.7788	34.7029	35.8576	36.1149	34.9627	32.8965	35.2938	40.0974	34.7901	36.7465	36.5474	40.3316	45.3114	39.1216	35.9251	39.3668	39.6797	33.7109	37.1642	34.8336
ENSMUSG00000007411.11	Mark3	71.3629	66.2767	67.8615	67.8715	68.9519	66.4512	61.4667	64.7205	57.9358	66.8767	66.4385	64.9607	68.4257	63.7568	70.5266	71.8916	66.8642	70.6949	67.3274	66.7838	68.9054	67.9674	66.4306	63.4109	63.972	67.4335	69.4373	67.9335	66.4201	65.5653	59.9594	65.7769	62.4882	67.4994	61.1858	70.4955	68.6118	66.4025
ENSMUSG00000007415.11	Gatad1	51.3027	53.3888	52.7013	53.4761	53.5919	56.8629	61.1975	51.1137	64.9834	53.6904	56.5423	58.5764	55.2377	50.2312	53.2173	54.0492	56.3938	52.1281	53.9292	51.7613	47.6399	55.888	53.0314	52.2603	49.2056	59.2395	54.0174	53.8563	50.8756	54.7136	49.7476	46.8129	51.114	51.4437	61.0656	56.6497	52.6562	52.379
ENSMUSG00000007440.10	Pcdha10	1.99681	4.10683	3.88191	3.89398	3.15676	4.9359	4.43604	6.35519	3.65056	5.71993	4.39457	5.24969	4.6082	3.47626	3.13802	3.61024	3.80334	1.09924	2.53044	5.05891	4.91725	5.84732	5.3945	4.0189	3.84592	1.47115	1.61814	2.73518	2.66986	2.57055	3.13887	2.52349	2.7108	3.76037	2.00975	4.18363	4.5788	5.64477
ENSMUSG00000007458.10	M6pr	106.43	99.8631	104.284	103.657	98.8388	107.189	113.353	102.996	113.404	103.536	110.049	104.503	100.85	105.001	104.543	99.5203	101.124	111.436	98.6873	99.8364	100.756	102.913	100.857	100.575	103.017	111.175	108.733	110.448	110.132	117.627	114.604	109.704	99.3076	113.342	112.1	104.576	115.2	105.24
ENSMUSG00000007476.14	Lrrc8a	12.4263	11.7082	12.6521	11.8229	11.5163	10.9557	15.3348	10.1491	11.6953	10.9912	11.5399	10.9736	13.9459	14.4212	13.5981	12.8447	12.2602	15.2176	11.3797	12.8786	11.3193	11.0484	10.383	11.0922	11.3003	17.8249	13.4845	14.6867	12.5187	16.6598	14.7736	14.2343	12.8693	14.1521	11.8867	11.7113	12.5987	12.7691
ENSMUSG00000007564.10	Ppp2r1a	666.336	665.62	638.902	646.541	623.943	702.598	741.073	630.701	702.04	673.958	728.609	680.428	660.837	675.093	686.466	676.741	668.463	693.879	655.78	694.999	645.501	618.846	614.218	612.787	604.616	773.945	700.37	722.355	702.336	731.825	657.796	666.775	626.978	663.837	585.113	643.795	663.716	656.338
ENSMUSG00000007570.11	Fance	16.8807	15.6209	15.943	14.9416	14.2493	12.7066	13.0672	14.1671	14.467	14.4681	13.2676	13.5984	14.2187	14.831	14.7587	14.978	13.871	20.0783	14.9779	15.3464	15.9172	15.0645	14.8929	15.4472	15.3995	17.9788	16.4511	16.6341	14.8325	16.855	15.4991	15.6093	15.4544	15.0883	19.1356	13.8458	16.0539	16.4679
ENSMUSG00000007589.8	Tinf2	7.94116	7.60137	8.29099	7.71747	6.94195	7.3705	8.00754	7.5718	6.94621	6.40889	7.0615	7.12942	8.50394	9.41171	8.21043	7.62328	7.03991	7.9008	7.34268	8.02023	7.59939	8.00159	7.32317	8.05241	8.54648	9.81908	8.04312	7.81905	7.23828	6.26368	6.62651	7.31358	7.36388	7.44272	8.96659	7.94035	8.73624	7.89625
ENSMUSG00000007594.9	Hapln4	141.774	130.687	133.279	137.434	152.065	155.597	161.596	145.881	103.652	159.389	184.723	177.575	141.884	148.128	153.72	162.58	132.505	115.094	140.813	163.551	154.83	136.827	142.316	154.209	149.073	152.384	154.088	157.466	150.788	163.539	138.348	155.036	140.934	134.89	90.0095	151.82	115.734	139.093
ENSMUSG00000007603.8	Dus3l	39.4293	38.6789	42.3016	40.9308	35.6159	30.0489	29.3374	42.4853	31.4354	34.0312	31.869	31.9554	35.471	38.0264	37.8568	38.0418	34.2301	45.1032	34.0074	48.5841	45.1014	41.1467	47.1583	44.5002	41.672	38.5749	31.9345	39.3479	39.3507	34.0516	36.0203	40.134	42.7301	44.5159	40.4012	37.6242	46.5324	43.3892
ENSMUSG00000007610.11	Gtpbp3	17.0497	17.0097	18.9942	17.6022	16.7338	15.1579	14.9096	17.4968	11.5432	17.1598	16.3371	17.9336	16.6744	18.8234	17.5672	18.3794	16.0784	15.8531	15.168	19.2486	20.8983	17.5727	19.5478	20.4891	20.7806	18.321	15.8165	16.4408	15.4555	16.2368	18.331	18.1479	19.3529	18.4586	19.6166	16.7061	16.5876	19.3145
ENSMUSG00000007613.11	Tgfbr1	31.2424	31.5404	29.7933	26.5883	30.0915	32.3835	33.7309	34.8175	32.7199	31.4196	30.024	31.1764	28.7254	24.1213	26.6516	27.8227	31.1426	25.6948	29.1074	31.0013	27.6196	31.6986	31.0183	28.8922	31.6378	24.9925	24.1769	22.7882	26.9952	21.1664	24.7901	25.0989	30.769	28.1481	30.7819	32.3022	31.2089	33.4505
ENSMUSG00000007617.13	Homer1	96.83	98.1607	89.2999	104.309	110.107	92.9816	88.6924	112.36	82.3067	110.842	100.673	112.293	96.1355	90.4739	89.3833	101.221	108.492	81.6187	101.466	92.8959	108.643	101.62	99.5516	99.6541	105.09	71.2653	91.5202	81.2824	97.1086	90.0505	87.4699	97.7209	100.034	103.324	72.5057	103.324	96.3936	98.9041
ENSMUSG00000007646.9	Rad51c	3.5021	3.50947	3.37071	4.22875	3.97518	3.33507	2.97625	3.31366	3.48156	3.4608	3.22045	3.53931	3.12266	3.46108	3.26698	3.46106	3.90775	3.57253	3.11552	3.03843	3.25688	3.56994	3.85735	3.53663	3.30781	3.02783	3.23628	2.83924	3.6933	2.94474	4.26887	3.52079	3.40946	3.24546	3.24652	2.7037	4.12935	2.73394
ENSMUSG00000007653.8	Gabrb2	138.348	156.134	123.199	128.396	153.161	141.173	138.906	169.685	116.176	151.33	136.165	133.02	139.807	122.595	136.812	144.38	155.698	56.9373	146.371	140.585	144.5	150.815	159.819	153.785	147.49	52.9614	120.583	99.3881	112.92	72.8051	79.5181	92.5681	132.438	105.15	68.366	151.379	120.285	120.679
ENSMUSG00000007655.12	Cav1	12.5645	9.84145	15.6554	10.8186	16.0469	14.5409	15.4057	13.4147	18.7598	13.0741	13.2172	13.2428	14.4612	13.7077	12.2225	12.5463	13.7666	11.6107	11.643	12.2771	12.1973	13.018	14.2113	12.8605	12.519	13.8562	11.327	12.3975	12.3703	12.3321	16.0989	12.693	12.8833	11.64	13.4327	15.2261	11.9105	13.1229
ENSMUSG00000007656.9	Arpp19	90.7934	82.5995	85.7375	86.337	84.838	88.7461	104.268	99.4259	98.8863	90.9421	96.2276	93.2583	102.563	96.9862	92.55	91.9717	88.5955	94.0366	85.4501	90.5206	85.4771	88.3561	98.1885	93.1215	89.6906	100.654	95.2007	96.2516	97.7168	104.302	117.701	108.752	87.2487	101.109	96.8117	93.6336	98.655	93.7901
ENSMUSG00000007659.14	Bcl2l1	113.112	118.426	115.179	111.428	103.939	111.641	122.905	99.634	117.274	110.105	113.739	112.005	111.4	112.88	111.464	111.306	109.044	109.701	111.369	123.126	104.699	104.944	106.846	104.506	103.729	124.603	120.377	116.751	113.751	111.998	106.233	104.49	107.272	108.302	106.534	105.772	104.287	106.72
ENSMUSG00000007670.9	Khsrp	90.7474	89.4691	93.2936	86.1432	91.0346	84.077	77.4251	89.2448	71.6761	85.2061	80.9976	83.7241	85.57	92.4777	90.8019	89.3908	84.643	86.05	80.7695	86.1249	87.4568	85.5401	87.095	90.6956	84.5785	79.733	88.1729	95.8502	86.978	88.4073	81.3875	92.5228	84.6776	83.4302	69.6199	82.1926	87.8119	89.6248
ENSMUSG00000007682.5	Dio2	47.8006	46.0413	44.2665	45.9348	47.7022	49.8926	52.8214	49.7049	43.1476	48.0346	50.0343	43.7926	46.0365	46.7398	47.3855	49.2007	54.2013	31.5345	45.4164	50.2807	40.5833	43.0393	56.3087	42.2496	47.4646	48.2914	41.2626	38.5155	40.567	34.1167	33.7045	40.134	44.4348	46.4663	52.5628	58.3146	45.5352	47.5383
ENSMUSG00000007721.5	Ccdc124	58.8138	58.75	62.8933	53.4937	52.7442	58.1302	56.3504	52.7305	63.4961	56.9109	60.5176	58.1192	61.5437	62.5575	55.5243	55.3919	52.9335	73.8209	55.1432	60.5682	59.1667	54.1031	52.0598	53.1664	53.732	89.3981	67.4067	70.5647	67.5474	73.6674	78.3183	72.758	53.6012	60.0879	67.2151	52.9357	55.7743	60.0983
ENSMUSG00000007739.6	Cct4	99.2261	92.6501	100.914	100.486	100.622	104.338	106.238	91.3579	121.787	102.75	108.875	109.194	101.623	97.5175	99.786	97.2975	100.035	108.121	96.4933	91.5694	99.2231	104.636	94.9837	101.13	99.0759	121.045	106.29	109.303	106.231	112.209	115.803	114.237	94.5287	106.086	111.344	88.9946	104.02	99.3384
ENSMUSG00000007777.5	0610009B22Rik	12.7796	13.5003	11.9652	12.2105	13.1239	13.2402	13.5632	13.8469	13.453	12.6255	15.1126	11.8033	13.6124	13.6014	13.5121	12.6508	13.0059	16.815	13.8516	13.6344	13.4266	13.5719	13.3122	11.969	13.0888	16.7643	15.0868	13.4083	15.0847	17.5058	18.624	14.2796	13.2047	14.823	16.3013	10.5444	15.1269	13.0425
ENSMUSG00000007783.9	Cpt1c	127.642	132.509	129.764	126.105	122.968	128.167	130.048	129.585	128.395	134.539	135.091	135.086	119.555	121.548	131.166	135.384	123.079	118.735	119.384	147.711	141.435	124.871	129.584	129.935	127.865	129.581	114.285	122.325	119.713	119.091	111.116	120.311	128.707	126.854	110.932	127.686	123.333	133.32
ENSMUSG00000007812.12	Zfp655	31.0581	33.6461	30.4163	32.4204	31.743	34.5513	35.134	33.2967	32.5509	33.4063	29.9401	32.6328	34.1825	31.5444	33.5725	32.2982	36.0348	27.0345	32.1937	35.0114	32.489	38.2384	34.1796	35.7317	37.5412	27.0794	36.3289	29.5221	28.9235	27.4788	29.2682	26.8215	35.6736	33.9057	31.3831	33.6967	33.3719	32.0996
ENSMUSG00000007815.9	Rhoa	93.589	86.1837	94.6994	97.9661	92.043	98.3344	105.147	91.742	107.539	90.2051	103.876	100.98	94.468	95.1038	98.0952	95.2388	93.9947	104.754	92.822	91.1376	90.0911	91.726	92.069	90.6663	94.4703	110.217	99.2619	100.072	101.024	108.402	103.625	103.07	90.742	99.0022	117.39	95.6685	99.8067	99.467
ENSMUSG00000007817.10	Zmiz1	128.042	141.857	124.86	128.466	131.59	125.065	120.227	123.566	118.576	131.398	118.637	120.878	130.667	138.443	127.312	128.671	131.819	101.783	129.696	121.877	119.355	123.071	119.172	126.793	119.524	86.7124	118.664	132.389	118.482	102.301	101.239	107.316	128.554	100.797	92.6548	113.413	116.156	112.719
ENSMUSG00000007827.10	Ankrd26	14.6228	16.6065	13.9621	15.6111	17.786	14.5409	12.0751	15.8319	12.1178	16.4067	12.9153	14.3266	15.492	14.0417	15.5468	15.5151	15.1537	9.9447	14.2758	15.2384	15.9651	16.5264	16.575	16.9524	16.7289	9.20325	12.9769	12.1597	13.1861	10.331	11.565	12.4814	15.8596	12.6698	10.6843	16.3361	13.624	14.0556
ENSMUSG00000007833.9	Aldh16a1	6.20547	6.40665	6.59765	4.81021	5.65587	5.88639	5.51316	5.85894	6.94621	5.6238	6.13898	5.99481	5.30549	5.57113	5.77452	5.71373	5.66772	6.42369	6.56746	5.72213	5.53989	5.23181	5.23498	4.85191	5.1912	7.30444	5.6635	6.62984	6.33349	6.55653	6.52885	7.43446	5.67312	5.46111	8.02184	5.13704	5.37939	5.59653
ENSMUSG00000007836.6	Hnrnpa0	129.9	120.547	118.662	120.731	121.433	126.649	125.442	105.397	123.325	120.327	129.942	126.399	120.51	134.223	129.246	123.39	110.178	142.506	120.598	109.862	106.822	117.562	108.978	119.442	112.671	145.935	135.924	145.693	121.805	132.546	125.792	126.96	116.173	120.223	112.924	105.743	112.897	117.929
ENSMUSG00000007837.6	Prrg2	3.8093	4.43537	5.44745	4.12303	3.47828	4.28556	3.76992	3.72987	5.78006	3.30058	3.38818	3.35303	4.32018	4.09865	4.11238	4.01304	4.31045	4.50002	4.66596	4.08723	4.05514	3.64688	4.11838	3.96044	4.44734	5.38852	4.28332	5.39603	4.30144	5.02721	5.17565	4.66921	3.60509	3.9008	6.63047	4.05556	4.63498	3.81143
ENSMUSG00000007850.12	Hnrnph1	137.949	129.089	133.918	137.276	136.588	128.5	129.184	151.42	125.066	125.278	123.367	129.735	143.764	142.982	137.972	128.895	132.699	167.978	129.111	140.786	145.921	156.539	153.12	141.933	146.572	131.377	134.607	136.417	146.204	156.234	159.692	165.356	146.663	162.211	131.957	143.069	165.132	154.258
ENSMUSG00000007867.8	Ift43	4.0397	4.2263	5.01613	4.42257	4.26748	4.11881	4.74783	5.1866	4.88432	3.8934	3.74041	3.86106	4.972	3.81023	4.4706	4.63961	4.53418	6.47522	4.69522	4.16435	4.05514	4.29316	3.75584	4.09197	4.22576	6.08988	4.98134	4.20682	5.11723	5.51529	6.19404	5.5154	4.08018	4.13484	8.19361	4.32593	5.16871	4.76026
ENSMUSG00000007872.3	Id3	21.5195	22.5054	27.1254	21.8662	25.9264	26.297	20.8621	17.1446	29.5256	18.6819	22.3754	20.1182	22.6165	24.5464	21.3643	19.8116	21.0302	30.7959	27.4985	17.3823	19.1901	21.8659	19.8668	21.1175	21.4612	25.3004	22.6064	29.0464	22.9904	22.7119	26.9943	22.9834	23.0139	19.3167	45.6746	20.3489	21.1102	23.4958
ENSMUSG00000007880.12	Arid1a	123.572	149.533	126.889	123.885	137.582	132.169	125.244	131.282	117.612	139.473	123.132	133.207	125.846	123.035	123.142	138.233	129.045	76.7579	134.245	133.275	123.825	125.61	128.815	132.916	118.717	80.5199	113.381	107.98	100.253	80.712	76.1839	88.8811	132.354	92.0432	83.6538	120.045	106.239	119.167
ENSMUSG00000007888.11	Crlf1	11.9041	9.51291	12.3806	15.664	11.5748	14.3575	10.4878	14.3432	9.92074	9.98184	12.345	11.4816	10.1714	11.7191	11.3914	10.1743	10.7538	16.3684	10.7654	11.7527	13.2031	11.033	15.4004	11.3406	11.3637	18.6973	10.8828	12.8583	14.1947	12.0718	12.5694	15.836	11.3323	16.8358	11.7321	14.5289	13.7645	15.1975
ENSMUSG00000007891.11	Ctsd	359.042	354.173	484.855	346.546	337.452	430.073	454.389	375.34	452.028	392.4	417.434	453.54	370.49	349.478	362.018	349.492	350.37	387.654	417.114	372.632	366.846	353.901	362.475	357.36	362.45	469.81	368.571	373.159	381.656	418.397	417.861	393.8	370.947	369.951	589.098	380.169	377.218	389.039
ENSMUSG00000007892.7	Rplp1	324.697	319.541	327.342	314.919	290.788	356.085	342.652	303.048	466.224	341.786	378.889	362.026	316.283	325.418	294.042	306.93	288.502	421.782	304.941	313.622	294.828	296.351	303.977	294.066	307.024	537.295	354.056	373.203	359.111	394.286	419.032	386.743	286.423	363.242	534.955	311.595	318.929	333.621
ENSMUSG00000007908.10	Hmgcll1	13.8855	14.2918	13.355	12.792	13.4309	10.4888	11.8342	12.5183	11.7629	11.0874	11.02	11.4647	14.2945	13.9961	12.8243	13.9785	13.9456	12.4867	11.8624	13.2488	13.6821	13.9412	14.2693	14.1173	13.6111	10.4178	12.8817	11.3867	12.7708	12.1369	14.3691	12.4059	14.6439	14.6202	11.8696	13.2339	14.1156	12.753
ENSMUSG00000007944.7	Ttc9b	36.9103	36.9913	37.621	38.4464	36.8727	39.3705	40.2503	29.839	47.7446	36.082	42.8219	41.5573	42.0801	47.6809	41.7399	33.9989	31.3216	43.9868	37.4009	35.397	33.5906	36.4226	34.1361	34.621	38.1585	55.1511	46.0853	51.4035	44.0971	45.8469	63.9493	55.7887	35.0727	38.3526	42.4797	32.0602	37.9226	35.8306
ENSMUSG00000007950.8	Abhd8	200.603	195.336	200.549	218.785	227.784	208.959	178.646	180.907	233.433	214.377	234.17	219.2	205.474	234.61	217.999	194.476	185.558	197.331	208.052	176.306	201.767	207.749	197.624	203.4	201.855	232.75	230.823	233.174	209.376	224.809	280.322	251.246	213.79	188.065	243.094	177.719	176.804	198.403
ENSMUSG00000007987.8	Ift22	34.6677	34.3331	37.1737	34.4996	33.1168	34.7014	35.6725	28.5263	43.5194	34.3676	34.3011	35.2746	36.4108	31.7266	31.767	32.8055	32.828	36.5498	35.4555	32.9909	34.5485	33.422	34.0491	34.8548	34.6924	40.1145	32.8388	34.933	35.3756	35.1254	37.0526	37.2781	34.6675	34.3582	45.7262	32.2452	35.5911	33.3058
ENSMUSG00000007989.6	Fzd3	16.3124	26.2837	16.9973	17.796	23.8511	22.2115	20.6637	24.6204	19.4021	26.8372	19.3227	22.1165	18.7056	14.4364	18.2263	20.7664	21.8356	4.34544	21.5161	21.0223	20.8824	23.5278	21.839	24.9026	24.6265	5.79907	10.8828	10.7475	9.58182	4.73436	5.97083	7.17758	22.1336	9.86121	9.17272	21.2027	12.5285	16.7735
ENSMUSG00000008028.11	1700008O03Rik	2.38081	2.49396	2.49209	3.59444	2.48449	2.55133	2.63611	1.90496	3.00833	2.49947	2.86821	2.30309	2.37989	2.83869	2.56486	2.99859	1.96879	4.37979	2.92537	2.80708	2.80986	2.66207	2.87126	2.23597	2.80135	4.77269	2.83968	3.196	2.62536	3.48163	3.01332	2.94659	2.9204	3.16745	4.29434	2.00643	2.76695	2.87867
ENSMUSG00000008035.8	Mid1ip1	57.9229	56.0022	56.9506	60.1364	58.327	58.1635	57.9944	58.2372	67.2988	58.449	63	60.2868	59.088	60.6145	53.6902	56.287	56.3491	72.0862	54.8799	51.1135	57.0433	58.2116	55.4096	54.5547	56.5334	66.0478	59.1256	65.6146	66.1235	66.6553	65.428	63.0569	59.6656	58.075	70.891	59.4957	63.5274	58.0238
ENSMUSG00000008036.10	Ap2s1	131.098	123.862	119.892	122.722	116.581	131.185	128.418	100.562	137.69	130.773	143.176	133.528	126.18	139.794	132.083	121.331	110.446	161.245	121.9	123.496	128.567	122.378	112.603	120.465	117.973	194.739	147.124	158.715	138.239	168.338	177.437	149.46	124.906	132.315	147.073	109.529	122.968	121.338
ENSMUSG00000008090.10	Fgfrl1	18.0788	19.22	21.5981	23.0819	19.9051	21.1777	18.1126	18.4252	23.6273	21.3416	23.2979	22.6584	20.2821	19.7798	17.6675	18.3943	19.7475	22.0879	21.3552	16.6111	19.8287	18.2959	20.6064	17.4201	20.3533	21.0751	18.9418	18.4922	22.8569	23.1837	21.4001	20.8528	20.6524	19.5664	26.2986	19.5094	19.481	20.1025
ENSMUSG00000008129.10	4930432K21Rik	3.5021	2.88225	3.13109	3.4711	3.96057	2.95153	2.62194	2.62532	3.27875	3.26853	3.08626	2.96354	3.03171	3.08158	2.99473	2.89416	3.60944	3.28055	3.84686	3.17725	2.6981	3.60072	2.88576	2.82054	2.69056	3.69498	3.10937	2.46761	3.23349	3.25386	2.99937	3.12791	2.73875	2.26246	3.31523	2.84601	3.44113	3.34505
ENSMUSG00000008136.10	Fhl2	32.5634	27.3888	30.5601	30.3765	25.5025	30.0156	34.4679	38.2432	17.8134	31.8682	35.7939	29.8555	32.5151	33.0169	34.3462	36.8782	28.1	37.8036	32.1937	34.379	30.2539	29.6367	32.5265	29.243	30.7199	40.4224	38.4547	38.8425	38.1641	38.0376	33.9556	36.2354	26.6469	45.2648	28.4457	38.3926	32.9927	37.1815
ENSMUSG00000008140.13	Emc10	194.981	232.895	214.192	207.949	213.681	244.911	239.234	214.7	277.646	236.953	259.598	255.304	226.832	203.551	222.985	200.279	205.216	157.501	219.608	232.448	207.882	201.594	207.311	222.72	212.016	252.388	208.201	207.13	199.231	189.863	184.845	183.308	222.034	179.343	210.801	212.355	175.778	209.194
ENSMUSG00000008153.7	Clstn3	465.641	502.228	462.762	453.516	462.1	511.516	515.827	442.238	549.376	517.582	507.841	498.077	484.74	480.589	462.048	482.773	472.42	377.28	455.217	472.823	429.222	445.042	440.173	481.712	437.722	415.994	456.76	476.382	437.026	440.084	362.463	403.44	463.366	394.074	351.398	429.604	424.916	446.629
ENSMUSG00000008167.10	Fbxw9	8.89349	9.12463	9.85654	9.21516	9.20722	7.67065	8.2343	8.48426	8.75459	9.42106	9.57747	8.51805	9.65599	9.48761	9.22777	8.99577	9.42632	9.06874	9.58059	10.997	9.05221	9.75579	9.25185	9.73304	9.67019	10.5033	8.47145	9.55826	9.3445	9.43619	9.03995	9.12686	10.4659	9.37751	12.3162	9.44874	10.5762	9.07023
ENSMUSG00000008200.10	Fnbp4	28.4469	25.4474	28.5951	28.3855	28.6009	24.8796	19.9834	30.3192	23.1709	28.2311	22.996	23.014	29.9381	26.9752	28.2995	28.7924	29.0545	27.4295	32.3253	28.7032	31.5949	33.4528	31.6274	32.2827	31.2263	20.4079	21.7973	21.7625	27.1287	24.8432	23.5904	25.9753	32.0126	26.307	24.2029	29.4704	31.251	29.9929
ENSMUSG00000008206.11	Cers4	46.8943	47.6243	54.6343	49.3355	48.2429	43.9728	41.1148	47.72	39.4464	44.2534	41.4633	42.6411	49.2956	45.3584	46.6977	47.0376	44.9092	43.6261	51.9838	48.8926	49.5237	51.0409	51.2912	49.469	49.9969	36.0432	44.2609	45.6805	43.0292	41.8609	42.8979	46.0121	52.1899	45.4677	44.352	49.7909	48.9623	45.3994
ENSMUSG00000008226.10	Scrn3	41.2111	37.2153	37.0938	41.7589	43.1716	39.5539	42.9431	46.5674	40.9843	41.2412	41.631	44.5208	42.9745	41.5937	43.3304	43.4572	43.0598	46.7006	41.4086	41.6281	45.5484	44.5473	47.2308	42.9218	45.233	43.4161	43.3091	36.2857	44.2455	46.6766	51.3519	42.7028	45.7623	47.5117	38.8381	45.5788	43.7374	46.1713
ENSMUSG00000008301.7	Phax	37.1868	31.5255	35.0171	35.733	33.6283	37.6696	37.4441	33.0566	37.8915	36.6108	38.377	36.6801	35.3194	37.6317	36.3953	36.9975	33.7379	41.462	33.7003	34.2094	34.6443	35.2839	32.1059	34.7817	31.4004	45.4004	39.0734	39.675	41.0713	41.08	38.5174	37.6407	32.9768	41.0832	34.8701	33.7536	36.8832	36.5061
ENSMUSG00000008305.14	Tle1	46.9404	41.2624	47.5893	47.3444	42.704	43.9895	43.3399	58.7175	34.731	40.4721	46.9145	44.2329	44.8541	45.5709	49.2339	48.0819	42.0605	47.1128	42.7982	48.3065	45.3249	43.7472	56.2362	46.4438	48.8416	49.6941	48.9567	49.0548	45.0464	42.0073	39.9683	53.507	41.179	56.5303	47.0832	54.3872	46.0128	54.5179
ENSMUSG00000008318.5	Relt	13.179	13.3211	13.9781	13.1268	14.5854	12.4064	14.3144	13.8469	13.6896	12.3691	12.9489	12.3622	13.3547	17.0473	15.1599	13.3519	14.8554	15.1833	14.1295	13.002	10.8722	13.7566	13.3702	14.4826	13.6427	13.1035	14.944	13.2448	14.0909	15.0328	13.811	13.5543	14.4203	12.0769	13.948	12.7359	12.9499	14.6185
ENSMUSG00000008333.8	Snrpb2	23.4088	21.3406	21.1189	20.5447	19.4667	21.8947	24.462	20.6023	23.5258	19.7554	22.0064	22.1334	22.8742	21.4951	22.8545	22.9444	22.1041	29.044	22.4961	20.8372	21.968	24.0817	20.3019	22.082	23.5661	28.6703	27.3974	25.6869	24.622	25.1361	27.4407	27.3352	21.7842	24.731	26.3673	21.9285	23.2592	21.9358
ENSMUSG00000008348.9	Ubc	148.824	135.286	141.33	159.829	148.806	149.678	145.326	138.085	170.174	148.045	159.446	138.27	149.16	160.181	152.086	144.081	154.744	187.455	159.36	136.868	137.938	141.167	133.427	138.703	125.855	184.801	155.944	165.107	173.645	208.947	171.801	189.836	142.094	149.806	127.01	134.36	156.957	142.728
ENSMUSG00000008373.12	Prpf31	35.5893	33.5416	35.9276	33.231	32.5468	34.2511	35.9135	33.3287	32.6692	32.5892	35.7604	32.9376	33.849	35.4913	36.08	35.5355	33.0518	38.4906	33.554	34.7183	34.5804	33.9298	32.5555	34.2556	32.1126	41.9107	37.8994	38.0547	36.1024	38.6396	36.9689	34.9964	35.0588	36.293	38.2884	32.9425	34.8467	37.3584
ENSMUSG00000008384.8	Sertad1	5.59107	5.70476	6.1184	5.53262	4.6913	6.67013	6.80287	4.70636	6.16878	5.86413	5.28355	5.19889	6.54849	7.62045	4.4706	5.14683	4.89214	8.31301	6.45044	5.87636	5.47603	5.01638	5.82954	6.12334	6.39403	8.84401	7.83688	7.10552	5.6067	6.4101	8.14712	7.49491	5.93861	5.36749	8.48562	4.72437	6.55921	6.17548
ENSMUSG00000008393.8	Carhsp1	38.093	36.6478	37.1896	42.7456	34.6659	37.2027	53.0198	49.3208	38.1788	38.4854	43.6773	45.4183	43.9598	42.3679	40.8802	42.756	36.3629	49.3628	39.1853	48.8154	37.7575	37.4228	39.0231	44.0763	43.2863	56.3827	40.6756	39.5412	46.767	50.6951	43.4141	49.7444	37.4202	46.6223	53.4216	49.8762	47.3471	44.6436
ENSMUSG00000008398.10	Elk3	7.51108	6.0333	9.74471	7.69985	9.04646	7.72068	7.01546	7.7639	8.17996	7.80282	8.97364	7.89147	7.30642	7.49901	6.51962	6.89228	10.4405	7.54011	8.937	7.88142	8.04641	7.33992	8.57029	6.69329	7.92924	7.11627	6.94849	8.14608	7.90574	7.69538	7.8123	8.4771	7.85294	7.70797	8.14208	8.38149	7.7952	7.73543
ENSMUSG00000008429.7	Herpud2	41.1957	38.2607	38.4517	39.2745	40.8041	36.5023	39.1307	39.1877	37.3676	36.9793	38.1086	40.0162	40.6249	41.8366	43.1441	39.2204	39.6144	40.2769	37.8689	38.2658	37.5978	38.9616	39.9222	40.5982	39.2822	40.2172	42.3572	42.9453	38.001	44.3826	44.9905	40.5118	37.1128	41.6605	36.2958	37.3823	39.0041	40.3014
ENSMUSG00000008435.11	Rdh13	17.7102	21.3256	20.4479	18.307	20.0951	18.1428	17.2906	19.0015	20.3147	19.3869	17.9976	16.5111	20.6156	20.5236	19.1147	21.3183	18.4052	15.5268	18.5176	17.5828	19.4774	18.7576	18.8372	21.6144	19.7835	16.9011	19.3701	16.5597	16.3603	15.6999	16.5872	15.8662	21.6864	18.4898	18.7405	18.2144	17.5989	19.1697
ENSMUSG00000008450.7	Nutf2	19.5227	19.5037	21.1508	20.4037	20.8112	19.6102	21.2448	19.0015	22.0555	18.8261	21.3522	19.0513	20.2215	22.0872	21.8228	18.8419	20.2248	26.3303	21.8671	19.4645	19.9404	19.4654	18.3007	19.0423	19.8468	26.3268	21.7021	21.1679	22.2636	23.7206	24.2739	21.5327	21.3231	21.9225	23.3956	19.9078	22.3462	19.5235
ENSMUSG00000008475.9	Arpc5	141.712	121.144	121.745	133.523	130.29	128.967	139.005	145.897	111.308	130.405	146.581	139.523	127.362	129.35	146.154	141.292	122.199	153.001	128.307	133.475	138.449	129.103	134.398	131.06	136.87	163.127	151.265	141.308	142.704	159.813	134.818	151.485	123.02	159.855	137.488	136.665	133.839	134.365
ENSMUSG00000008489.14	Elavl2	104.018	101.715	94.4119	94.9531	105.854	102.487	100.016	93.9992	76.1041	104.016	107.801	108.381	94.1042	103.559	99.9007	110.709	96.9031	95.2905	94.7674	112.391	109.696	104.036	93.9686	106.157	105.011	89.7231	110.985	103.58	97.7019	98.6733	98.2397	88.6696	99.4194	102.216	77.0234	104.534	97.124	98.1
ENSMUSG00000008496.14	Pou2f2	6.09795	5.91383	5.31965	5.53262	5.56818	4.45231	4.62028	7.1716	3.12664	4.98291	4.24361	5.53758	5.69961	4.94874	5.37332	5.117	4.83248	4.82636	5.68984	6.27737	6.00288	5.33952	6.71412	4.93959	6.04584	4.12264	3.82326	5.30684	5.6512	3.82328	4.61763	4.69943	5.72901	5.55473	4.36305	5.76316	5.94121	4.61553
ENSMUSG00000008540.7	Mgst1	7.21924	6.31705	8.78621	7.01268	6.95657	8.63782	11.8767	6.21112	12.2699	7.04977	8.05112	8.87368	7.33673	7.22577	10.0302	6.80277	6.20466	14.2214	8.7176	6.26195	7.26412	7.72461	8.43977	6.40101	6.69474	12.4535	8.20176	6.52578	6.51148	13.5686	12.1788	9.15708	9.65549	7.98883	16.4216	7.34269	8.42725	7.26905
ENSMUSG00000008575.13	Nfib	142.48	147.95	139.573	156.517	157.75	131.568	121.304	148.779	125.285	139.986	131.451	139.591	128.347	132.326	133.072	147.349	155.907	126.928	140.666	143.871	149.705	144.967	145.724	146.054	137.44	125.065	131.307	126.666	126.922	112.762	101.978	114.766	147.962	137.09	111.756	138.914	120.692	148.051
ENSMUSG00000008604.7	Ubqln4	108.826	120.039	122.192	122.07	121.389	128.367	121.304	132.05	134.868	119.125	129.556	132.157	125.877	120.607	122.139	118.064	124.496	92.8515	123.685	123.111	109.744	114.961	118.519	114.473	118.084	116.734	110.478	110.834	117.236	109.492	108.396	112.091	110.528	109.051	101.123	128.625	104.905	115.629
ENSMUSG00000008658.11	Rbfox1	391.129	338.029	346.337	382.491	348.428	340.177	328.989	445.52	253.376	325.107	361.596	336.81	330.289	350.207	367.922	386.326	355.366	365.223	339.314	390.986	368.411	337.221	379.601	340.627	357.67	364.366	379.946	380.13	378.512	364.969	309.074	383.917	326.638	419.46	249.811	419.359	353.748	380.339
ENSMUSG00000008668.10	Rps18	44.2217	39.2015	45.4647	49.1064	39.3572	48.2417	49.1649	39.1396	59.7273	43.965	47.7196	46.6715	43.8991	49.5785	45.2935	42.0399	38.809	67.8266	39.8874	40.2554	41.158	45.4398	42.6919	40.189	41.1814	70.1705	48.3063	51.7157	53.0412	56.0152	62.2473	53.0537	40.2848	51.1784	80.2871	40.2567	49.5943	47.0237
ENSMUSG00000008682.9	Rpl10	7.1578	7.40723	7.97149	8.22845	6.86888	7.93746	8.26265	5.79491	8.9574	7.22602	8.6885	6.8246	8.27656	8.2732	7.56563	6.1762	7.36804	10.855	7.25492	7.3416	7.29605	7.75539	7.30867	6.86866	6.93215	10.9652	7.78929	9.42448	8.23206	9.58261	9.82118	9.76151	7.79705	6.8498	10.0488	7.51345	8.34297	7.71935
ENSMUSG00000008683.12	Rps15a	97.6748	101.058	98.9647	104.715	104.655	100.402	103.134	100.594	117.984	99.9145	98.0559	101.996	98.667	102.163	96.0606	97.4616	103.66	100.306	103.704	97.0139	92.39	106.76	101.828	98.9233	102.305	114.271	100.547	99.8489	100.253	91.7588	100.918	91.7521	100.747	100.282	115.569	97.8457	98.6128	95.141
ENSMUSG00000008690.11	Ncaph2	79.5806	81.808	87.3669	84.8041	80.249	85.2109	87.4027	88.3003	93.8668	87.4492	87.1869	88.0424	85.2516	90.8382	84.5258	81.4244	83.2559	83.319	82.4077	89.4256	82.2841	83.3243	83.7017	82.9939	80.875	98.6527	81.9383	85.3554	84.9904	84.2749	85.74	90.1806	82.1904	82.5408	101.913	85.6648	89.2726	90.4933
ENSMUSG00000008730.13	Hipk1	120.976	136.645	129.109	130.704	134.133	121.78	123.174	136.757	115.027	122.41	117.429	126.06	122.663	122.383	124.03	132.177	136.831	109.77	132.841	129.974	123.059	123.301	129.279	127.099	127.453	102.963	115.618	112.737	117.118	108.988	98.8396	109.945	123.202	115.963	107.359	133.065	115.032	121.885
ENSMUSG00000008734.8	Gprc5b	166.949	157.642	167.929	178.048	175.96	178.076	182.94	210.778	171.914	166.903	184.186	180.471	173.884	177.38	172.075	171.367	172.866	163.495	169.16	167.176	171.641	163.802	182.963	170.343	172.797	164.427	154.199	148.785	183.464	173.073	162.942	186.254	166.169	161.852	185.911	194.453	182.197	184.927
ENSMUSG00000008763.12	Man1a2	105.232	116.455	103.581	106.018	116.815	109.857	104.792	116.859	101.489	118.677	109.478	114.951	105.215	94.5573	107.481	110.754	116.74	65.4392	118.2	112.515	111.82	108.56	109.558	116.563	109.933	76.2946	97.5168	88.9082	90.5378	83.2012	76.3513	81.2502	110.947	93.229	70.1868	117.853	89.8344	99.853
ENSMUSG00000008822.11	Acyp1	11.6122	10.1849	12.109	13.5849	10.011	9.25481	10.8846	12.9345	10.0898	9.61333	10.2316	10.5671	11.3386	13.146	11.721	11.0993	10.709	19.0134	10.9848	13.4493	13.251	12.5563	12.0216	10.2299	11.2054	17.0722	12.1837	12.8137	12.667	14.6261	16.0292	14.884	10.941	14.0585	18.1737	12.2663	14.5791	13.8144
ENSMUSG00000008855.13	Hdac5	160.897	172.89	176.922	162.913	142.858	154.914	162.589	163.442	172.252	165.894	154.196	162.69	174.338	177.441	160.655	156.523	156.399	162.43	153.055	170.584	154.67	146.26	161.704	159.251	173.858	182.97	158.848	162.565	148.429	149.499	161.547	171.008	166.714	163.241	176.772	161.013	149.724	169.391
ENSMUSG00000008859.7	Rala	60.7952	54.2101	56.4075	60.5945	58.4001	58.3136	65.8886	63.3758	55.9077	58.4651	60.6517	58.7288	60.1188	60.7511	59.8516	59.211	61.0623	62.193	60.2187	57.9462	60.7951	60.7044	62.2832	58.5882	59.5088	63.6358	65.8362	61.6307	64.6402	64.6216	64.3818	66.0489	58.1565	69.8555	60.3613	63.8928	60.943	61.015
ENSMUSG00000008892.7	Vdac3	59.0442	50.6708	55.6567	58.3744	54.7172	60.398	65.2508	54.0111	63.8679	55.0043	63.9225	57.1031	58.1027	59.0054	58.4473	60.0613	57.9003	77.0156	54.0608	55.9103	59.1507	59.1964	54.264	58.6321	58.1319	80.2462	66.5342	67.5916	63.7948	71.3083	72.5149	66.6533	55.6832	68.7944	62.8692	55.6252	64.2437	61.594
ENSMUSG00000008958.10	Vps72	25.5592	20.0115	24.7771	25.8835	23.588	23.3455	22.1377	20.0421	25.5877	22.0145	22.7947	24.1825	22.7378	25.1687	24.6743	23.1533	22.0146	28.9581	21.0334	22.3333	23.0855	21.3427	22.9121	21.4682	22.4266	29.5086	25.3509	27.991	24.7703	30.993	29.6868	28.6801	21.3231	24.7779	30.3352	22.0708	23.498	25.2165
ENSMUSG00000008976.12	Gabpa	19.4151	21.1464	22.1413	23.9982	23.0619	22.1448	20.0401	25.4048	21.9372	23.088	19.6246	22.489	21.3584	19.0663	21.8801	22.2283	21.075	20.1986	21.3406	20.5596	21.3453	23.2508	23.3471	21.3075	21.7619	18.492	19.1321	19.3246	20.9584	20.4342	20.7166	21.2456	20.4847	22.5934	22.5883	23.1523	22.0513	23.5279
ENSMUSG00000008999.7	Bmp7	6.83524	7.39229	13.371	7.13602	14.0154	7.98748	8.19179	4.9785	11.7291	7.03375	6.92731	5.46984	7.68538	6.08725	6.41932	6.37014	8.75514	6.08018	11.4967	5.244	5.02901	5.95503	6.30808	6.48869	6.50482	6.22673	7.01195	6.24334	5.66603	6.49145	5.1617	5.5154	6.90276	5.75757	12.0413	6.11891	6.26425	5.25881
ENSMUSG00000009013.4	Dynll1	223.366	218.707	214.591	225.181	217.378	226.418	238.795	207.768	260.66	225.064	254.935	241.825	228.424	232.834	220.163	219.867	218.595	307.753	213.142	227.374	236.347	213.535	222.972	212.709	222.177	314.536	259.981	252.737	264.049	301.616	296.895	284.655	216.138	265.878	261.508	218.943	245.949	226.515
ENSMUSG00000009030.10	Pdcl	26.5883	27.2096	25.4321	30.6761	27.4901	26.8139	28.1894	28.1101	29.5594	28.0869	26.8538	26.3331	27.6947	25.6241	27.4111	26.4502	28.4281	26.7597	28.8734	26.2971	29.4077	28.5595	28.9302	27.46	27.6811	24.4451	25.6364	24.468	28.434	28.0483	28.6405	25.8544	28.673	27.9609	30.3524	28.4743	27.7818	26.7282
ENSMUSG00000009035.9	Tmem184b	69.9498	79.553	71.5038	69.1577	69.5511	71.5205	70.6081	66.5294	68.4312	70.658	78.012	74.8335	72.6094	79.9692	71.4579	71.2351	70.1157	59.3418	70.516	73.709	71.5077	68.1366	66.5466	71.8433	65.9187	66.715	73.673	74.2661	70.3656	63.1249	70.7153	73.0904	71.5987	65.4085	55.1566	67.4788	63.7942	71.8543
ENSMUSG00000009073.12	Nf2	120.561	121.622	124.413	125.929	125.657	114.126	111.425	126.992	110.683	119.99	124.474	119.117	113.083	115.157	122.812	120.093	131.103	102.745	127.692	121.414	118.381	122.871	118.534	111.302	117.514	104.777	115.047	102.837	117.281	111.477	97.7515	109.568	118.157	112.171	102.961	128.583	109.063	116.996
ENSMUSG00000009075.2	Cabp7	223.766	209.896	238.506	237.48	220.199	232.688	214.56	273.257	165.475	225.128	265.418	263.298	202.124	224.925	224.662	243.602	226.202	218.32	220.28	267.752	238.359	196.362	221.319	212.929	223.237	280.152	228.158	239.075	239.19	246.122	223.571	240.608	207.362	244.081	236.996	266.03	208.279	244.414
ENSMUSG00000009076.6	Zmat5	10.7981	8.99022	11.6298	10.7481	8.60802	9.97185	10.346	10.005	9.93764	11.2476	11.4225	11.6679	10.1259	9.9582	9.54301	8.75707	8.82971	14.1699	9.43432	10.7965	10.8722	9.10951	10.5715	9.5869	10.3191	15.8747	11.5174	11.3718	12.0144	13.0154	13.1972	13.2823	8.88696	11.8116	12.9346	10.8006	11.8543	11.37
ENSMUSG00000009079.12	Ewsr1	154.031	148.189	147.529	139.848	130.45	131.302	126.604	137.589	112.339	127.889	132.105	126.535	143.597	150.102	145.782	148.617	131.297	182.234	138.663	147.511	148.875	150.23	143.549	138.045	137.361	158.576	151.566	168.868	148.385	146.977	146.969	147.556	145.489	156.516	136.096	140.152	158.671	152.57
ENSMUSG00000009090.13	Ap1b1	240.754	242.273	237.707	236.405	234.58	239.958	235.252	221.727	247.512	245.268	245.945	231.257	225.195	238.815	224.877	244.303	241.743	215.812	238.959	228.453	223.607	221.783	219.855	223.042	222.968	214.856	235.027	239.819	239.901	227.884	211.128	221.613	226.673	211.829	218.428	216.695	227.746	228.075
ENSMUSG00000009112.2	Bcl2l13	54.5129	58.0034	50.9281	51.256	58.0494	60.9483	57.0732	54.4913	57.1922	58.9137	63.3355	54.3259	54.2827	51.0358	53.8764	57.0627	56.5132	38.525	56.445	56.9436	53.6747	55.0725	54.6265	56.323	54.3493	44.2201	50.4004	45.7548	46.7818	41.4216	41.1262	41.2975	55.1522	46.6067	43.3557	58.3716	44.4537	51.784
ENSMUSG00000009207.11	Lnp	45.0511	47.5795	41.5189	49.3178	48.7837	43.5226	44.0486	48.4403	41.3392	49.6208	44.6837	46.5699	46.37	41.0169	42.657	43.9644	44.6855	36.7043	42.0814	46.7487	47.3046	46.3939	47.8979	46.2977	50.6458	31.2363	37.9787	32.8073	36.3397	35.0603	39.8986	40.6931	41.2769	44.3442	31.5892	42.2489	38.0209	42.1669
ENSMUSG00000009216.7	Fam163b	176.61	142.051	149.797	152.182	129.135	155.031	128.943	170.71	121.652	111.563	143.629	127.28	142.581	164.614	164.237	145.872	153.193	180.464	130.808	142.081	119.914	129.21	165.272	128.21	142.758	181.345	151.09	190.244	148.904	115.691	106.108	139.578	131.376	150.165	108.321	170.106	138.165	167.317
ENSMUSG00000009281.4	Rarres2	2.73409	2.07582	3.48254	4.21113	3.01062	2.91818	3.92582	3.05753	3.22804	2.85195	2.53275	3.96267	2.69822	2.23149	2.82278	2.78973	2.13285	6.20041	2.94	2.0359	3.76776	2.8775	3.05978	3.5074	2.48481	3.28443	3.15696	2.34869	2.77368	2.8634	2.97147	3.14302	2.83656	2.54332	8.57151	2.37641	4.36812	3.02341
ENSMUSG00000009291.8	Pttg1ip	53.1459	51.537	57.6376	54.2161	52.7589	55.212	59.5818	48.4243	62.6173	53.9628	57.381	55.4097	54.6617	52.2046	53.1887	54.7951	52.7695	52.901	51.4426	52.1161	51.9983	51.6257	49.9136	49.3375	50.2501	62.2331	49.4961	51.0319	54.7914	60.3754	59.9315	54.2172	52.665	51.5217	63.1784	55.9525	55.5215	54.7591
ENSMUSG00000009292.13	Trpm2	33.0703	38.4698	32.9882	34.711	35.4405	40.1208	41.4691	38.8835	37.131	39.3345	38.1086	38.0857	38.533	33.3205	34.7761	37.5644	35.0206	26.0898	34.8265	37.9419	40.7749	36.1149	37.892	38.1284	38.6491	28.2598	31.1572	28.6153	31.5785	31.5787	36.4807	34.1048	39.5302	32.3298	26.2127	35.1482	34.1023	36.9885
ENSMUSG00000009293.13	Ube2g2	53.9446	52.896	52.5096	52.7008	50.1721	52.4439	52.2687	52.2502	49.046	53.402	53.3051	51.8026	53.6612	51.643	51.8847	54.1984	51.5315	51.5441	49.8337	56.1725	54.9838	49.3175	52.1033	50.7989	55.9636	60.0948	55.1437	53.4698	53.4268	54.6974	55.7464	52.3586	52.8746	58.4495	54.9161	54.871	51.8557	56.4638
ENSMUSG00000009376.11	Met	9.63077	11.8277	6.66155	7.87605	9.57259	7.80405	10.0201	4.96249	13.3685	11.6161	8.1853	7.55278	9.64083	5.95063	8.497	9.07036	10.9477	5.70231	9.94626	7.04855	9.16397	8.55555	7.97573	9.99609	9.08459	5.6109	7.32923	5.52982	6.14067	6.73549	5.63602	5.10742	10.2284	6.3661	5.46241	4.38285	7.24743	6.22372
ENSMUSG00000009378.3	Slc16a12	2.11969	1.70247	5.43148	1.55054	3.28829	2.06774	2.66446	1.69685	2.2985	1.50609	1.82827	1.4225	2.39505	1.51802	1.84842	1.76037	1.73015	1.271	5.28029	1.94336	1.14949	1.50799	1.56614	2.49902	2.23158	2.00145	1.17395	1.56084	1.37943	0.846003	1.28345	1.46574	1.17375	1.80997	4.56918	1.96374	1.5169	1.19007
ENSMUSG00000009394.9	Syn2	980.741	998.915	937.729	987.784	1003.15	1072.19	988.485	884.78	950.143	1021.59	1073.25	1034.09	964.265	955.031	988.948	1017.75	1026.28	847.79	994.289	1037.94	1092.19	985.581	959.698	978.214	926.328	986.475	1005.06	1036.19	993.632	927.041	976.022	873.141	1026.75	975.683	738.868	985.244	913.12	986.661
ENSMUSG00000009406.9	Elk1	64.9117	62.8867	72.4783	78.3729	73.0878	65.2339	60.6731	88.9727	74.3464	65.5148	73.0639	66.2985	64.4541	66.307	64.8237	64.5517	72.3231	79.0423	65.9671	66.1361	71.2043	67.4134	82.7881	60.9411	63.4497	70.6495	67.026	70.7282	88.1646	77.6533	98.5745	93.6108	61.7057	79.1237	72.6603	77.5536	80.1291	77.7403
ENSMUSG00000009418.11	Nav1	96.6456	108.57	106.457	117.436	108.455	102.17	91.4419	116.715	83.1517	122.282	93.611	99.778	98.4244	100.113	94.1835	111.246	108.313	78.7847	104.728	116.077	121.287	99.1736	113.516	116.782	111.009	69.5547	93.2177	84.0473	80.0957	67.7616	66.7254	79.7089	118.185	86.7381	57.4068	99.0552	85.4101	95.4143
ENSMUSG00000009470.12	Tnpo1	51.8864	53.105	57.5098	59.273	59.3793	56.0958	50.9081	70.5154	47.7277	55.2125	51.7955	53.7162	52.5243	50.4589	53.3176	53.8254	58.7952	45.2063	64.2704	59.7353	57.187	55.7803	63.6898	56.4399	63.7663	39.7553	47.5924	43.3912	48.9622	44.3176	43.8466	47.7347	57.2762	52.0834	52.1162	65.0454	52.1506	53.1831
ENSMUSG00000009535.9	Rnmt	75.0647	79.2842	69.6667	67.7305	74.6808	71.7873	70.3105	73.8291	62.668	69.2801	72.4097	71.362	72.1547	67.8706	75.5417	73.637	71.8906	63.4125	73.0319	74.11	70.5338	81.3854	73.8698	74.2546	76.6493	65.4662	72.2453	71.2336	66.2421	65.3049	64.6468	61.0925	77.0622	71.0413	61.8557	76.1591	72.3479	73.1569
ENSMUSG00000009549.10	Srp14	79.3655	80.7477	80.6894	76.6285	73.9355	79.7247	83.7178	72.1642	98.3793	75.6889	83.3962	76.9673	79.0366	84.0375	81.4165	78.2468	73.2031	107.451	77.5954	76.0688	74.5889	77.9694	75.813	74.5907	74.6868	112.047	82.319	90.7812	86.7704	101.748	99.9277	91.8277	76.3077	89.2814	105.108	74.5796	83.4438	79.3485
ENSMUSG00000009555.12	Cdk9	55.7878	52.3882	55.1135	50.6569	48.506	51.4601	50.6105	54.0591	55.3838	51.7037	53.2212	51.6333	54.3282	53.9807	53.9767	53.6017	50.2936	66.298	51.8229	57.9307	56.8358	54.934	59.2379	55.4608	52.4817	62.9174	55.8894	59.7131	58.9593	55.0553	60.4337	60.2766	52.1899	62.007	55.8093	54.1595	60.2408	58.7314
ENSMUSG00000009563.12	Tor2a	18.8929	18.8765	21.694	20.1218	18.4729	17.0422	17.5882	17.6569	18.5739	17.4482	17.8802	17.2563	18.5995	20.9031	17.7248	17.6783	18.3754	24.7501	16.148	19.2331	18.5355	18.8191	19.5913	17.0401	18.739	21.6054	21.4166	19.4287	19.7866	21.8171	21.2048	19.795	19.0874	20.5338	21.6263	18.2429	21.658	19.025
ENSMUSG00000009566.8	Fpgs	4.17794	5.76449	5.8628	5.37404	4.35516	4.71912	3.93999	3.80991	4.22519	4.96689	5.08227	4.26749	4.80526	5.1309	4.81449	4.93798	5.0562	6.04583	4.69522	4.90468	4.29461	4.81634	5.19148	5.20265	3.97253	6.15831	5.23516	4.65278	5.45837	4.11613	5.078	5.57585	4.87665	4.63415	6.11515	4.52515	5.57603	5.06582
ENSMUSG00000009569.10	Mkl2	238.711	244.528	239.656	230.819	218.036	236.89	242.508	277.931	197.587	243.618	224.576	216.948	237.368	236.021	233.503	249.077	246.427	174.161	212.718	250.586	229.387	223.814	262.866	231.766	239.333	189.18	221.86	228.61	198.741	167.688	155.06	180.935	232.612	219.958	147.88	249.609	201.931	232.256
ENSMUSG00000009575.10	Cbx5	232.767	282.281	234.256	243.929	262.026	267.406	249.849	239.496	266.339	258.999	234.64	257.049	244.083	217.304	233.431	247.048	277.539	173.371	264.249	244.447	245.16	262.637	257.428	256.903	260.652	185.878	219.766	194.718	195.982	177.221	186.714	183.671	266.79	196.21	186.151	248.214	205.105	233.526
ENSMUSG00000009585.13	Apobec3	2.44225	2.62837	1.54957	1.53292	1.92913	1.65086	1.47395	2.24112	1.25066	1.74642	1.74441	2.08294	1.72807	1.80644	1.61916	1.87971	2.22234	1.85497	1.84298	1.69659	2.21915	1.81575	2.49423	1.88523	1.80426	2.48043	2.41135	1.73922	2.13589	2.53801	2.23209	1.81328	2.38942	2.29367	2.92015	2.24834	1.79781	2.02633
ENSMUSG00000009614.12	Sardh	12.0116	11.9023	12.3327	11.1533	11.8525	13.1902	13.5207	11.4938	15.9543	12.3691	12.3954	13.7508	12.0965	10.8994	11.3628	11.4125	12.6032	10.8207	11.6869	11.8453	11.5108	12.0332	11.2095	10.7122	11.8859	12.3337	10.0261	10.4353	10.3679	11.3885	11.3557	9.71618	13.3724	9.50234	13.1922	11.2986	10.0706	12.7208
ENSMUSG00000009621.14	Vav2	13.563	13.8885	12.9237	11.911	14.8631	11.3059	11.7349	12.0861	10.4278	14.9968	10.9529	12.8702	13.7033	12.5692	12.3085	12.6955	13.1849	11.7481	13.1349	14.1125	14.9274	12.5871	11.8911	14.5557	13.0255	8.31371	10.9145	10.138	11.0057	10.9492	11.6766	10.5775	15.7618	10.2357	11.7321	11.3698	12.5004	13.3963
ENSMUSG00000009628.10	Tex15	1.25953	1.40379	1.18215	1.33911	1.34455	0.967169	0.793668	0.864434	1.48727	1.52211	0.872204	1.21928	0.51539	1.12333	1.08899	1.28298	1.16337	0.755728	1.17015	1.34185	0.798255	1.32334	0.87008	1.02299	0.981263	0.615831	0.824935	0.921637	1.24593	1.39916	0.837033	0.619539	0.950178	0.624127	1.68338	1.25224	0.983179	0.675443
ENSMUSG00000009630.9	Ppp2cb	90.901	88.5582	85.1784	89.121	88.1555	91.7143	103.234	90.5254	104.058	92.4802	97.1166	97.4919	96.8328	92.6598	93.7966	92.9861	91.5039	96.029	91.8274	91.5077	92.1825	95.7729	90.6333	91.0317	89.928	102.707	96.1208	95.538	94.9876	96.5257	97.4027	95.56	89.0512	98.7681	92.6032	91.4706	90.944	95.8003
ENSMUSG00000009633.3	G0s2	4.88451	3.88282	4.85638	4.51067	4.35516	4.80249	3.92582	4.85043	4.428	5.43153	4.5623	4.3691	4.6082	5.16126	4.82882	3.75943	4.0569	5.87407	4.03701	4.85841	4.50216	4.52398	3.59633	4.39887	4.58978	6.68861	5.15584	4.7717	4.80574	5.46648	5.67787	5.13764	4.59718	5.77318	7.4378	4.63899	4.83162	4.76026
ENSMUSG00000009640.7	Dmap1	25.3595	22.834	24.7292	22.6767	22.4335	22.8452	21.7408	22.3472	24.3878	24.2897	22.5767	23.6575	23.6322	23.3471	23.7715	22.661	21.8804	27.5497	22.657	23.4746	21.7285	24.0356	23.2891	23.1196	21.7302	26.7373	24.4625	28.1991	23.4651	26.161	27.5105	25.2046	22.1056	25.0743	25.5084	21.7008	24.5795	23.0455
ENSMUSG00000009647.9	Mcu	43.3922	39.7989	38.7871	41.2656	38.1588	42.0719	38.2378	36.7064	37.1141	39.8152	44.4824	41.6589	40.9432	39.6355	40.0348	42.4427	38.2422	44.691	38.8197	43.2013	40.3757	37.3921	34.8467	38.8883	36.8923	43.8266	42.8649	46.7359	39.1431	40.3967	36.5225	35.8275	38.1329	41.8789	32.7744	40.5556	37.2625	39.6903
ENSMUSG00000009681.9	Bcr	149.546	175.459	152.353	172.251	169.632	149.378	159.173	175.816	169.261	167.016	156.93	162.114	156.148	146.777	155.325	162.476	176.594	110.491	160.34	157.32	151.876	149.922	160.095	147.779	147.886	127.836	135.416	130.248	143.386	130.773	114.855	146.861	154.39	141.911	118.438	156.246	138.979	145.252
ENSMUSG00000009687.10	Fxyd5	4.07042	3.18093	4.28128	4.38733	7.42424	5.65294	4.37935	5.28265	6.7772	4.43815	5.03195	5.11422	4.80526	5.055	3.98342	3.92353	5.65281	6.32064	4.84149	4.38028	4.51812	4.81634	5.72803	4.20888	4.85883	5.66222	4.75924	4.32575	5.33971	6.00337	8.90045	6.93581	5.46352	4.36889	5.90902	4.14094	4.81758	5.64477
ENSMUSG00000009731.4	Kcnd1	14.0545	15.0086	11.9652	11.8581	12.6124	13.557	13.6341	12.2782	12.9291	14.5802	12.9321	12.6501	13.5821	12.8576	11.7926	13.4116	13.7219	9.97905	11.5552	12.4159	12.2772	12.2794	12.0071	13.8396	12.3607	11.1876	12.961	10.7772	11.0502	10.7052	10.1141	10.2753	14.2806	11.2343	8.51998	11.2417	13.1746	11.4182
ENSMUSG00000009733.8	Tfcp2	21.6424	24.7754	20.6556	18.9589	21.6443	20.9609	19.5724	19.6739	17.0698	21.2134	18.1318	17.7812	18.1448	21.2067	21.2067	20.4381	22.0146	18.3779	19.1027	20.6212	20.0522	23.3431	18.7212	22.5351	20.4482	19.9803	20.5282	19.9936	19.134	18.8398	17.7032	17.4226	22.4549	17.2415	17.1258	18.5417	20.3518	20.3919
ENSMUSG00000009739.12	Pou6f1	86.6923	87.4232	84.6672	86.0727	85.6126	80.9754	86.3964	85.4029	79.4166	82.8028	83.7148	82.5049	90.1024	88.9862	85.6148	85.0048	88.3121	72.7732	86.5763	84.7677	72.1782	81.8932	80.1924	81.5179	84.9425	82.145	79.162	83.5568	77.5742	74.0741	66.2651	72.9847	78.0683	76.596	68.7095	89.1796	75.3396	80.3134
ENSMUSG00000009741.10	Ubp1	39.3833	38.2906	42.5253	39.5741	43.0986	33.7342	33.8443	45.9911	29.627	38.197	29.5375	35.935	38.8362	43.1724	43.8176	41.1299	40.733	39.0918	36.2015	46.4248	49.0288	45.7783	49.3915	47.5691	47.8445	37.138	37.9629	36.8506	35.5239	33.4497	38.7267	37.6861	48.2076	42.9244	32.826	43.8712	44.3133	48.262
ENSMUSG00000009772.11	Nuak2	1.01377	0.76163	1.00642	1.03957	1.13994	1.03387	1.16216	1.15258	0.946442	1.12155	1.14057	1.43943	1.09142	0.86527	1.18929	1.22331	0.865073	1.13359	1.50657	1.26473	1.30914	0.677058	1.45013	1.31528	0.949609	0.821108	0.666294	1.51624	1.34976	1.30154	1.19975	1.28441	1.62089	0.780159	1.11653	1.18109	1.09554	0.675443
ENSMUSG00000009828.11	Ick	19.3537	22.0425	19.8728	21.6019	22.2727	20.8108	20.5928	22.2992	19.3345	21.2294	20.0439	23.3865	20.555	19.0511	20.3756	21.2736	21.5075	17.1413	21.2382	21.0223	21.7445	20.2348	22.0855	22.7397	22.0784	18.7657	21.1786	17.0057	20.4986	19.214	16.8104	17.9817	21.365	20.7678	19.3245	22.0565	20.9417	20.3276
ENSMUSG00000009863.10	Sdhb	131.313	124.131	128.982	128.149	115.222	133.403	134.385	113.321	155.707	130.405	139.385	126.382	129.742	128.956	129.046	125.986	120.797	164.096	124.021	123.496	120.201	116.192	114.851	117.264	119.35	166.599	139.033	145.812	140.064	160.887	155.228	142.449	119.066	137.963	160.574	124.47	139.724	125.23
ENSMUSG00000009876.9	Cox4i2	1.01377	0.746696	1.03837	1.12767	1.13994	0.800416	1.26136	0.89645	2.06189	0.8652	0.603834	0.609642	1.33395	1.33586	0.716442	0.775754	1.07388	1.3397	1.05313	0.879141	0.766325	0.907873	0.812075	0.789165	0.712207	1.30009	0.72975	1.26353	1.00861	0.976158	1.2974	1.23908	0.922232	1.06102	1.37419	0.910722	0.547771	0.868427
ENSMUSG00000009894.11	Snap47	440.159	429.186	414.342	416.479	406.229	444.914	453.595	385.826	459.413	425.838	461.346	437.198	439.295	451.884	440.726	429.41	421.47	483.529	417.48	445.693	422.293	416.267	405.109	413.128	417.543	490.389	469.753	487.665	464.896	489.82	469.826	449.332	422.033	437.014	437.37	417.196	455.858	421.718
ENSMUSG00000009905.5	Kdsr	32.6248	31.6898	31.0073	30.9228	31.2753	28.3147	30.2728	32.4163	25.9427	30.2179	29.2021	30.2619	28.8164	28.9334	32.5551	30.7467	28.8159	32.0497	29.1367	30.9859	28.4658	30.7907	32.5265	33.4811	32.081	29.3717	29.777	30.3991	31.178	28.8943	28.6684	28.4081	31.0485	32.517	30.9021	31.9179	31.869	33.2414
ENSMUSG00000009907.13	Vps4b	47.0172	43.2636	45.3688	45.1419	43.2301	46.4074	43.0423	45.879	40.8491	41.5296	45.254	42.8951	44.7025	46.3451	45.1788	47.7686	46.0726	44.3819	43.9391	44.3889	46.0753	45.5783	44.8671	46.4438	46.5783	41.5173	47.8938	45.3386	44.5421	42.9672	43.0374	43.549	46.4889	46.8564	41.157	45.3796	44.1588	44.5471
ENSMUSG00000009927.8	Rps25	42.9007	40.0976	44.3145	42.5166	38.3488	43.9228	48.4988	39.2837	55.3669	41.834	45.8746	44.2837	43.3989	45.1307	42.1841	40.2348	44.0442	60.9048	43.588	40.3479	38.7952	41.5929	41.4593	37.12	43.5554	68.8704	47.64	51.1211	49.5852	54.1442	55.3697	49.4422	34.7653	51.787	60.7736	40.9256	48.0072	47.088
ENSMUSG00000009995.13	Taz	20.2139	21.1315	25.1126	25.4959	25.6049	18.5096	18.0418	27.87	18.5401	20.6847	18.3834	19.9488	24.8145	23.1346	22.9118	21.0498	20.8214	27.2749	22.1158	30.7699	30.6051	29.6059	29.5247	30.2806	26.6207	20.9896	19.5605	19.8301	22.2043	21.3453	25.0412	23.0891	29.6651	29.6929	25.3023	25.3721	32.5573	28.2721
ENSMUSG00000010021.9	Kif19a	2.35009	2.21022	2.38027	3.4711	2.22143	2.41792	1.91331	1.82492	1.90979	2.19504	2.21406	2.67565	2.28894	1.95824	1.80543	2.05873	1.86438	3.16032	2.38418	1.72743	2.93758	2.09272	2.34922	3.17128	2.81717	2.44622	2.14166	2.40815	2.59569	2.40786	2.20419	2.43282	2.47326	2.21565	4.00233	2.03489	3.27258	1.73685
ENSMUSG00000010025.14	Aldh3a2	62.9456	62.2894	64.9701	65.0347	64.3775	68.4189	67.5043	64.0481	65.6256	69.248	73.7684	70.8709	64.7421	63.271	63.6057	68.0128	64.5673	56.817	63.1149	64.0385	69.2885	67.2595	65.2125	69.052	64.6684	59.2737	61.6798	63.0132	65.0555	64.2474	70.2968	61.017	68.86	63.9574	66.4765	61.1891	65.1145	66.0808
ENSMUSG00000010044.8	Zmynd10	1.87393	2.00115	3.77008	2.18486	2.27988	1.36738	1.89913	2.43322	2.72102	1.84255	1.77795	2.4555	2.28894	2.03414	1.83409	1.47692	1.95387	2.26718	2.38418	1.86625	2.50652	2.76978	2.32021	2.11906	2.04166	1.81328	1.9037	1.69462	1.9134	2.21262	1.78567	2.23638	2.08201	2.12203	4.13975	1.72183	2.80908	1.70469
ENSMUSG00000010045.2	Tmem115	35.1439	35.7219	37.3973	33.601	31.173	37.4861	35.9702	33.4728	40.8322	36.5467	38.8634	40.0162	35.0162	37.2218	35.7361	34.8194	32.4999	41.0154	32.6471	35.8751	34.0536	32.2833	31.3519	34.621	31.8277	42.5607	38.4388	40.4331	36.1617	42.1375	37.806	40.9047	31.0205	37.4008	37.481	32.7433	34.4393	34.9944
ENSMUSG00000010047.8	Hyal2	9.16997	10.0655	12.3965	9.93757	9.44106	9.08805	10.7003	10.4052	12.084	10.094	11.8754	9.61879	9.23155	11.0208	10.5174	9.53283	9.15785	10.4771	10.2827	10.1333	9.75468	10.1713	9.59988	9.00233	8.64144	10.4007	9.18533	10.8515	11.2282	9.89173	10.0723	10.6984	8.95683	10.1265	11.9726	8.65186	9.9582	8.97374
ENSMUSG00000010048.6	Ifrd2	5.32995	5.27167	5.63915	4.45781	4.34055	5.0026	3.85496	4.48225	3.12664	3.57295	3.52236	3.77639	5.19938	5.38896	4.68553	5.72865	3.46029	5.08399	3.67134	5.01264	5.52392	3.3699	5.409	4.06274	5.61852	4.68716	4.85443	4.71224	4.4201	4.19748	4.96639	5.2283	4.87665	5.71077	6.61329	5.0232	5.88503	5.21056
ENSMUSG00000010051.11	Hyal1	1.21345	1.91154	1.86907	2.02628	1.88529	2.05107	2.29597	2.20911	2.01119	2.35527	2.18051	2.26922	2.0464	1.35104	1.83409	1.9543	1.73015	1.03054	2.28179	1.65032	2.0595	1.95424	2.05919	2.41134	1.5352	0.940852	1.07876	1.38245	1.76507	1.93605	1.36715	1.79817	2.3475	1.34187	2.47354	2.07758	1.68545	1.59212
ENSMUSG00000010054.4	Tusc2	71.409	72.6386	71.8393	71.1664	66.6428	77.8238	80.2455	67.3618	89.2698	72.2442	80.8802	80.93	75.5199	74.307	71.5439	69.4151	69.8025	81.6874	68.1757	74.218	68.2987	69.46	72.3471	72.7786	69.8596	85.6689	76.0527	77.8932	76.5211	79.8497	88.4185	78.8778	69.8241	78.64	103.391	72.3312	79.6515	76.7271
ENSMUSG00000010057.4	Nprl2	27.7096	29.0614	27.7644	29.7775	27.154	27.8478	25.4966	27.1016	24.8779	28.84	27.3403	26.5702	27.8462	28.5691	29.8613	28.6432	26.683	33.1318	26.7964	31.1247	27.1726	29.1289	28.8286	28.3223	29.0264	30.9968	28.4603	29.314	29.0273	31.8227	31.9607	32.08	25.9482	30.3794	33.0836	26.1548	30.7594	29.1405
ENSMUSG00000010064.11	Slc38a3	56.2179	56.5697	88.1657	61.2817	60.6654	66.3511	72.5214	59.0216	83.4052	57.0711	66.4888	60.4392	57.3144	60.4019	65.0386	57.6296	59.2874	65.6797	77.7417	54.9694	54.7763	57.8269	59.7165	56.9076	53.922	72.0351	51.9868	56.1158	62.2967	76.2542	69.8504	51.7088	66.1492	53.831	84.5471	59.2538	57.0946	55.3381
ENSMUSG00000010066.11	Cacna2d2	31.6571	35.3635	30.0489	31.2047	31.8745	28.248	31.6475	29.1346	33.6494	32.9737	29.2524	27.654	33.2578	33.7607	29.847	31.254	35.468	26.9314	34.7973	29.7828	29.0405	32.9912	29.5682	33.5541	30.5616	24.7701	28.7934	26.7572	29.3981	28.8943	31.598	33.7271	35.4919	27.7113	24.6495	28.5597	32.8803	28.3847
ENSMUSG00000010067.9	Rassf1	4.37762	4.19643	4.10556	4.84545	3.66827	2.90151	3.55733	4.53027	3.76887	3.7492	3.38818	3.26836	4.45661	4.84248	3.7255	4.11747	3.98232	4.96376	4.59283	3.933	3.76776	4.06235	4.81444	4.20888	4.68474	3.76341	4.90202	4.99468	4.00479	3.57924	3.7806	4.29144	4.26183	3.85399	4.67225	3.7425	3.75012	4.22956
ENSMUSG00000010080.11	Epn3	2.24257	2.31476	13.1154	2.2201	2.86447	3.13496	3.03294	2.09705	1.80838	2.163	2.61661	2.11681	2.34957	2.65653	2.40725	2.13332	2.53556	2.40459	10.897	2.59115	2.28301	2.60052	2.2042	2.73285	2.67473	2.412	2.28444	2.28923	2.64019	2.53801	2.60875	2.47815	2.09598	2.18445	7.33474	1.47992	2.07872	1.68861
ENSMUSG00000010086.13	Rnf112	304.514	271.245	311	341.754	306.162	275.21	231.893	384.545	187.058	284.859	285.68	282.806	281.676	283.778	300.418	313.852	323.403	353.801	291.879	368.375	433.005	342.007	396.031	345.625	312.944	298.199	274.275	294.121	339.146	312.663	299.002	332.314	342.399	377.581	261.371	368.003	367.934	376.978
ENSMUSG00000010095.9	Slc3a2	122.881	119.815	132.576	116.996	119.358	131.068	136.468	102.483	140.868	124.396	133.917	126.619	119.616	129.214	122.827	123.062	118.843	133.815	116.108	117.296	114.438	115.3	112.907	118.389	114.839	132.609	132.926	140.951	126.106	129.373	130.898	128.32	118.549	120.379	132.901	111.876	121.732	118.251
ENSMUSG00000010097.9	Nxf1	67.0007	58.1378	70.8648	66.8848	62.3022	53.7446	52.8073	63.9681	59.3385	60.2115	56.274	56.2733	64.924	64.2577	65.3968	61.7918	61.4799	84.8305	59.7507	66.4291	67.1811	64.0281	69.6644	66.6699	55.8845	75.8498	57.2537	63.9943	67.2359	70.8853	67.3951	73.5135	63.3405	70.1051	78.3976	68.5176	70.6063	63.6042
ENSMUSG00000010110.13	Stx5a	36.9871	34.6019	37.7807	39.6269	36.3612	35.6519	34.7088	38.8995	38.4323	36.2262	34.2172	33.8013	35.8954	36.6146	35.1057	36.3262	36.0795	36.3437	37.7226	39.114	36.6718	38.5769	37.2539	37.8946	35.3096	38.1473	34.441	34.6952	39.4249	37.1103	36.8015	37.5803	37.043	38.6803	41.0539	40.0006	36.9675	36.9081
ENSMUSG00000010142.8	Tnfrsf13b	1.22881	1.13498	1.29397	1.33911	1.11071	0.933818	0.935394	1.24863	1.08165	1.1536	1.03994	1.15155	1.243	1.04743	0.974361	1.23822	1.25286	0.893133	1.06776	1.38812	1.34107	1.0002	1.79817	1.15452	1.17118	1.47115	0.602837	1.07029	1.42392	1.4317	1.47876	1.54129	1.06196	1.57592	1.47725	1.47992	0.983179	0.981
ENSMUSG00000010154.6	Spire2	17.019	17.6668	17.1731	16.915	15.9738	15.8749	14.7395	14.2792	18.05	16.8874	16.3874	17.0192	16.3561	19.1574	17.1946	16.619	14.1544	17.1756	17.9618	15.5932	15.7576	16.234	15.6179	17.917	15.3678	18.4578	15.531	17.2138	15.8708	16.6598	20.2562	18.3293	16.0412	17.1791	16.6277	15.0269	17.6129	18.7194
ENSMUSG00000010175.9	Prox1	98.366	78.3583	91.0571	88.099	75.8061	94.6492	66.3705	99.3138	75.2253	63.1435	77.341	82.8266	76.3839	78.5574	77.4904	81.8272	86.1494	94.9985	76.279	82.1765	72.6891	85.8325	92.91	74.6638	85.9871	72.7364	79.8918	96.2367	82.6617	55.8525	56.3462	79.2556	75.2038	83.6487	66.1673	94.217	95.8459	99.1293
ENSMUSG00000010205.10	Raver1	37.8319	37.3497	39.7616	38.1997	34.2275	35.8686	35.1623	37.3948	37.1648	37.54	37.4712	37.4252	34.7282	37.2522	33.7587	38.6236	35.5426	40.483	35.1922	37.4946	37.071	34.9608	34.9192	32.005	35.3413	37.7367	37.6932	39.4669	37.4077	36.2317	35.3925	39.9678	34.5697	37.6973	33.1352	36.2296	35.6192	36.9885
ENSMUSG00000010277.7	2610507B11Rik	319.106	338.582	320.058	322.108	335.114	339.093	318.473	336.329	321.097	348.195	341.636	341.687	315.101	287.816	314.762	335.797	354.635	230.995	345.311	337.189	330.829	321.926	331.239	315.359	327.441	253.979	272.8	264.985	281.744	257.201	233.923	249.719	325.436	271.714	237.048	342.972	273.703	312.73
ENSMUSG00000010290.7	AI597479	39.9669	38.8581	34.8094	40.4903	38.4073	32.1167	35.6725	38.2272	34.2578	37.1555	33.2444	36.3414	38.245	39.7721	41.0951	38.4297	38.1975	36.7559	37.2107	39.9469	37.6457	38.223	40.6907	37.953	39.9469	36.7959	36.7255	37.1628	38.6536	36.1829	34.4299	37.2479	39.1948	38.7895	33.5131	38.8337	37.0518	36.2166
ENSMUSG00000010307.5	Tmem86a	13.6244	12.4549	19.6971	12.792	13.387	14.9578	13.2939	10.5013	17.2895	13.0741	14.7268	14.225	14.4309	13.3737	12.8673	12.6657	11.6785	16.5573	19.2782	11.6756	13.5065	14.9107	11.9346	13.7958	13.3104	15.0536	15.2772	14.8948	13.8833	15.5209	16.8941	14.2041	13.6239	14.2613	24.1342	12.437	15.1269	13.9913
ENSMUSG00000010358.9	Ifi35	1.48993	2.29982	2.12467	1.46244	1.28609	1.10057	1.60151	1.95298	1.43656	1.18564	1.27476	1.43943	2.10704	1.32068	1.3899	1.16363	1.95387	2.06108	1.72597	1.74286	1.99564	1.21563	1.88517	1.28605	1.45607	2.60017	1.63401	1.56084	1.46842	1.8547	2.5669	1.82839	1.60692	1.54472	3.21217	1.72183	1.43263	2.25148
ENSMUSG00000010362.5	Rdm1	3.40994	4.48018	4.71261	4.36971	4.98359	5.0693	6.06589	5.31467	7.26732	5.49562	3.97524	5.8424	5.32065	3.76468	4.31298	4.02796	4.08673	5.77102	3.67134	4.64248	4.67777	4.41626	4.84344	5.02728	4.87466	7.18469	3.44252	3.40411	4.09378	5.27125	6.57071	5.28874	4.58321	4.08803	7.40345	4.34016	4.95803	4.56728
ENSMUSG00000010376.10	Nedd8	68.0759	68.8603	68.9638	69.563	62.463	64.8337	76.7165	53.787	76.8646	62.9673	74.0032	66.8405	69.0472	79.4379	74.5816	67.3713	62.3449	94.947	67.0934	70.1462	69.3524	68.9984	66.8511	65.6469	67.3431	101.817	76.1796	79.781	79.4876	88.2284	92.1852	82.7613	67.7002	77.423	96.6056	65.3016	79.4268	76.0356
ENSMUSG00000010392.8	Gosr1	52.0092	52.5525	52.4617	53.3704	53.4457	52.5106	51.9144	51.2257	49.553	54.1871	50.7724	51.1083	50.8266	55.3166	54.7075	54.3923	54.7979	45.7216	53.1832	49.4941	53.0041	52.1181	50.4646	51.2081	53.5105	47.915	51.1777	49.2035	50.0598	47.4087	42.033	47.2663	54.0064	49.9614	43.3042	53.078	48.9763	52.8614
ENSMUSG00000010406.7	Mrpl52	15.6058	13.2464	13.9142	15.153	14.8339	15.5414	13.9175	12.1501	16.8501	15.141	18.3498	17.6627	13.7488	15.0436	16.4782	14.5603	12.2005	19.5459	15.3728	12.092	14.1291	14.9722	13.4862	14.9649	14.4341	27.1308	18.0375	18.8192	16.3455	21.5894	21.6931	19.7043	15.3007	16.6486	24.0999	12.124	14.8741	15.3422
ENSMUSG00000010453.8	Kansl3	66.9546	73.1912	77.3506	72.6112	72.7663	65.1172	68.3546	71.8281	58.6287	67.9021	60.2995	62.9963	68.4257	74.3373	70.0967	67.2669	73.2777	58.5346	68.7169	77.5495	78.0853	69.5369	73.1302	75.7891	73.4523	62.1305	69.596	62.2253	64.2842	58.602	68.4832	62.513	79.1862	69.5746	64.8618	71.3351	65.564	74.1861
ENSMUSG00000010461.10	Eya4	2.90306	3.27053	2.63586	3.4711	3.17138	2.95153	3.0046	3.96999	1.77458	3.01218	3.0024	2.79419	3.39551	2.82351	2.82278	3.07318	3.34097	2.18131	3.45194	4.02554	3.30478	3.04676	3.03078	3.39049	2.65891	1.83039	3.20456	2.40815	2.49187	2.4892	1.54851	2.20616	2.68286	2.66814	2.8858	3.30137	2.99167	3.5702
ENSMUSG00000010505.11	Myt1	11.2129	11.7082	11.5339	12.2986	12.1594	10.8556	8.06423	13.4307	9.19401	11.1995	10.9864	11.6848	9.51956	10.5654	9.64331	11.5468	13.4385	10.5287	11.5113	13.619	14.0972	12.0024	14.5448	13.0505	12.4715	8.77559	9.99441	9.32042	10.6498	8.28107	9.84908	8.82465	12.6178	10.1109	10.358	12.6078	12.0369	12.753
ENSMUSG00000010517.7	Faf1	33.7461	33.228	34.2183	32.2442	31.933	33.9343	33.5183	36.0661	30.0157	33.3582	30.8626	34.1061	33.3943	31.5596	33.5295	34.2376	33.5141	31.1051	34.2853	34.7338	30.8446	34.1299	32.6425	32.8819	32.3658	32.8956	32.4898	33.937	31.6526	32.0017	32.0444	33.4097	33.4239	33.7965	29.0126	31.9322	33.2876	31.3277
ENSMUSG00000010529.5	Gm266	1.22881	1.23952	1.42177	1.90294	2.22143	1.45075	0.623596	0.912458	1.62247	1.34587	1.54313	1.16848	1.36427	1.63946	1.37557	1.25314	1.64066	1.68321	1.17015	0.83287	1.45282	1.64648	1.72566	1.66602	1.32945	1.3343	1.47536	1.90273	1.67608	1.67574	1.409	1.52618	2.10995	1.27946	2.47354	1.36608	1.43263	1.35089
ENSMUSG00000010554.10	Mettl16	24.1921	27.3291	26.6781	26.5707	28.7908	26.7472	27.9201	31.6639	29.627	30.7947	25.5287	30.2619	30.3019	25.3661	28.2135	25.4806	29.5915	22.4314	26.7086	27.5001	31.7227	28.0671	32.7875	29.6083	29.1372	24.3253	24.4149	20.3652	24.4292	26.4213	30.2727	28.3477	32.7392	26.3226	24.89	27.3643	26.4194	28.4168
ENSMUSG00000010592.8	Dazl	4.05506	2.49396	3.32279	3.27728	2.61602	3.50182	3.18884	3.90596	3.51536	2.81991	4.34425	4.18282	2.89528	2.79315	3.45325	3.90861	3.22165	4.70613	4.12477	3.20809	3.46443	3.93925	3.53832	3.52202	3.40277	3.86605	3.88671	3.52303	3.72297	4.23002	3.57134	4.88075	3.19986	5.21146	5.13604	4.52515	4.15744	2.97517
ENSMUSG00000010607.8	Pigyl	15.6826	17.6668	17.4606	18.8356	16.9968	17.8426	18.4669	16.4883	20.9062	18.9222	18.484	19.3223	19.4939	20.0834	17.5385	16.5295	17.7042	24.0459	17.7862	17.7987	17.5616	16.2648	18.1847	17.2593	17.916	25.8991	19.2591	21.1382	21.8928	23.6556	22.9765	19.9008	17.746	19.8472	28.7378	18.1575	19.0175	19.7647
ENSMUSG00000010608.11	Rbm25	87.2145	78.7167	74.7307	77.58	86.1972	70.9869	68.4822	84.0422	54.657	72.7889	64.627	69.1097	80.3858	80.1817	89.412	88.5404	85.7318	86.2217	85.5524	83.5029	92.9648	82.5549	90.3868	84.3822	84.531	67.5703	85.238	81.654	78.479	73.3257	71.7197	74.5713	85.3763	87.0033	64.2262	87.5431	83.3735	83.1438
ENSMUSG00000010609.11	Psen2	17.5259	19.4738	19.9846	16.4569	16.6607	18.3429	17.2339	15.2717	15.6332	16.8393	19.2891	17.324	19.3423	17.3206	17.6101	17.3799	15.1686	16.0421	18.7955	16.8271	17.6255	16.6495	16.3285	18.9692	17.2196	21.1435	19.4812	18.3138	16.4196	17.8474	21.4699	18.4653	17.187	17.4444	17.0743	15.3257	18.2871	17.6741
ENSMUSG00000010651.4	Acaa1b	1.07521	0.806432	1.03837	1.39196	1.15456	1.33403	1.10547	1.21661	1.21685	0.897244	1.00639	0.863659	1.16721	1.16887	0.917046	1.07412	0.879988	1.66604	0.892238	0.879141	0.766325	1.10791	0.812075	1.32989	1.09205	1.62511	0.761479	1.38245	0.904785	1.59439	1.22765	1.10308	0.796473	1.24825	1.37419	1.03879	1.13768	0.997082
ENSMUSG00000010660.2	Plcd1	7.3114	6.94427	10.7192	7.98177	6.53274	7.58727	6.46272	7.09156	7.99406	6.74535	6.35703	7.89147	6.45754	6.48194	6.49097	6.75801	6.41348	8.55347	8.17641	6.69381	6.25832	6.69364	7.03315	7.24863	7.80262	7.04784	6.88503	7.2839	8.0689	7.66284	8.10527	7.66112	7.15428	6.56894	11.6291	6.74503	7.19125	6.85092
ENSMUSG00000010663.4	Fads1	235.101	226.264	247.484	236.564	215.595	251.847	248.12	212.635	251.365	222.372	253.392	226.77	235.018	241.911	236.798	231.428	230.095	235.392	220.149	224.921	223.815	224.876	230.673	215.968	230.28	252.764	216.91	240.636	233.36	235.661	232.151	236.694	219.785	233.283	268.998	229.089	225.19	240.393
ENSMUSG00000010721.11	Lmbr1	33.0703	32.6605	32.477	32.5438	31.8307	32.05	33.2774	33.0086	30.6242	32.0444	33.6302	32.3957	34.804	33.5937	35.1343	33.1337	31.2321	27.9619	32.0621	33.9934	33.6704	35.8995	33.7011	32.5458	32.7299	30.4152	31.9345	32.1681	31.1335	30.6514	32.5048	32.3671	34.43	31.4248	26.436	33.8675	32.5011	32.0353
ENSMUSG00000010751.10	Tnfrsf22	1.64353	1.13498	1.56554	1.09243	1.3007	1.73423	1.20467	1.63282	1.80838	1.81051	2.07987	1.45637	1.4249	1.01707	1.37557	1.10396	1.25286	1.83779	1.1994	1.66574	1.18142	1.43105	1.52264	1.25682	1.17118	1.53958	1.39604	1.18921	1.9134	1.59439	1.54851	1.11819	1.52308	1.15464	1.80362	1.50838	1.29218	1.3348
ENSMUSG00000010755.12	Cars	34.5909	35.946	34.8413	35.4158	34.6659	34.7014	35.8001	36.8345	34.7141	35.6975	32.7077	34.4448	37.093	36.5842	35.2346	35.819	34.8267	44.2616	34.0806	37.2786	37.3424	37.469	36.8479	36.3893	36.0218	38.6605	36.6937	38.1885	38.0603	39.4042	40.2194	41.5393	35.6037	37.6193	38.9411	35.4612	42.4874	37.1172
ENSMUSG00000010797.4	Wnt2	2.76481	2.07582	2.49209	4.05256	3.47828	2.71808	3.59985	3.85794	3.53226	2.75582	3.22045	2.43857	3.21361	2.64135	2.60785	2.73006	3.40063	3.33207	3.33492	3.23894	2.68214	2.83133	3.66884	2.54287	2.70639	4.17396	3.10937	2.58653	3.55981	3.75821	4.07356	4.14033	2.79464	4.15045	3.36677	3.48636	3.42708	2.95908
ENSMUSG00000010803.8	Gabra1	384.54	355.95	342.822	373.399	377.525	373.444	437.991	453.796	392.807	364.233	380.13	376.217	412.57	379.322	394.244	371.571	403.393	358.181	374.637	351.656	333.128	393.817	391.014	390.418	398.092	331.18	380.01	349.627	384.341	369.069	375.409	403.561	346.158	390.47	290.899	392.393	392.12	355.122
ENSMUSG00000010911.8	Apip	5.95971	5.24181	6.53375	6.9422	6.09431	5.51953	6.4769	7.49176	7.01381	5.768	6.32348	6.01175	6.38175	6.77036	6.37633	5.93751	5.66772	8.15843	6.18716	7.06397	7.55149	7.13988	6.20657	6.95635	6.21994	8.17686	6.52016	6.33253	6.76364	8.80169	9.44452	7.75179	7.05647	7.864	8.93224	5.99084	7.31766	6.43279
ENSMUSG00000010914.6	Pdhx	50.0124	50.402	47.7651	48.1549	48.0676	49.1922	48.8106	48.8085	44.6856	47.5379	50.2859	48.0093	50.2354	47.2255	48.2739	49.1261	49.5627	50.8914	45.0361	48.3373	49.9867	49.6253	49.261	48.6214	52.1652	46.6663	50.9873	49.8724	51.3354	47.7016	49.7337	46.2841	47.6486	52.6139	51.8413	49.2786	53.0495	53.6816
ENSMUSG00000010936.10	Vac14	30.7355	28.8673	29.6495	31.1694	28.6301	30.2157	29.9326	25.837	29.7284	29.1284	29.6046	29.2967	29.1802	29.1763	26.9669	29.2251	28.6966	29.4562	27.4253	28.1788	28.0507	28.498	25.1743	30.3829	27.3329	31.2363	27.0959	30.9789	28.8345	27.9832	28.9474	29.5263	30.266	26.1821	24.89	26.6101	30.1976	26.5031
ENSMUSG00000011096.12	Akt1s1	32.9013	31.645	34.1065	35.4334	35.6451	35.6685	30.0743	26.3652	35.931	32.8135	38.5112	37.6962	34.2431	38.3755	37.9714	31.0302	27.3095	34.2826	35.8797	27.2071	34.5325	31.7909	31.7869	35.3955	33.5687	40.3711	36.9	40.4628	34.3522	38.184	41.8098	41.902	34.1924	31.4248	40.8822	27.4213	28.161	33.5792
ENSMUSG00000011114.13	Tbrg1	43.9913	40.2469	41.3591	41.0365	38.4219	41.8051	44.9981	44.0381	46.1053	41.4174	43.845	44.8425	43.793	41.3508	41.6539	39.4889	41.9411	47.3876	38.571	42.5381	39.5775	41.5313	39.9947	39.4875	37.7786	51.8324	43.6422	46.4386	47.8349	46.8393	47.1528	46.6014	39.9494	43.096	49.3506	40.2425	43.1896	45.8819
ENSMUSG00000011148.9	Adssl1	12.841	11.7679	13.1953	12.8448	11.5017	12.89	14.9096	15.4798	9.75173	12.2249	13.5863	12.0743	15.1737	15.6204	14.3718	14.6647	12.0215	17.8798	13.1203	15.4698	12.3251	11.433	11.8476	15.6226	13.6427	17.9104	13.7383	14.434	15.8708	17.4081	14.9829	16.4102	12.1986	13.6216	15.0302	15.3969	15.7589	14.329
ENSMUSG00000011158.7	Brf1	32.5327	36.2894	32.3492	31.9976	33.8475	31.483	32.3703	34.4813	30.3369	33.2781	30.7117	32.6497	36.2896	29.9353	34.6758	35.8041	35.5277	27.3093	36.1429	34.0706	32.9999	33.2682	32.512	32.4142	32.7299	30.5863	29.2852	30.0721	30.1249	27.1209	25.8643	28.5743	31.6912	28.4758	26.1783	36.7419	30.001	33.3058
ENSMUSG00000011179.7	Odc1	39.7826	39.2463	49.7459	41.618	40.3803	45.7404	48.9665	42.6454	53.305	40.5522	47.0487	47.1118	42.7168	42.1857	48.7181	41.4432	43.2686	43.025	49.351	40.7644	42.7705	40.208	41.2708	42.4688	43.3655	55.0313	43.8326	43.1683	42.7029	46.6766	44.7533	40.7082	43.303	41.1768	50.845	41.5944	42.8806	42.7298
ENSMUSG00000011254.12	Thg1l	8.93957	7.42216	8.13124	7.48842	7.1904	7.6373	7.42646	7.74789	7.31803	7.54646	8.63818	8.2471	7.12451	8.1214	7.8522	8.27969	7.63651	9.20614	8.2788	8.34412	8.79677	7.23221	8.32376	7.55553	7.35947	9.56248	9.62953	10.2272	8.86986	9.33857	8.9144	8.35622	8.13241	8.59735	8.05619	8.03996	8.68006	7.91233
ENSMUSG00000011256.12	Adam19	12.7796	15.1131	11.1825	14.2368	14.3808	12.7733	13.138	12.8224	10.6982	16.6471	13.5695	14.7499	13.8852	11.9468	12.6237	14.5006	14.2737	8.08973	15.6654	14.5444	14.656	14.7568	13.7183	15.5495	13.5478	8.74137	11.4063	9.7961	11.1244	10.3798	9.84908	8.86998	16.4744	9.09666	8.21079	14.0308	11.4049	11.7398
ENSMUSG00000011257.15	Pabpc4	17.8331	15.6806	17.0293	17.7608	14.9069	16.5753	14.8246	15.0315	17.3233	17.9929	17.1757	17.8998	16.2348	16.1365	17.7104	17.2904	15.7056	14.9943	15.6507	16.4106	18.9506	17.4804	17.7641	17.4493	17.8527	18.2867	16.6098	16.976	15.7373	15.7161	16.4198	17.2262	16.7678	16.3989	19.0325	15.8949	15.0286	16.5162
ENSMUSG00000011306.6	Sugp1	49.0601	49.043	47.781	44.8953	44.2239	45.1068	45.7493	43.0296	45.2771	43.1638	46.3778	44.6901	46.9612	50.125	47.2279	48.1714	45.6401	54.9792	44.0268	47.1034	44.7502	46.4862	44.0695	45.6108	45.9769	52.3627	49.8768	53.4103	51.6321	51.1344	48.785	50.923	45.1474	46.0918	45.6575	44.6254	51.1534	48.7284
ENSMUSG00000011382.6	Dhdh	9.40037	9.67718	10.0163	9.4266	9.83565	9.87179	8.10675	10.9975	8.41658	9.00448	9.27556	8.17936	9.56504	8.48572	9.82959	10.6219	8.90429	9.25767	9.28805	9.48546	11.4629	10.4328	9.68689	9.90841	10.5407	9.30589	9.99441	9.45421	9.32967	8.94811	9.17946	10.3206	9.22232	11.8896	9.0353	10.9998	9.45256	10.2603
ENSMUSG00000011427.11	Zfp790	14.1927	15.4118	14.5691	14.7654	13.4309	13.6404	15.8592	15.5438	12.9291	14.1797	13.1334	12.8194	15.0979	15.8026	13.9993	15.0675	15.4222	11.5592	14.2758	16.3335	15.0551	15.4338	15.6324	16.1194	16.0484	11.581	16.2607	12.3529	13.6163	11.6814	12.4299	13.9321	16.7539	14.2301	11.6806	14.8988	13.2167	14.6989
ENSMUSG00000011589.8	Fsd1	33.101	32.8845	36.0075	36.5259	31.8015	32.5002	30.8113	33.1366	33.3959	33.8549	30.2252	31.5998	35.4255	33.4875	35.3922	33.5812	32.3508	39.3666	34.2415	34.9497	34.5165	33.6375	35.4993	35.907	34.1226	34.4352	35.8847	37.0141	38.2828	40.8197	41.0564	40.3758	34.0248	35.7781	35.0418	34.9205	35.8017	33.4666
ENSMUSG00000011658.10	Fuz	10.5831	10.5433	14.9206	10.4662	11.4871	10.7889	10.672	10.5653	11.7798	11.1515	10.6174	10.6687	10.2775	10.8083	10.632	10.2191	10.1124	11.6623	11.8624	11.8915	12.5805	12.2332	11.021	13.0797	11.6802	11.1363	8.5825	10.7475	10.8426	11.0794	11.8301	11.4992	12.017	11.718	16.1983	9.87564	12.5706	12.4957
ENSMUSG00000011751.12	Sptbn4	148.071	137.034	133.598	157.873	164.634	125.365	114.855	139.766	117.105	147.837	137.322	136.932	143.627	152.333	156.801	142.053	141.976	131.565	149.384	129.527	144.787	145.644	144.752	143.774	133.737	134.798	134.56	147.878	137.913	148.018	143.635	161.76	148.256	121.611	102.772	127.316	128.867	132.773
ENSMUSG00000011752.6	Pgam1	164.768	155.358	150.548	151.971	151.568	167.204	172.198	138.421	176.224	167.897	180.077	169.836	161.241	165.631	164.495	161.223	162.157	173.44	156.361	151.135	154.462	154.277	146.594	152.426	152.333	185.331	179.043	181.83	168.231	185.551	186.784	170.781	153.719	164.738	163.546	146.413	161.508	155.529
ENSMUSG00000011831.12	Evi5	55.2963	57.4359	52.7972	55.6433	57.6109	51.41	49.1649	56.2842	49.722	51.8959	48.9441	51.2607	52.8882	48.6069	53.6758	53.9746	55.4094	47.3017	53.1832	56.2804	55.5426	59.5503	59.4555	55.0954	61.2656	43.1081	50.321	44.8926	52.0177	45.31	47.2505	48.5507	57.3181	58.2935	52.0303	59.2965	56.0693	55.4667
ENSMUSG00000011832.11	Evi5l	78.1675	85.1234	77.9417	80.7516	80.5851	75.4392	75.4126	78.5674	65.3721	80.9602	79.8906	70.5491	76.8538	84.3411	80.3275	80.8873	78.5576	62.3819	75.6647	82.485	80.528	75.0611	78.8292	80.8456	78.6909	72.3259	83.8737	78.1756	73.0948	67.1271	75.5701	74.6015	84.1606	71.4314	65.5489	80.8977	68.359	75.5692
ENSMUSG00000011837.3	Snapc2	24.2382	25.3727	26.6462	25.584	22.9596	24.8796	24.2919	23.5158	27.582	24.8665	26.3171	24.0978	26.2394	27.3091	24.2157	25.2866	24.0431	29.5593	24.968	25.2791	24.9694	25.3589	23.0426	22.9881	23.1072	30.5349	26.3345	29.3289	27.1287	26.8769	30.8167	29.8134	25.3334	25.6828	30.4555	22.2273	26.1526	26.4709
ENSMUSG00000011877.9	Git1	364.802	396.331	377.743	388.393	352.534	355.301	353.409	440.685	338.285	361.75	383.921	368.173	362.077	373.417	362.133	396.038	384.555	371.389	366.9	378.925	334.66	324.326	366.144	315.491	340.53	397.399	370.285	393.583	408.903	387.014	324.769	414.275	299.586	384.057	343.616	411.902	342.834	355.01
ENSMUSG00000011884.9	Gltp	30.5205	27.568	29.0105	31.2575	26.2479	26.1969	33.4191	33.1847	26.3821	28.0068	31.5503	29.8216	30.6506	33.1383	29.89	29.9262	26.6085	40.878	26.065	34.0089	31.4034	26.6207	29.7132	31.2451	29.5962	41.8936	32.8388	34.9627	40.1665	40.6407	37.5967	38.7892	28.2399	35.5284	38.2025	36.0162	35.2118	33.4666
ENSMUSG00000011958.13	Bnip2	20.0142	16.4721	19.09	16.9503	18.5606	15.6081	15.9726	19.0816	15.7853	16.6471	16.9241	15.6644	16.735	18.3528	17.8824	17.3202	18.8825	17.9314	17.0549	18.7858	18.7271	16.234	18.8227	18.56	18.0584	17.9617	18.1803	18.0462	17.4134	15.9439	18.1915	16.6671	18.1791	18.5366	19.1184	19.2105	18.4978	20.0703
ENSMUSG00000011960.8	Ccnt1	40.5199	45.3095	41.5508	40.2436	43.9608	41.7383	42.0786	45.5429	39.4971	43.5484	41.1781	46.0957	41.398	39.4229	39.8628	41.8012	45.4909	27.9791	41.6134	42.9082	40.1363	45.0397	43.707	45.6693	42.7166	30.8942	40.1997	36.1965	33.4029	29.8379	28.3615	29.8587	43.1772	35.4348	30.7647	41.1248	36.9394	39.4812
ENSMUSG00000012017.3	Scarf2	1.96609	3.53934	3.57839	2.64297	2.7914	2.93486	2.26762	1.92096	3.75197	2.43538	2.11342	2.13375	2.91044	3.23338	3.0807	1.58135	2.63997	2.06108	2.41343	2.11302	1.70827	2.80056	2.11719	2.51364	2.32654	2.24094	2.58585	3.90952	2.13589	1.80589	2.83196	2.1155	2.72478	1.49791	5.22192	1.76452	2.24727	1.86551
ENSMUSG00000012076.7	Brms1l	55.8339	54.3595	51.615	55.0267	58.8532	48.2751	50.5113	62.0952	47.9474	51.2711	45.3882	48.7544	61.6195	55.6505	61.2271	54.2133	54.5295	55.6663	53.8999	60.4139	60.3002	61.2276	65.2415	61.4234	64.3677	51.6271	57.6979	54.3171	54.0201	54.7136	59.2898	58.4935	61.7895	64.8468	52.9922	63.3948	59.089	61.5296
ENSMUSG00000012114.12	Med15	65.0039	67.576	65.1458	66.8143	62.1268	62.8326	59.7377	66.7055	55.7556	63.0314	64.1406	60.49	63.5901	70.5423	68.019	64.3578	64.269	67.0537	59.7946	66.3211	67.708	62.2893	65.43	61.5695	63.2123	61.5146	65.741	70.0295	65.7378	64.5891	59.8618	64.8249	64.9894	59.807	53.0953	64.4478	64.0892	63.0735
ENSMUSG00000012117.9	Dhdds	76.4318	76.3721	75.849	76.8047	77.1361	77.2068	80.9258	73.1567	77.4562	79.8868	81.5679	75.748	78.5061	78.9521	79.4534	78.1722	78.5427	77.7713	77.7563	76.3002	69.8792	73.7685	70.955	73.9039	72.6926	83.3253	75.2595	79.1418	79.8584	79.508	76.6582	74.2389	75.1759	75.8783	66.9574	75.9599	70.831	75.6818
ENSMUSG00000012126.12	Ubxn11	4.86915	5.30154	9.23351	5.95549	4.91052	4.46899	4.49273	4.53027	6.18568	5.46357	4.34425	4.43684	5.33581	5.23716	5.61691	5.2811	4.01215	6.49239	7.12328	6.07687	6.62552	6.46283	5.82954	6.12334	6.01419	5.40562	5.838	5.23252	4.99857	3.77448	4.78504	5.57585	6.23205	5.81999	9.4132	4.53938	7.55643	6.20764
ENSMUSG00000012296.11	Tjap1	10.3066	9.43824	10.0003	10.6952	9.92334	8.60447	7.70992	9.42873	7.87575	9.35697	7.79952	9.29704	9.53472	9.59387	9.77227	9.63726	9.14293	8.14125	9.02477	10.9353	9.29169	9.12489	9.41136	10.0399	9.06877	10.8284	7.64651	9.27583	10.2493	8.6878	10.2536	11.061	8.92888	8.23848	9.96288	10.3452	10.6043	9.82609
ENSMUSG00000012405.11	Rpl15	61.2406	58.2124	59.4907	58.1101	56.5148	60.398	68.2979	59.2617	72.1831	59.5546	63.6038	65.2655	59.9066	59.734	60.3101	58.0324	60.6595	72.1721	56.4158	58.1621	56.9954	63.3049	55.4241	59.4066	59.0499	71.1798	63.4883	66.893	63.2459	65.1911	68.6506	63.7067	57.7093	64.8	79.7546	57.4466	64.6651	64.2957
ENSMUSG00000012422.10	Tmem167	44.7746	44.966	43.4518	50.6393	45.1154	46.174	46.8689	50.5534	46.1053	47.3617	46.3946	47.7553	46.6277	43.8707	45.2362	46.5005	45.4014	47.5594	42.9005	48.4761	48.5499	47.5325	49.203	48.4021	50.5983	49.2322	46.2122	42.8858	43.1479	47.1321	47.2086	44.9694	47.3971	50.4919	48.7322	48.3394	46.9819	48.5997
ENSMUSG00000012429.8	Mplkip	7.74148	7.24295	6.99702	8.68656	8.06728	7.15372	7.55402	7.39571	8.33207	8.12326	6.77636	7.77293	7.8976	6.6641	7.33637	7.4741	7.56193	9.53248	7.83999	6.63211	7.83886	9.3711	8.01924	9.77688	8.2616	8.09133	6.85331	8.08662	7.32727	8.50884	9.12365	8.25044	7.02852	9.92362	10.169	7.98304	7.86543	9.07023
ENSMUSG00000012443.3	Kif11	0.983045	1.31419	0.766797	1.40958	1.13994	1.1506	0.822013	1.21661	1.11545	0.737022	1.27476	1.08381	0.818561	0.85009	1.10332	0.984611	1.23795	0.858782	0.965372	0.894564	1.21335	0.984811	1.45013	1.21298	0.902129	0.513192	1.38018	0.505414	0.919617	1.269	1.07419	1.05775	0.726607	1.43549	0.893224	1.30916	1.22195	1.06141
ENSMUSG00000012483.4	Rpa3	2.19649	2.28489	2.84354	2.76631	2.38219	2.26784	2.31014	2.5933	2.92383	2.33924	2.86821	2.69258	2.98623	3.23338	3.02339	2.50628	1.93896	3.77864	2.38418	2.93047	3.0653	2.33893	3.07428	2.55748	3.08623	3.7292	2.44308	3.03248	2.5067	3.79075	3.69689	2.59904	2.99027	3.55753	4.56918	2.36218	3.51135	2.71785
ENSMUSG00000012535.10	Tnpo3	76.8619	86.8408	75.3697	79.3948	84.1365	78.7076	76.674	84.7145	68.2621	80.8481	78.968	74.3255	78.4455	78.4512	82.3192	82.5134	81.0037	58.672	79.3068	85.5234	86.004	81.7393	81.4105	80.0126	83.0117	65.9794	77.6232	73.1215	74.9043	66.997	69.2923	72.2594	82.4419	74.5208	65.1366	81.6946	78.5279	80.6833
ENSMUSG00000012609.14	Ttll5	31.0888	29.4497	35.2407	33.3895	35.762	31.7665	29.8051	36.0181	25.9934	30.6184	31.4497	30.516	31.8633	32.015	31.6954	32.8055	36.1094	31.9982	37.24	33.685	33.9737	30.96	34.1361	32.3412	31.2896	27.4045	29.4914	29.8343	33.2249	32.7501	31.3887	33.4702	31.1183	28.663	29.0985	35.7174	31.251	29.9125
ENSMUSG00000012640.12	Zfp715	27.8325	24.641	25.512	25.7778	25.9556	25.73	25.284	31.1997	24.7427	25.5715	25.2772	29.0088	26.2546	25.442	26.7663	26.0325	26.9664	23.4619	23.5785	27.6389	29.9186	29.0365	29.6842	29.9444	29.1688	20.4593	23.8597	23.5909	24.266	20.9223	22.6836	24.3282	27.4574	30.3326	29.4077	30.0396	28.47	28.8671
ENSMUSG00000012819.11	Cdh23	1.58209	1.807	1.72529	1.92056	1.92913	2.3012	2.49438	2.41721	1.23376	1.84255	1.94569	1.76119	2.25862	2.04932	2.10634	1.43216	1.43185	1.42558	2.25253	2.5603	1.91581	1.86191	2.45072	1.57833	1.96253	1.76196	2.22098	1.873	1.69091	1.39916	1.57641	1.96439	1.95625	1.77876	1.58032	2.83178	2.06468	2.28364
ENSMUSG00000012848.10	Rps5	155.782	148.309	156.522	156.252	138.591	165.903	166.883	143.64	217.31	153.925	185.058	169.396	153.041	161.289	146.312	148.333	142.066	198.138	147.658	147.11	137.875	140.197	143.099	138.542	145.401	229.448	169.477	173.61	174.431	186.837	192.796	187.358	137.874	166.408	230.967	151.166	163.32	158.086
ENSMUSG00000013033.12	Lphn1	458.222	503.751	435.812	464.951	446.039	446.865	430.721	453.796	385.76	455.143	450.477	436.791	449.026	460.658	448.736	473.106	453.045	395.057	461.506	486.627	462.972	440.811	446.598	444.987	435.966	424.855	452.842	454.099	446.281	418.056	395.456	430.02	456.686	431.241	314.724	463.529	401.109	439.327
ENSMUSG00000013076.11	Amotl1	17.618	22.7294	22.7962	22.3595	24.9326	22.7118	23.1014	25.3087	24.3371	24.3057	21.6038	21.71	21.0097	18.535	18.7135	19.6624	25.46	12.2978	25.2167	19.8963	19.8606	22.7276	24.1302	22.0966	22.5216	13.6851	15.991	15.7124	14.9067	14.7725	13.3088	12.7836	25.529	13.7932	20.9392	22.6115	16.2786	17.8832
ENSMUSG00000013089.11	Etv5	80.0414	76.4467	73.3729	82.4078	77.8083	84.6273	93.9929	83.8341	87.0896	86.4719	86.9353	79.2026	93.1947	83.2178	81.4595	79.7088	85.0308	67.5003	79.8626	76.8862	69.9591	72.4144	80.6419	78.8142	76.3327	83.599	78.1626	73.0917	74.5632	76.726	72.4591	79.9054	74.4772	77.6414	66.1329	84.071	77.2217	72.6262
ENSMUSG00000013150.11	Gfod2	20.7668	23.3865	20.5118	21.9014	22.6527	22.0615	21.1739	19.8179	25.2835	22.3991	22.6102	23.0987	23.329	23.2409	22.9261	21.8703	23.3122	23.5478	22.145	20.976	21.2336	21.235	22.187	21.6436	22.6798	24.5477	22.6699	22.9963	24.7703	24.4039	27.7337	24.298	23.2794	21.3139	25.0618	21.3166	24.2705	20.2633
ENSMUSG00000013155.9	Enkd1	6.03651	5.86903	6.13438	5.6031	5.43665	5.66961	5.30057	4.25814	6.13497	5.78402	4.7468	5.3513	5.91183	5.41932	5.60258	5.56455	4.86231	6.7672	5.25104	6.2311	5.55585	5.07793	5.22048	5.71414	5.2545	7.2189	5.28276	5.79739	5.88852	6.37756	7.14268	6.75448	5.78491	6.53773	7.48934	4.08402	6.19403	6.35238
ENSMUSG00000013160.7	Atp6v0d1	234.026	219.439	224.592	228.987	215.011	241.992	261.485	214.332	267.945	232.546	258.391	248.717	234.063	237.175	235.122	235.635	226.754	265.604	226.906	238.941	227.151	219.905	212.096	219.885	209.943	283.316	250.177	260.674	249.78	269.859	272.287	260.448	215.704	239.852	230.555	220.907	241.033	228.428
ENSMUSG00000013236.12	Ptprs	513.011	556.946	497.028	496.685	519.726	459.489	418.872	476.799	399.906	533.572	473.322	483.344	480.238	478.707	502.383	538.582	521.714	400.399	501.204	533.7	538.184	496.145	481.647	499.279	472.953	401.932	454.983	450.472	454.454	435.22	398.483	411.313	537.675	438.044	337.243	482.654	449.411	478.776
ENSMUSG00000013275.9	Slc41a1	86.5387	92.1871	84.8109	81.7383	92.423	87.1786	84.4831	84.8266	79.8054	84.421	88.0423	87.3481	80.598	80.8952	84.5688	91.912	81.3169	63.7732	81.5886	94.1143	87.4409	80.3545	79.7283	81.2402	85.8288	72.1719	79.2096	75.0836	78.9981	72.6587	64.4236	67.4088	88.9534	72.0399	65.7722	86.5186	72.9378	81.0853
ENSMUSG00000013367.4	Iglon5	21.074	21.4451	21.4064	22.7648	21.805	18.7431	19.3173	21.2907	15.0755	20.0117	22.3922	20.7956	23.5867	24.349	24.6313	22.1985	19.8818	24.7329	21.2089	21.8706	21.4411	19.8501	22.7671	22.1405	20.7964	24.0858	24.0659	25.1072	23.9546	24.8758	23.0463	26.4891	21.3371	21.8601	17.332	23.0811	21.9951	23.4475
ENSMUSG00000013419.6	Zfp651	86.0625	92.8591	96.3768	91.3411	90.4062	87.6622	87.105	87.1637	81.5292	90.0609	89.4177	86.6707	95.5595	99.1873	92.3494	93.6127	85.2246	82.2542	91.213	90.5206	87.8081	83.6628	86.0219	87.8604	92.1437	96.4972	93.1225	94.8394	87.7196	81.2977	78.6532	89.5007	90.3368	84.6785	88.8242	90.0903	81.3651	92.3909
ENSMUSG00000013465.14	Nelfb	53.5452	53.553	54.6662	56.912	53.7965	51.1933	54.7489	51.6419	59.5921	54.5877	57.4816	57.7805	55.4196	56.2578	55.5816	53.7359	49.9953	54.3094	53.0516	51.8076	52.4134	52.6259	51.5377	54.7155	54.3809	57.8026	51.3522	55.2982	54.4947	53.6236	61.7032	56.6349	53.8388	53.0196	55.5173	50.8297	54.44	53.0062
ENSMUSG00000013495.11	Tmem175	32.6248	31.7794	29.5057	30.9228	32.123	33.3006	30.7121	30.5753	32.8213	32.5411	35.4417	32.9207	32.697	29.07	30.4201	30.3589	33.0219	25.7978	31.477	34.9034	35.1711	34.8685	32.135	34.4602	30.34	29.6796	28.8569	29.1356	30.0507	29.4312	28.8916	29.8285	32.1244	32.0801	27.6384	33.0137	31.0404	32.2122
ENSMUSG00000013523.9	Bcas1	67.2618	51.4474	73.9959	85.738	62.5214	56.8962	81.5635	112.04	47.2883	62.4225	64.6605	74.8843	73.0945	77.8743	83.838	74.741	60.1673	159.184	62.4274	83.3487	79.586	66.0131	76.9586	74.4592	73.1516	134.131	77.3694	73.1215	108.782	139.737	109.107	114.902	67.798	104.463	145.544	111.407	89.0058	86.4084
ENSMUSG00000013539.9	Tango2	55.9875	55.3152	53.3084	57.8634	51.9404	59.581	58.5188	56.7165	61.0117	58.4651	60.0479	60.9981	63.2566	57.791	56.3697	57.2119	51.8	54.4468	54.3241	63.9459	62.3437	61.3815	59.6005	59.6989	57.8154	62.1134	56.3494	59.4158	58.8258	61.0587	69.3481	64.8249	60.5599	61.9914	59.0902	58.7558	59.4823	62.7679
ENSMUSG00000013584.5	Aldh1a2	2.15041	2.32969	2.92341	1.85008	10.2449	3.23501	3.03294	3.61782	9.22781	3.52489	2.88498	2.55711	3.44099	2.48955	2.20664	1.87971	3.60944	2.40459	3.27641	2.06675	2.07546	2.67746	3.81385	2.71824	3.03875	1.84749	1.11049	1.10002	2.19522	1.35035	2.6227	2.44793	4.47143	1.62273	4.50047	3.1733	2.69672	3.1199
ENSMUSG00000013593.8	Ndufs2	202.707	197.247	196.923	199.139	194.725	209.225	213.95	189.343	220.166	203.963	219.091	210.242	205.322	212.006	208.714	198.936	191.33	225.602	199.13	200.953	198.654	204.179	196.711	198.826	205.005	242.346	208.962	215.187	211.616	224.419	233.56	220.148	199.216	214.044	244.606	197.997	213.673	211.976
ENSMUSG00000013622.11	Atraid	40.9193	39.2613	42.094	40.5256	38.8457	44.0562	44.9131	35.9861	49.1305	40.7124	44.0966	42.404	40.4733	42.8385	38.7165	40.2646	38.9581	48.1262	41.5256	40.4559	40.1682	41.9006	39.6466	40.8612	37.0822	50.8231	41.3261	45.5913	43.7857	46.1234	45.8275	45.1508	39.9773	43.9542	46.3617	38.1507	46.8274	42.2795
ENSMUSG00000013629.12	Cad	18.4935	19.7576	19.5054	19.9632	19.0575	16.5586	18.6512	19.6579	23.0019	20.0758	17.7125	22.235	18.266	17.2902	17.8537	17.171	18.7482	15.5268	16.4113	19.3102	20.3395	18.2652	19.6058	19.9191	17.3145	15.601	13.897	17.1989	16.2861	16.2856	17.9683	16.9089	18.4866	14.5734	19.6166	17.3749	15.4499	18.8963
ENSMUSG00000013646.13	Sh3bp5l	39.076	41.6208	41.7106	39.5388	41.491	38.2699	40.1794	44.6144	37.1648	41.4174	40.4736	40.3718	42.2469	44.4628	42.3704	43.487	41.1954	31.5173	41.1307	44.9287	45.1014	40.9928	42.4454	41.4166	43.1914	42.7318	40.8184	39.2736	39.5732	38.8999	38.936	39.4994	42.3109	40.9584	34.5094	43.9423	36.5181	41.7166
ENSMUSG00000013662.5	Atad1	123.894	117.306	109.332	114.828	116.698	122.063	124.946	112.248	118.846	116.145	126.151	120.235	117.251	116.766	118.929	117.407	120.618	121.5	117.497	115.522	116.37	118.193	116.591	112.339	115.409	114.596	123.915	122.429	121.019	120.621	117.087	112.348	112.638	122.859	102.274	124.627	117.518	113.33
ENSMUSG00000013663.7	Pten	152.234	154.91	148.12	156.111	160.045	143.925	154.638	151.564	156.129	152.531	148.577	150.463	154.041	141.935	152.745	154.211	158.532	115.094	149.589	143.562	138.162	157.016	145.622	157.453	152.096	114.527	147.061	142.2	130.052	121.336	123.253	117.395	146.369	136.2	119.503	145.075	127.097	141.007
ENSMUSG00000013698.8	Pea15a	572.086	623.76	586.136	617.028	590.344	640.466	659.368	560.009	831.449	642.587	659.034	678.142	606.66	567.8	585.133	589.186	617.543	606.472	593.835	591.893	630.797	617.923	601.646	601.066	608.731	608.235	587.814	545.995	597.114	593.894	593.875	581.127	631.268	568.174	695.34	576.501	582.224	605.937
ENSMUSG00000013701.8	Timm23	12.8717	11.7679	11.5659	12.0696	11.3117	12.4064	13.8608	9.30067	12.4221	13.1382	12.8315	12.938	13.9762	13.8595	12.0076	13.0088	10.4853	13.5344	13.8663	10.0407	12.7082	13.2334	11.4996	12.0421	12.7406	16.9011	14.0398	15.1921	12.5187	15.83	17.3266	13.781	12.6038	13.0131	18.1737	11.6259	12.0931	12.367
ENSMUSG00000013707.3	Tnfaip8l2	2.44225	2.01608	1.94894	1.4272	1.84144	1.90099	1.98417	1.5848	2.09569	1.74642	2.21406	2.06601	2.33442	3.00568	2.12067	2.28251	1.86438	2.06108	1.87224	2.34438	1.94774	1.81575	1.91418	1.63679	2.15245	3.13047	1.87197	2.34869	2.5512	2.53801	2.44134	2.2666	1.85844	2.18445	2.76556	2.23411	2.30345	2.1389
ENSMUSG00000013736.12	Trnt1	29.691	28.1056	28.4514	29.1608	29.6093	25.5633	26.6446	27.2777	25.7736	27.0775	26.9545	28.1959	26.8609	28.2048	28.2851	28.8223	28.0403	32.9944	28.0104	28.9345	31.8184	29.7598	30.0033	28.7461	30.5141	27.4729	31.1413	27.8572	31.3263	31.9692	31.4864	29.5263	29.4415	31.9397	30.3696	28.645	33.414	28.4008
ENSMUSG00000013766.7	Ly6g6e	2.76481	2.16542	2.33234	2.96013	2.16297	2.13444	2.70697	2.17709	2.36611	2.35527	2.56629	2.09988	4.25955	2.86905	2.34993	2.46153	2.49081	4.17368	1.98925	2.08218	1.85195	2.50819	2.59574	2.73285	2.53229	4.12264	2.919	2.83924	3.15933	3.33521	5.23145	3.89856	2.69683	2.77737	2.92015	1.93528	3.13213	2.23539
ENSMUSG00000013787.11	Ehmt2	201.463	210.598	203.712	201.817	191.876	193.35	178.816	190.8	190.421	204.043	202.888	197.084	195.833	200.895	198.684	199.145	188.303	173.148	189.184	208.588	201.112	189.576	192.868	190.423	194.037	208.424	188.894	192.518	187.617	177.644	168.69	183.791	192.495	184.196	182.544	192.418	174.514	201.845
ENSMUSG00000013822.6	Elof1	26.5269	27.8219	28.3555	29.6013	26.774	26.1969	29.3657	27.0056	33.9367	27.1096	30.762	27.8064	30.499	31.2864	30.1192	24.4213	25.102	37.4773	28.4053	28.7494	29.4875	29.8213	28.8722	28.9945	27.6969	38.3012	30.364	31.0681	30.5847	35.6623	40.4705	37.3083	26.4513	34.483	49.0586	26.9801	33.1472	29.6552
ENSMUSG00000013833.11	Med16	67.4615	70.4433	70.8648	70.2502	71.5679	73.9051	66.2429	59.6459	78.1998	74.0547	77.7939	74.1223	69.9567	74.0337	68.9361	69.982	66.5659	65.7655	71.0134	68.9277	70.3103	66.7825	65.1545	68.9204	64.6842	75.2853	71.2458	77.804	70.7067	64.7518	69.5714	66.8648	69.8381	57.5445	65.4973	59.8088	61.0835	67.48
ENSMUSG00000013846.9	St3gal1	29.9061	33.7805	33.2758	35.733	35.4405	30.2157	32.427	30.7995	46.6123	31.4836	26.6861	29.5168	32.0452	38.5273	35.1057	25.764	33.2755	31.9982	34.5779	27.4076	29.2481	34.9146	36.1518	30.0175	29.8652	31.2192	30.8557	32.2573	36.7402	24.1436	37.8897	35.9181	36.1487	25.1055	23.4643	27.8766	34.341	27.5645
ENSMUSG00000013858.10	Tmem259	78.5361	80.912	82.4626	81.9673	88.1117	79.3079	69.9561	73.701	74.5154	83.8442	84.2348	83.1484	84.7514	86.6788	90.7589	81.4393	76.5292	76.1224	81.6471	80.0018	79.6659	84.8015	82.8026	85.0983	81.2549	83.4793	82.4776	83.8243	76.9957	79.2477	81.4712	89.9842	84.6637	70.3704	80.4588	71.8189	73.612	80.6672
ENSMUSG00000013878.13	Rnf170	28.3547	27.1499	25.6398	27.0112	29.2439	24.2793	26.0918	26.6374	24.4216	24.4339	24.8578	23.268	26.7245	25.1839	28.8726	28.1509	26.1759	23.5993	26.5331	27.6081	28.6414	29.9906	28.2486	28.5853	25.7819	27.5926	25.2081	24.7207	23.7321	24.5992	23.3672	22.6358	27.108	27.1807	24.9587	27.5351	25.8436	27.3233
ENSMUSG00000013921.10	Clip3	538.862	543.206	519.729	542.708	519.331	535.562	527.591	521.67	506.127	546.79	542.595	521.82	536.279	554.987	534.48	558.931	541.461	525.077	527.854	543.802	515.577	503.546	495.859	511.248	485.662	518.82	553.452	592.181	550.465	550.829	500.741	520.941	517.568	508.633	365.517	508.282	506.112	507.354
ENSMUSG00000013973.8	Dedd	3.17954	3.74841	3.43461	3.45348	3.82904	3.41844	3.24553	3.42572	3.38015	3.57295	3.6901	3.30223	3.50162	3.64324	3.99775	3.56549	2.63997	3.3149	3.34955	3.00759	2.85775	3.50839	3.2918	3.46356	3.0071	3.216	3.22042	3.56763	3.1	3.72567	3.12492	3.44524	3.32562	3.79157	3.74467	3.54328	3.42708	3.5702
ENSMUSG00000013997.6	Nit1	21.3812	19.6381	21.7898	20.9323	20.9428	20.3939	20.7629	22.2192	24.354	20.3001	21.3355	20.8464	21.4645	21.2826	20.7338	19.3789	20.7618	22.8951	21.2236	19.264	22.1915	24.6818	23.9707	23.3534	22.3	20.1513	20.5123	21.4949	20.3354	22.0449	24.2181	24.4944	22.5667	22.8587	23.0864	22.085	23.6946	24.4928
ENSMUSG00000014039.13	Prdm15	14.5153	15.4715	14.1698	14.3249	14.9362	14.791	14.3427	16.7604	13.3347	14.9968	13.5359	15.2749	13.5972	13.5711	14.816	14.5454	13.6771	9.84164	11.8916	16.1793	16.3802	13.5719	16.633	15.1257	16.7289	11.4955	11.8822	11.7732	10.5459	10.2822	11.3697	12.7836	15.0491	13.2471	11.526	14.3296	13.4415	16.0659
ENSMUSG00000014074.13	Rnf168	46.6179	45.9666	45.0174	43.8733	42.6894	43.5059	47.4075	42.8695	39.5647	44.0611	43.6941	43.7757	45.6121	45.2218	46.1102	46.963	44.3276	40.8093	41.2477	44.8053	45.5484	47.5479	47.1003	45.5085	47.7179	43.2279	48.1952	45.2494	43.8153	44.1223	45.7717	42.3099	45.0496	46.8408	42.7201	41.139	44.2149	45.512
ENSMUSG00000014075.11	Tctex1d2	9.09317	6.33198	8.03539	8.49275	6.82504	7.97081	8.60279	8.24414	7.84195	7.89895	7.69888	6.75686	7.92792	8.18212	8.11012	7.86197	8.24803	11.2672	7.72298	8.22074	8.74888	8.2478	8.80231	8.85619	7.92924	10.4349	8.69355	10.0191	8.78086	7.51641	9.51427	9.62551	7.83897	10.1733	11.818	7.92612	10.1127	8.63602
ENSMUSG00000014077.9	Chp1	154.369	175.608	152.848	159.16	165.131	172.356	181.948	149.019	179.672	170.717	177.561	169.04	166.153	151.073	169.009	168.562	175.013	138.917	172.275	155.762	153.441	158.139	156.672	167.566	159.756	146.191	159.038	148.235	149.171	149.661	135.725	132.4	170.431	140.928	125.051	162.976	141.648	148.211
ENSMUSG00000014158.7	Trpv4	0.952325	1.17978	18.8824	1.40958	1.25686	3.00156	2.76366	1.55278	1.36896	1.28178	1.20767	1.35476	1.31879	0.759009	1.17496	0.954775	1.62574	1.4084	10.7215	1.311	1.10159	1.10791	0.928085	1.35912	1.2978	1.09481	0.856663	1.04056	0.667464	0.829734	0.683577	0.815978	1.13183	0.904985	11.8352	1.25224	1.01127	1.19007
ENSMUSG00000014164.10	Klhl3	35.5279	40.6501	33.2918	33.0548	39.4741	37.903	30.9814	38.5634	25.6553	42.1384	36.6326	38.8816	33.4701	29.8291	36.1517	38.0269	40.6137	15.6642	37.1961	42.0291	42.4033	35.007	36.8334	37.4269	40.2001	16.5248	29.4597	25.9991	29.4278	19.9136	18.2752	22.4243	37.6438	28.585	21.3171	38.5349	28.6807	30.9417
ENSMUSG00000014177.6	Tvp23b	26.3425	24.2826	26.2149	26.9583	25.181	27.7477	27.9484	27.4538	29.1369	25.5234	27.1893	26.5702	25.6179	24.4705	28.2708	24.5109	25.5644	26.1757	25.8018	24.9244	26.5021	26.3437	28.9012	25.2971	30.2767	26.4636	25.4143	25.3301	26.0311	26.3563	27.9708	26.1868	27.7089	27.8673	30.0261	26.3255	27.7116	26.5353
ENSMUSG00000014195.11	Dnajc7	125.185	109.555	112.527	111.075	113.497	112.909	106.252	111.112	103.382	111.226	106.996	103.842	116.236	122.155	125.449	119.332	119.619	146.165	118.039	112.946	110.814	118.147	107.397	111.185	108.794	139.486	129.769	130.144	123.407	137.996	131.414	118.755	112.708	125.387	101.364	116.487	122.027	111.979
ENSMUSG00000014226.6	Cacybp	77.2305	71.2796	71.6476	74.6551	71.3633	73.7383	75.4693	70.8356	86.4812	73.2215	81.0311	78.5083	74.6558	75.8857	73.2777	73.8757	73.9787	100.168	72.359	66.7684	74.9881	78.6464	70.6215	73.3924	73.4997	92.1351	81.8431	82.7838	80.4814	93.8901	99.6627	87.4305	69.5866	91.3098	101.948	68.3895	83.9354	75.2797
ENSMUSG00000014232.10	Cluap1	13.563	11.8725	12.9557	12.5629	10.961	10.989	12.2593	11.5738	11.1038	10.799	9.82907	10.9397	13.2789	13.2675	12.6237	11.3976	11.067	17.5535	10.3704	13.7578	14.0174	12.8025	11.5576	12.4659	13.3578	15.2247	13.5797	14.2854	13.0526	14.0567	15.5688	14.3703	13.1208	15.2443	15.5283	11.8394	14.1016	13.7018
ENSMUSG00000014243.5	Zswim7	6.68164	5.34634	6.8852	5.81454	5.69971	5.88639	6.06589	5.04253	6.20258	5.41551	6.40735	5.85934	6.16953	5.4345	6.61992	5.87783	4.87722	7.4027	5.63134	5.36738	5.89112	5.66267	5.4525	4.9542	6.0775	8.69006	6.5043	7.29877	5.82919	7.56522	7.42169	6.27094	5.46352	5.8824	6.80224	5.10858	6.02548	6.70618
ENSMUSG00000014245.8	Pigl	5.08419	5.16714	5.1599	4.26399	4.85206	4.35226	4.77618	5.47475	4.24209	4.91882	4.3107	3.81026	4.63851	4.49333	5.74587	5.0424	4.80265	5.39315	5.77761	4.75044	4.88532	5.98581	4.43741	4.58885	6.12498	4.78979	4.98134	4.66764	5.19139	5.17364	5.35701	4.8052	5.08625	5.00862	3.22935	4.89513	5.28107	5.85384
ENSMUSG00000014294.4	Ndufa2	57.7386	57.63	60.577	55.5376	52.3935	61.0484	62.6856	48.5043	72.3014	55.0043	63.1845	57.3063	57.2387	65.4873	59.2927	57.1671	56.8115	83.1645	55.1725	59.8741	55.5107	52.6566	51.7553	51.8511	54.0011	101.834	67.5178	68.8106	65.8565	79.0525	83.8567	72.1234	54.8169	66.5632	89.769	57.0339	61.7998	53.4404
ENSMUSG00000014301.8	Pam16	1.01377	0.955771	1.16617	0.986709	0.964566	1.31735	1.13381	0.752378	0.811236	1.24973	0.972843	1.27009	1.22784	1.07779	1.16064	0.984611	1.0888	1.45993	1.25791	1.21846	1.43686	0.984811	0.942587	1.08145	1.26615	1.47115	1.18981	1.30813	1.08278	1.0575	1.45086	1.46574	1.04799	1.4823	1.61467	0.868032	1.5169	1.27048
ENSMUSG00000014303.9	Glis2	8.84741	9.99079	12.2049	9.17992	9.70412	8.8546	7.85164	8.86845	8.02786	8.18735	7.46406	8.55192	9.30735	9.00185	8.69761	10.6666	10.1273	7.05919	9.30268	8.71429	10.058	8.7402	10.2669	9.04617	8.19829	8.22818	8.3604	8.265	9.2555	7.69538	7.29613	8.09933	9.13848	7.78599	10.5297	10.1033	9.04524	9.55269
ENSMUSG00000014313.10	Cox6c	148.455	129.836	145.883	135.637	122.515	141.99	153.887	127.536	185.773	132.904	155.185	142.859	138.428	147.126	136.626	136.906	134.937	214.85	132.461	131.994	137.172	129.426	125.422	127.494	134.623	230.783	154.374	162.847	163.989	194.011	201.376	166.097	132.117	169.373	233.406	136.167	149.499	144.77
ENSMUSG00000014329.10	Bicc1	3.84002	4.79379	5.3516	4.40495	7.76037	4.45231	5.03129	5.21862	3.73507	3.79726	3.06949	4.18282	4.72947	3.61288	4.81449	4.28157	5.83179	4.84353	6.1579	4.93553	4.82146	4.95483	5.74253	4.92498	4.76387	4.58452	4.23572	5.72307	6.12584	5.07602	3.57134	3.68701	4.89062	4.11924	8.48562	4.72437	4.25576	4.98541
ENSMUSG00000014349.7	Ube2z	109.901	117.082	113.566	109.683	113.234	119.779	125.598	110.84	117.731	114.703	117.194	119.185	112.492	113.669	113.37	115.05	110.729	105.647	113.197	116.833	113.161	111.822	110.471	109.84	110.202	125.818	117.458	115.576	114.492	106.84	109.344	107.769	116.061	113.107	110.159	115.676	106.886	112.815
ENSMUSG00000014353.10	Tmem87b	41.4876	37.1108	37.4452	36.984	39.9564	39.9708	40.9306	38.6114	39.8689	39.2704	39.9872	40.5242	37.3506	36.5387	39.2037	38.7281	39.4802	33.5097	37.9859	38.8827	40.1043	41.6391	40.0382	40.3936	39.4088	34.1444	36.6779	37.4303	36.4584	36.0853	34.9182	35.6764	40.5223	38.3214	34.5609	37.4961	39.0041	39.8672
ENSMUSG00000014355.6	Anapc1	89.8411	95.9654	90.0507	90.5834	92.876	92.348	87.02	101.651	81.2757	97.4311	88.2604	93.5631	89.6476	83.2026	85.3139	93.0905	94.7703	65.4564	95.8936	92.171	94.3697	92.7262	101.364	94.3783	93.3624	65.8597	74.0221	69.643	76.6249	63.4502	59.2619	65.9431	89.6661	77.6726	70.1868	91.8833	82.3763	91.7155
ENSMUSG00000014361.5	Mertk	37.5093	40.9787	35.4005	36.5259	35.6305	40.9546	42.8722	35.954	32.9734	36.819	33.0934	32.0401	38.9575	38.2541	38.9888	34.9835	36.3331	25.1108	34.534	40.3634	32.6486	33.222	39.2116	36.7254	41.5296	30.0046	31.4903	30.9194	25.7493	32.6037	30.3703	33.0018	33.4519	32.6107	32.2591	37.1261	33.2174	37.2619
ENSMUSG00000014402.10	Tsg101	47.4012	41.8747	45.4008	46.4282	41.5787	42.8556	50.0152	42.9175	44.1279	41.8981	47.3506	42.133	46.2942	46.4362	47.7437	45.8292	43.6564	55.3399	44.217	43.6794	45.1812	47.0863	40.6617	40.6128	44.1726	55.1853	46.9261	51.1211	50.0153	52.4197	53.7933	51.5728	41.8218	49.3685	52.5628	46.3614	49.1449	48.1977
ENSMUSG00000014418.11	Hps5	10.3527	10.2745	11.9652	12.1753	10.0841	9.20478	8.03589	11.6538	10.2588	9.46913	7.4976	9.34784	10.1411	11.2333	10.4171	9.71185	9.51581	9.54966	9.84387	9.93275	10.8084	9.8635	9.87541	10.1569	10.9363	8.09133	9.66126	8.2204	10.3828	10.2659	10.4629	10.0335	9.76727	9.53354	10.5469	10.1887	11.4611	10.6784
ENSMUSG00000014426.8	Map3k4	56.6019	52.0895	51.2636	52.8947	49.3975	50.6763	45.6642	54.4593	40.2745	49.5727	44.9856	46.7053	48.8711	53.6619	51.7271	51.8114	50.4129	45.2922	48.0638	50.4658	46.9534	48.8251	50.4356	48.4021	50.899	48.0861	49.4644	53.8563	42.3617	40.3641	44.9207	49.0795	46.4749	47.5429	42.995	48.0406	49.7769	50.6582
ENSMUSG00000014444.12	Piezo1	3.3485	5.22687	9.39326	4.29923	5.26127	5.11933	4.25179	3.42572	4.83362	4.26191	4.21006	5.19889	4.82042	4.05311	4.16969	4.32632	7.59177	2.1126	10.6191	4.7196	4.00724	4.43165	4.48091	5.0565	4.57395	3.7463	4.6006	7.16498	6.03684	5.85695	3.87825	2.71993	5.23995	2.57453	16.4044	4.24055	2.57031	3.03949
ENSMUSG00000014470.4	Rnf166	21.412	22.147	22.8442	21.0733	20.8259	18.8931	18.6512	19.7859	18.3542	20.925	17.6621	19.4916	20.5398	24.4553	20.9774	20.7514	19.6431	26.6566	19.4537	21.7626	22.1276	20.2194	20.7659	19.0715	21.2396	27.8492	21.5118	21.8517	22.056	23.1187	25.097	25.5069	22.0357	22.4374	26.8998	21.4873	20.7451	21.3569
ENSMUSG00000014496.7	Ankrd28	54.6665	55.4049	49.3306	53.2647	54.5418	52.6774	50.3129	63.9681	44.7532	57.4717	52.4329	52.5647	49.8716	48.1515	52.3433	57.9876	58.2582	35.399	56.2987	55.5709	57.203	59.658	57.9908	56.8345	57.1981	33.3917	46.3074	42.2912	48.1019	39.7947	32.2816	36.1297	56.5915	47.8862	40.4871	63.2525	50.3949	53.7299
ENSMUSG00000014498.5	Ankrd52	47.4166	60.5869	51.5032	54.3923	61.3376	57.0797	54.9615	63.1677	47.1024	61.4612	57.3474	58.2547	54.5556	48.9105	53.3749	58.3755	58.7057	24.4925	59.7653	63.9613	61.1942	54.657	60.108	61.0434	59.9678	28.294	41.7544	39.2587	38.4014	32.018	32.0165	36.3261	65.4784	38.4618	30.4727	57.8735	44.6363	50.417
ENSMUSG00000014503.10	Pkd2l2	7.26532	7.90004	8.13124	10.2723	8.94416	7.12037	7.02963	8.27615	7.82505	7.16193	6.69249	6.55365	7.56411	8.5768	7.93818	7.38459	8.11379	9.05156	8.76148	6.40076	8.42957	8.12469	6.75762	7.61398	7.47026	6.80835	8.21762	8.29473	8.41005	8.8993	8.30057	9.08153	7.92281	8.09805	6.59611	7.47076	7.62666	7.20472
ENSMUSG00000014504.12	Srp19	25.4363	24.2228	20.8313	24.5091	24.5088	24.1125	24.5895	21.7229	25.5539	23.2322	25.3107	25.3848	26.3455	25.8063	28.8869	25.5402	23.2973	32.4276	24.3244	25.31	25.7996	25.4512	25.6674	23.675	25.2279	32.2798	28.1271	27.5748	26.8617	32.0993	31.6956	30.2365	24.4112	30.6603	26.9857	22.953	26.0121	26.5192
ENSMUSG00000014547.9	Wdfy2	4.80771	7.30269	4.90431	4.96879	5.7874	5.30275	5.34309	6.29116	4.05618	5.9122	5.36741	6.41817	4.77494	5.055	5.55959	6.1762	5.83179	2.14696	4.87074	6.13856	5.87516	5.3703	6.07606	6.47408	6.94797	2.89098	2.99832	2.86897	3.53014	2.34278	2.4553	3.21858	6.07834	2.9334	4.00233	6.97271	3.6799	5.24272
ENSMUSG00000014550.10	Zfyve20	63.3296	66.2319	59.1392	63.537	62.7699	66.051	59.9361	67.8741	59.2371	67.1972	60.2324	61.4892	64.2874	58.4892	62.2445	66.9387	65.149	48.4353	64.5044	61.8637	63.5092	63.7512	62.9648	60.8242	64.1144	48.9414	57.9676	57.3347	59.1818	52.1594	48.7571	50.8022	60.8813	54.0182	46.9801	68.1618	56.4906	61.0472
ENSMUSG00000014551.8	Mrps25	27.1105	27.6278	29.6814	28.7555	28.9078	29.6821	29.0681	28.8465	34.3085	28.5836	30.7787	28.5177	29.7259	28.0833	28.2708	25.6447	28.2491	34.6948	29.1367	28.5335	28.0188	29.0519	30.7718	27.9715	28.2192	37.1209	30.9668	30.0721	30.4364	34.8814	38.085	32.0045	29.3158	33.0944	37.1718	29.7408	30.5628	29.8803
ENSMUSG00000014554.9	Dguok	9.43109	8.33313	8.43477	9.95519	9.14877	8.23761	8.80121	11.0295	8.82219	8.09122	9.1246	8.2979	9.26187	9.91266	9.57167	8.17526	9.48598	12.8646	8.7176	8.66802	9.85047	9.83273	9.64339	10.0838	8.81554	12.7785	9.04256	9.27583	9.41866	10.8028	12.7926	13.4636	9.86508	11.1875	11.715	9.53412	11.3206	10.5337
ENSMUSG00000014592.15	Camta1	420.405	385.893	391.482	411.599	437.665	421.219	374.739	452.691	315.52	425.31	437.327	448.138	369.292	417.683	402.426	432.021	421.321	362.87	410.883	434.804	436.805	397.818	402.455	409.182	399.137	339.135	427.665	412.611	421.971	408.164	375.116	426.424	385.074	412.673	274.993	427.114	380.518	404.269
ENSMUSG00000014599.6	Csf1	28.2011	26.5077	28.4194	26.3768	25.7218	27.0307	24.3628	28.5903	27.075	25.0908	27.0048	27.8234	25.4057	27.552	26.1501	26.5547	29.681	34.5059	26.3576	26.729	28.6254	24.728	28.7706	26.6709	29.2321	27.7637	28.3492	29.2248	28.4488	28.8129	27.3989	27.3201	28.1979	27.0247	32.4996	26.0979	27.7537	27.9344
ENSMUSG00000014601.9	Strip1	104.986	104.642	104.348	101.243	102.989	106.172	106.295	103.812	97.0948	114.463	108.824	105.112	106.352	103.362	105.904	109.337	107.18	96.3382	103.865	111.281	112.171	103.051	105.396	104.389	104.932	110.85	105.084	109.719	107.566	104.416	100.179	102.738	103.304	108.395	96.1246	105.274	103.065	108.151
ENSMUSG00000014602.11	Kif1a	1334.28	1507.64	1381.74	1413.04	1466.83	1434.03	1378.15	1367.81	1501.45	1557.92	1400.47	1382.84	1374.85	1346.38	1304.14	1442.26	1534.52	957.594	1475.03	1430.75	1323.83	1377.81	1347.78	1416.52	1312.23	1051.17	1199.22	1210.79	1145.75	1073.51	983.806	1039.04	1449.71	1019.89	988.386	1277.64	1148.37	1239.12
ENSMUSG00000014606.10	Slc25a11	118.349	117.739	110.035	112.027	108.631	126.582	125.867	98.4814	129.105	119.301	133.129	115.561	119.601	119.21	118.714	115.662	111.326	122.875	112.232	114.365	109.68	117.716	109.993	111.404	112.307	135.363	119.711	122.37	120.366	116.537	130.8	122.276	114.231	119.864	122.337	109.614	118.712	116.482
ENSMUSG00000014633.11	Cmc2	6.72772	7.07868	7.15677	7.32984	7.30732	7.03699	7.1997	8.78841	7.94335	7.25806	7.34664	7.12942	7.68538	8.10622	7.63727	7.30999	7.14431	7.36835	7.97163	6.84804	7.12043	7.44764	7.36668	8.43238	7.58105	7.88605	7.21818	6.88254	8.38038	7.92315	9.17946	6.7847	7.05647	7.61435	7.91877	6.64542	6.37662	7.18864
ENSMUSG00000014668.11	Chfr	15.6826	15.815	16.1347	15.3997	14.1324	12.1396	12.4294	17.6569	11.1545	13.8592	10.9193	12.1759	16.5531	16.1669	16.0913	15.5598	14.1842	14.5306	13.0325	16.5186	17.0028	17.6497	19.2143	16.7332	18.4541	14.951	14.6585	13.1556	13.8091	12.4135	15.3456	14.9445	16.9914	17.9281	16.9884	16.1653	19.8181	18.9446
ENSMUSG00000014748.9	Tex261	40.8578	44.6226	46.2794	46.2872	42.514	47.6081	45.2816	44.4703	51.26	43.4042	47.5016	45.6723	44.4145	41.1535	44.1901	43.0245	43.7757	38.233	43.6173	42.1525	42.4193	42.7316	45.1861	42.4103	42.1626	43.6898	40.2156	40.6115	40.7302	42.9672	41.8098	43.3375	44.4627	42.3782	39.5595	45.1376	39.4957	45.0456
ENSMUSG00000014763.7	Fam120b	69.8577	71.5932	70.9127	72.2764	76.683	72.2876	71.2033	79.3678	71.8113	76.7624	68.099	73.5634	78.112	70.4968	70.7558	70.2655	75.3956	62.0556	71.0134	70.5626	76.1535	76.9076	76.2625	77.2651	71.379	59.0342	65.2333	65.1389	69.6981	68.933	70.8967	72.4407	72.6048	73.8655	65.0336	72.6727	77.9661	73.2856
ENSMUSG00000014767.12	Tbp	17.1572	16.2182	17.4766	18.818	17.1137	15.975	16.0718	18.6334	16.4782	17.5603	17.1925	17.07	17.9932	16.6527	17.9684	16.8876	17.8832	19.9237	16.9086	19.048	18.1204	17.8497	18.8227	18.2823	20.7015	16.5932	17.1174	18.403	17.3244	15.3745	16.9778	17.2111	17.3547	18.9423	19.3074	18.1148	18.8911	20.1346
ENSMUSG00000014769.9	Psmb1	113.619	105.239	106.745	107.393	101.016	118.228	122.891	98.7055	138.282	109.72	121.74	115.307	110.733	114.701	112.696	108.755	105.136	146.371	104.304	106.839	105.274	111.191	102.698	103.337	109.996	153.273	121.678	130.352	125.201	134.938	136.311	129.045	107.608	127.15	160.608	109.187	121.746	114.295
ENSMUSG00000014773.9	Dll1	4.71555	5.52555	5.39953	6.25503	5.49511	4.41896	4.6628	6.03503	6.20258	5.49562	4.29393	4.11508	5.18422	4.66032	5.14405	5.01257	6.0406	6.64697	4.97313	5.61416	5.77937	5.13948	6.42409	5.02728	6.01419	3.90026	5.64763	4.10277	4.79091	5.36887	4.35257	6.67893	5.67312	6.75618	4.67225	4.8809	5.33726	5.29097
ENSMUSG00000014776.6	Nol3	19.3537	16.4572	18.0996	16.9679	16.4853	17.6258	17.7725	13.7029	17.8303	18.7139	18.7021	19.9319	16.735	17.4724	17.6245	17.6186	15.5117	18.6012	17.6546	15.2384	17.0667	17.6189	16.6475	16.6309	17.9001	23.5384	18.212	21.6139	18.1699	21.5405	20.7863	21.4723	19.283	18.6614	20.0288	14.6142	15.7168	17.6098
ENSMUSG00000014778.6	Fhod1	2.25793	1.95634	3.62631	2.36105	2.67448	2.20114	2.08338	2.80141	1.60557	2.72378	1.49281	2.43857	1.98577	2.0645	2.06335	2.08857	2.59522	2.49047	2.3988	2.60657	2.53845	2.67746	2.62474	2.03137	2.61143	2.05277	1.79265	2.18517	1.8244	2.26143	2.35764	2.19105	2.09598	2.52772	3.60725	2.80332	2.20513	2.84651
ENSMUSG00000014786.7	Slc9a5	14.9454	17.4279	15.7034	15.1178	15.4331	13.6904	12.6136	11.4618	16.4275	16.6951	13.4688	12.667	13.3244	14.6033	14.1426	14.5006	15.5862	13.5859	13.8516	14.9762	14.1131	13.972	14.0373	16.4263	14.8139	12.4193	12.5168	12.3826	10.9761	11.7302	11.4813	12.0281	14.2387	10.4697	10.753	12.494	12.1071	14.1843
ENSMUSG00000014791.9	Elmo3	1.33633	1.32912	4.63273	1.74436	1.6953	1.284	1.44561	1.68084	1.09855	0.817133	1.47604	0.846725	1.31879	1.685	1.36124	1.07412	0.999309	1.87215	2.28179	1.80455	1.91581	2.32354	1.81267	2.2652	1.78843	1.26587	0.840799	1.35272	1.49809	1.02497	1.3532	1.72262	2.1379	1.85678	4.03668	1.69337	1.9804	1.91375
ENSMUSG00000014813.8	Stc1	3.84002	3.3452	3.13109	4.35209	3.41983	3.7186	2.83453	2.89745	5.03642	4.00555	2.73403	3.64092	3.16814	3.49144	3.23832	3.43122	3.38572	3.12597	3.74447	3.10013	3.28881	4.80096	3.04528	3.5074	4.47899	2.65149	2.37962	3.67168	2.98134	2.45666	3.73875	4.17055	3.54919	3.30787	2.14717	3.37252	3.59562	3.90792
ENSMUSG00000014837.10	4931428F04Rik	13.9162	14.471	13.7384	13.902	13.5624	13.9072	12.5144	14.0871	15.7515	14.2277	12.7811	13.2258	13.4153	14.6641	13.3258	13.8741	13.9456	11.9027	15.4167	14.2822	14.7358	13.4796	15.2409	14.1173	14.1017	11.9745	12.6279	13.7651	13.3048	12.2508	14.1459	13.3125	14.0012	12.4825	12.2131	13.4331	13.5398	12.1097
ENSMUSG00000014846.8	Tppp3	20.3214	19.5336	20.1284	22.5534	18.2829	17.8426	22.7329	25.6929	20.5851	19.7714	19.4065	22.5398	23.4351	23.2105	18.6418	20.8111	14.5571	33.3036	17.2012	27.5464	26.997	19.45	19.3303	22.8566	22.7431	24.7701	21.5752	19.8449	25.423	27.2185	23.8275	30.7352	18.4167	20.2685	40.1264	19.8936	27.3745	24.3642
ENSMUSG00000014850.11	Msh3	23.1016	21.8633	22.9879	22.9234	23.6903	23.3455	20.8763	23.3237	19.8753	21.2775	20.0439	23.1495	20.267	20.6906	20.0604	22.109	22.4173	22.2081	22.0427	21.6238	22.7343	23.2354	22.0565	22.5351	24.4841	20.5961	20.8137	21.8071	21.4479	20.2715	20.6189	20.0821	22.0916	22.7494	19.4276	23.0384	21.5737	21.8715
ENSMUSG00000014852.12	Adamts13	1.53601	2.13555	1.80517	1.14529	1.35916	1.70088	1.51647	1.29665	3.31255	2.51549	1.49281	1.57491	1.56133	1.25996	1.6908	1.23822	1.59591	1.54581	1.66746	1.21846	2.21915	2.13889	1.18911	1.62217	1.72512	1.53958	1.25327	1.44192	2.10622	0.92735	1.19975	1.02753	1.66281	1.37308	2.14717	0.882262	1.60118	1.35089
ENSMUSG00000014856.8	Tmem208	12.0116	11.6335	15.288	13.021	13.0363	13.5404	14.0593	13.911	17.2726	14.0355	12.1941	16.2402	16.0226	12.9183	13.0966	12.5314	12.7076	17.4848	13.9248	14.9454	14.2728	14.449	13.3412	14.8334	13.9909	20.5961	14.5315	12.4272	13.8388	16.5296	18.9309	16.6973	14.5461	14.6982	24.598	15.3542	17.0652	16.4358
ENSMUSG00000014859.8	E2f4	27.2641	27.12	25.6398	25.2492	26.4963	23.8624	23.2856	24.3322	20.2471	25.235	26.1997	26.3839	27.4673	27.9467	27.2964	26.7486	25.4749	23.6165	26.7086	27.6544	27.0129	25.9129	26.3199	26.7147	27.5703	28.0545	27.1277	27.3667	25.9124	24.2901	26.0317	25.1291	27.0102	27.368	23.5502	28.3747	25.6891	28.7546
ENSMUSG00000014867.5	Surf4	82.0536	80.9717	87.8781	78.2672	78.1737	83.0265	82.8533	73.1087	86.8699	79.9508	88.4784	86.3829	75.0196	83.6883	77.5763	79.1866	79.9298	85.1568	81.4277	79.1844	77.0955	76.1075	75.4069	74.883	74.5285	90.664	82.8742	79.6175	81.9646	87.0895	83.5358	80.8271	77.1042	81.9947	88.2058	73.9392	80.8173	77.8528
ENSMUSG00000014873.11	Surf2	17.3723	14.5755	18.3073	16.7741	16.8945	15.7082	16.3552	16.0721	16.1571	16.2305	17.6454	16.3249	18.9179	19.0359	17.7821	17.7827	15.8995	20.4734	16.9671	16.1638	16.2205	16.3725	17.3581	15.3741	16.8556	20.5619	18.45	18.3287	19.6086	17.8962	17.5637	19.0546	15.3146	17.3351	18.0019	17.261	19.6776	18.0118
ENSMUSG00000014905.3	Dnajb9	43.254	37.8575	40.4965	39.2745	40.1026	42.7389	46.4437	37.9871	49.9924	40.5042	45.5056	43.0644	40.6855	40.7891	44.0182	42.0548	43.1493	44.1071	40.18	36.5537	36.1131	42.1622	39.0811	43.3749	40.026	41.8594	43.6581	44.2386	39.5732	43.7481	44.3906	42.7633	39.656	41.5513	41.6551	39.3745	41.8553	36.0397
ENSMUSG00000014907.9	Naf1	13.4247	12.7685	13.9142	14.7302	13.2263	12.5398	14.286	12.3582	14.3149	13.8432	12.0767	12.0404	12.8393	12.1593	11.4487	12.5911	11.4995	14.7539	12.3304	10.38	11.878	13.4488	11.5576	14.2196	12.614	11.889	14.008	12.888	11.6139	12.8039	12.5694	13.2521	13.2047	12.7166	13.1235	11.4552	11.9667	13.1872
ENSMUSG00000014932.11	Yes1	11.6737	10.9466	11.3262	12.0343	10.6102	11.2558	12.4436	11.894	10.8841	10.0459	11.0032	11.5324	11.5205	9.94302	10.3598	11.2634	12.3795	11.2844	10.9263	9.39292	11.5108	11.7408	12.6017	11.6767	12.25	9.16903	9.58194	9.17177	9.28517	9.95681	10.0444	10.2753	11.3183	12.1393	14.0167	12.2378	11.6998	12.2866
ENSMUSG00000014956.11	Ppp1cb	341.071	333.012	328.237	341.384	343.415	362.005	365.753	381.151	361.507	332.269	355.977	361.755	348.495	324.552	326.397	355.46	361.66	323.486	339.299	354.155	342.835	354.101	368.087	345.757	365.932	348.526	341.238	325.189	337.559	318.227	316.412	312.217	338.445	359.794	355.005	376.911	350.616	367.939
ENSMUSG00000014959.8	Gorasp2	109.302	107.524	108.965	106.706	101.543	106.655	111.624	102.115	120.773	106.948	111.357	110.294	107.307	108.736	107.438	110.515	106.255	118.667	105.737	106.083	103.294	102.251	101.422	99.5225	96.1321	119.694	112.762	120.987	112.579	117.188	105.006	111.305	102.815	110.439	91.6413	102.357	106.436	104.694
ENSMUSG00000014980.10	Tsen15	10.4141	9.39344	10.1601	11.2767	10.6687	9.83844	9.55236	10.4693	9.27851	10.3984	10.9193	10.0252	10.1714	10.2922	12.1652	10.3235	9.42632	13.3627	9.77074	10.1487	11.2714	10.7098	11.427	10.9168	11.8701	15.5668	11.7077	10.9853	10.5014	10.5588	14.9689	13.4183	11.0947	12.2797	12.4021	10.5302	11.8543	11.3378
ENSMUSG00000015002.12	Efr3a	182.693	196.829	176.475	190.629	205.993	198.37	204.199	213.515	165.594	195.647	186.836	192.765	215.024	195.946	190.946	195.535	204.829	138.951	203.591	196.557	197.728	199.424	208.848	206.513	209.563	144.293	198.508	176.404	177.931	160.48	188.597	169.104	197.875	179.249	140.975	206.99	178.405	189.671
ENSMUSG00000015013.8	Trappc2l	27.7864	26.672	26.7261	28.8965	24.2018	29.4153	31.8034	24.4763	36.5563	27.7825	32.2883	28.433	26.6184	28.4628	28.9299	27.6288	27.2051	32.3761	26.2406	28.0554	28.6414	27.5132	26.4794	25.6771	26.0035	38.6776	29.3804	28.6153	31.0742	33.1731	29.7426	31.5662	27.2478	32.205	39.7485	28.2608	31.6724	30.1376
ENSMUSG00000015016.7	Acsf3	18.0635	18.533	18.5629	15.1178	16.9238	17.1422	16.5253	15.992	17.374	16.4388	18.9537	17.6457	17.9932	17.5787	17.3809	16.9323	16.0784	17.5192	17.8155	17.9376	17.0348	18.3113	15.0814	17.727	16.5707	19.7579	16.5146	18.076	17.2502	17.6034	16.9499	17.6644	17.0054	14.8698	19.5479	15.3684	18.5821	17.4168
ENSMUSG00000015023.7	Ddx19a	21.7499	19.4589	20.6236	21.6019	22.1558	20.9609	20.9472	20.9065	20.3485	20.7968	21.369	21.2528	20.9188	20.8727	21.2927	20.9603	21.9251	19.2539	20.068	19.9272	21.2655	19.25	19.6493	21.0006	22.2842	19.7579	20.8613	21.1084	23.0498	20.2227	18.5821	19.5381	19.3389	20.6742	21.4374	20.0074	19.8462	21.3086
ENSMUSG00000015027.10	Galns	11.0593	11.1706	10.7192	9.46184	8.47649	11.3559	9.90668	8.48426	8.73769	9.37299	10.6677	9.68653	9.64083	10.4591	9.54301	10.3384	9.05344	10.0134	8.4982	11.1821	9.21186	8.69404	9.06333	9.42614	8.75223	11.8034	8.70941	12.1745	9.62632	8.55765	7.74255	8.6131	8.07651	10.891	9.4132	9.12145	9.42447	10.7749
ENSMUSG00000015053.10	Gata2	3.74786	4.65938	4.13751	2.80155	3.85827	3.33507	2.93374	2.96149	4.25899	3.63704	4.00879	3.9288	4.24439	4.40225	3.22399	3.75943	3.65419	2.542	4.38805	4.53451	3.81566	3.56994	3.77035	3.74123	3.40277	3.83184	2.53826	2.77977	2.99617	3.48163	3.13887	4.23099	3.32562	2.65254	1.83798	3.50059	3.11808	3.73102
ENSMUSG00000015083.7	C8g	1.65889	1.03044	1.45372	0.89861	1.44685	1.18395	1.23302	1.34467	0.726732	1.31382	1.15735	0.982201	1.243	1.27514	1.56184	0.880183	1.3871	1.15077	1.1994	1.71201	1.40493	1.43105	1.82717	1.16913	1.25032	1.608	0.698022	0.654065	1.03828	0.976158	1.12999	1.14841	1.59295	1.76316	1.42572	1.47992	1.09554	1.59212
ENSMUSG00000015085.8	Entpd2	8.24836	7.21308	6.8213	8.19321	8.16958	7.72068	6.68949	7.23563	8.23067	8.02713	7.64856	6.87541	7.47316	8.66788	5.57392	7.83214	7.30838	8.39889	7.3573	6.67838	6.59359	7.74	7.33767	6.67868	7.4386	6.31226	7.58306	8.51771	8.33589	6.91445	6.38935	8.55265	5.99451	7.31789	9.46473	7.78382	8.18847	6.6901
ENSMUSG00000015087.10	Rabl6	139.838	147.413	145.18	148.958	147.564	142.291	137.815	151.468	152.157	142.95	149.331	144.028	146.022	145.062	145.782	142.59	156.951	141.854	145.786	148.359	142.233	145.321	154.149	141.845	144.151	152.127	145.966	141.902	150.877	148.083	157.027	155.429	142.527	148.745	156.16	155.022	139.218	147.504
ENSMUSG00000015090.9	Ptgds	106.553	126.55	192.37	116.784	654.561	184.446	165.763	201.381	639.981	150.929	156.863	186.618	211.704	145.745	100.631	117.422	132.192	162.602	158.994	150.179	135.32	132.488	142.07	136.073	147.427	140.632	98.7701	96.4448	168.512	140.843	119.57	195.563	158.805	123.015	271.265	142.514	140.904	134.172
ENSMUSG00000015092.5	Edf1	73.7898	67.6507	75.2739	69.2106	67.1689	71.6039	69.6444	61.3748	78.4533	70.3535	79.1861	75.1384	74.5042	79.2709	73.6216	68.1918	63.5829	98.7943	68.5853	69.7606	72.0026	67.0287	67.3877	71.4633	67.8021	110.285	83.1757	87.9866	79.9474	97.2904	103.987	89.5611	71.7804	76.5648	97.9626	65.9419	73.6401	69.9244
ENSMUSG00000015094.12	Npdc1	212.66	200.921	216.844	216.089	202.457	223.283	215.495	225.649	198.956	217.998	246.012	232.121	209.9	227.93	219.604	214.794	193.105	244.976	196.322	247.563	217.109	199.594	210.066	203.692	205.305	283.351	229.554	241.93	232.619	242.917	243.395	252.439	199.649	242.052	197.763	231.523	216.187	225.839
ENSMUSG00000015095.8	Fbxw5	81.7156	85.0039	82.7981	79.0777	82.0174	81.7925	82.7115	76.1022	89.1177	88.2984	85.3083	83.4363	81.6894	77.4493	82.3335	83.2593	82.4504	69.4583	83.3877	89.5335	82.332	84.4014	82.5416	79.0773	77.7413	85.2754	72.7053	72.7201	77.7522	73.7812	69.0552	72.1838	82.4838	75.7847	78.3632	81.3104	76.0138	88.081
ENSMUSG00000015112.11	Slc25a13	1.59745	2.01608	3.65826	1.7796	1.84144	1.93434	2.29597	2.91346	1.77458	2.67571	2.2476	2.37083	2.25862	2.76279	2.66516	1.74545	1.2827	2.30154	3.13015	2.15929	1.94774	1.93885	2.1752	2.51364	2.08914	2.3949	1.55469	2.20004	2.16555	2.37532	2.06468	2.29683	1.78857	1.84118	2.92015	2.63255	2.35963	2.47662
ENSMUSG00000015120.11	Ube2i	31.949	31.406	34.2343	33.9534	32.503	30.3825	29.6633	32.3202	34.5451	34.3036	31.718	30.3805	31.2418	31.4989	33.5295	30.6572	30.6952	28.1852	30.3361	32.8213	30.9883	34.8531	33.6576	33.9341	30.8306	31.1508	28.6982	31.5883	28.9531	31.0906	30.4819	29.6925	33.8571	33.7809	34.9731	32.2168	32.4168	32.3408
[truncated: 13,565 more rows]

## Sheet: all Pde11a Effects
Ensembl.ID	Gene.ID	Gene.ID	KO.ovWT.o.LogFC	KO.ovWT.o.PValue	KO.ovWT.o.FDR	HT.ovWT.o.LogFC	HT.ovWT.o.PValue	HT.ovWT.o.FDR
[truncated: 14,770 more rows]

## Sheet: KOOvsWTO +,- 0.5FC; P<0.01
Ensembl.ID	Gene.ID	KO.ovWT.o.LogFC	KO.ovWT.o.PValue	KO.ovWT.o.FDR			all KO-O vs WT-O >+/-0.5 FC and P<0.01
[truncated: 1,826 more rows]

[truncated: 12 more sheets: string_protein_annotations, Kegg Pathways, enrichment.Process, enrichment.Component, enrichment.Keyword, enrichment.Pfam, enrichment.InterPro, enrichment.RCTM, enrichment.Function, enrichment.NetworkNeighborAL, enrichment.SMART, enrichment.PMID]
