# Supplementary material for: Conserved age‐related increases in hippocampal PDE11A4 cause unexpected proteinopathies and cognitive decline of social associative memories
Source: Aging Cell. 2022 Sep 8;21(10):e13687. doi: 10.1111/acel.13687 (PMC9577960; doi:10.1111/acel.13687)
Supplement: Supplementary file 5 — Appendix S5: Phosphoproteomics data. [file ACEL-21-e13687-s006.xlsx]

## Sheet: Spots
	KEMI200604_B Phospho-profiling
		Phospho-Signal				Phospho Ratio		Protein Ratio		Final adjusted Phospho-Ratio
gel pick	Assigned ID	W1_W2	K1_K2	W3_W4	K3_K4	K1_K2 / W1_W2	K3_K4 / W3_W4	K1_K2 / W1_W2	K3_K4 / W3_W4	K1_K2 / W1_W2	K3_K4 / W3_W4	ave ratio
WT	1	297000	159000	401000	169800	0.535354	0.423441	0.884956	0.8	0.604949	0.529302	0.567126
	2	280400	233000	198000	107000	0.830956	0.540404	0.943396	0.813008	0.880813	0.664697	0.772755
WT	3	55300	33900	30800	10800	0.61302	0.350649	1.02	0.952381	0.601	0.368182	0.484591
	4	106700	68900	62600	52900	0.645736	0.845048	1.08	0.970874	0.597903	0.870399	0.734151
	5	83200	68500	146400	122000	0.823317	0.833333	1	1.07	0.823317	0.778816	0.801067
WT	6	426000	130000	151600	44000	0.305164	0.290237	1.03	1.02	0.296276	0.284547	0.290411
WT	7	362000	174000	307000	85500	0.480663	0.278502	1.03	1.01	0.466663	0.275744	0.371204
	8	407000	337000	327700	230000	0.82801	0.701861	0.925926	1.05	0.894251	0.668439	0.781345
	9	415000	370000	329000	311000	0.891566	0.945289	0.909091	0.934579	0.980723	1.01146	0.996091		criterion for subsequent ID by MS:
KO	10	351600	625000	642000	1128000	1.77759	1.75701	0.970874	0.892857	1.83092	1.96785	1.89938		ave ratio of <0.6 or >1.58
	11	6707000	6900000	4909000	3000000	1.02878	0.611122	1.06	0.847458	0.970543	0.721124	0.845834		with neither sample ratio >0.7 or <1.5, respectively
KO	12	391000	607000	161000	668000	1.55243	4.14907	1.06	1.08	1.46456	3.84173	2.65314
	13	29600	62300	316000	409700	2.10473	1.29652	1	0.970874	2.10473	1.33541	1.72007
KO	14	64700	153000	146000	301000	2.36476	2.06164	1.09	1	2.1695	2.06164	2.11557
KO	15	67700	143000	83000	269000	2.11226	3.24096	1.04	1.02	2.03102	3.17742	2.60422
	16	100100	171900	39100	137000	1.71728	3.50384	1.56	1.16	1.10082	3.02055	2.06069
KO	17	147000	224000	87500	147800	1.52381	1.68914	0.961538	0.980392	1.58476	1.72293	1.65384
KO	18	140300	280000	50000	107300	1.99572	2.146	0.925926	0.952381	2.15538	2.2533	2.20434
	19	90800	51500	76600	64500	0.567181	0.842037	1	0.934579	0.567181	0.900979	0.73408
KO	20	41200	77700	34700	83200	1.88592	2.39769	1.05	1.04	1.79612	2.30548	2.0508
WT	21	269000	128000	156800	91900	0.475836	0.586097	1.02	1.01	0.466506	0.580294	0.5234
	22	660000	197000	168100	175000	0.298485	1.04105	0.934579	0.869565	0.319379	1.1972	0.758291
	23	545000	519000	354100	252000	0.952294	0.711663	1.15	1.06	0.828081	0.671381	0.749731
	24	44500	30200	65400	10500	0.678652	0.16055	0.925926	0.970874	0.732944	0.165367	0.449155
KO	25	6950	63300	67400	115000	9.10791	1.70623	0.980392	0.970874	9.29007	1.75742	5.52375
	26	378700	687000	695000	785700	1.8141	1.1305	0.980392	0.952381	1.85038	1.18703	1.51871
	27	456000	677000	475000	569000	1.48465	1.19789	0.980392	1	1.51434	1.19789	1.35612
	28	60500	62400	92100	150000	1.0314	1.62866	1.05	0.925926	0.98229	1.75896	1.37062
	29	85000	96800	124000	181000	1.13882	1.45968	1.08	1.07	1.05447	1.36418	1.20933
WT	30	50100	35100	38700	22700	0.700599	0.586563	1.1	1.03	0.636908	0.569479	0.603193
	31	36600	22100	37800	24700	0.603825	0.653439	0.869565	0.934579	0.694399	0.69918	0.696789
	32	57800	41600	167700	86000	0.719723	0.512821	0.990099	1.02	0.72692	0.502765	0.614843
	33	33400	18300	34600	32400	0.547904	0.936416	0.970874	1	0.564341	0.936416	0.750379
	34	45400	35800	65400	58000	0.788546	0.88685	1.01	1	0.780739	0.88685	0.833795
	35	61100	45000	59600	31700	0.736498	0.531879	0.917431	0.884956	0.802782	0.601023	0.701903
	36	57090	53400	52200	41400	0.935365	0.793103	0.862069	0.900901	1.08502	0.880345	0.982684
	37	88900	69100	72900	48300	0.777278	0.662551	0.925926	0.952381	0.83946	0.695679	0.76757
	38	63100	55000	74000	55500	0.871632	0.75	0.925926	0.970874	0.941363	0.7725	0.856931
WT	39	60900	23500	56600	26800	0.385878	0.473498	0.840336	0.917431	0.459195	0.516113	0.487654
	40	60500	46300	83600	43500	0.765289	0.520335	0.869565	0.862069	0.880083	0.603589	0.741836
KO	41	31200	41200	41800	66200	1.32051	1.58373	0.869565	0.961538	1.51859	1.64708	1.58284
	42	31600	41400	59900	72500	1.31013	1.21035	0.909091	1	1.44114	1.21035	1.32574
	43	730000	754600	703000	805000	1.0337	1.14509	1.04	1.05	0.993941	1.09056	1.04225
	44	3708000	3250000	4920000	4180000	0.876483	0.849593	0.990099	0.980392	0.885248	0.866585	0.875917
	45	36600	30500	44400	65200	0.833333	1.46847	0.952381	0.934579	0.875	1.57126	1.22313
	46	10710	10100	15500	30900	0.943044	1.99355	0.970874	1.04	0.971335	1.91687	1.4441
	47	53700	25500	33300	26800	0.47486	0.804805	0.900901	0.909091	0.527095	0.885285	0.70619
WT	48	50400	33900	71800	17600	0.672619	0.245125	1.03	1	0.653028	0.245125	0.449077
WT	49	27600	16800	35600	9040	0.608696	0.253933	0.943396	0.952381	0.645217	0.266629	0.455923
	50	39020	33600	43800	37500	0.861097	0.856164	1.03	1.02	0.836016	0.839377	0.837697
WT	51	68100	20600	125000	17400	0.302496	0.1392	0.892857	1.01	0.338796	0.137822	0.238309
	52	56500	16000	65900	39700	0.283186	0.602428	0.704225	0.813008	0.402124	0.740986	0.571555
WT	53	78800	27100	124000	54000	0.343909	0.435484	0.909091	0.917431	0.378299	0.474677	0.426488
WT	54	188000	104000	164000	86700	0.553191	0.528659	0.909091	0.892857	0.608511	0.592098	0.600304
WT	55	516400	251600	915000	520000	0.487219	0.568306	0.900901	1	0.540813	0.568306	0.55456
	56	198000	128000	108000	233000	0.646465	2.15741	0.970874	1.09	0.665859	1.97927	1.32257
	57	115000	81500	106600	110000	0.708696	1.03189	0.884956	1.09	0.800826	0.946693	0.873759
	58	2370000	1619700	2420000	1818000	0.683418	0.75124	1.03	1.04	0.663512	0.722346	0.692929
	59	559000	363000	462000	346000	0.649374	0.748918	0.909091	0.970874	0.714311	0.771385	0.742848
	60	84200	43200	92700	74700	0.513064	0.805825	1	0.980392	0.513064	0.821942	0.667503
WT	61	52300	27200	88400	9080	0.520076	0.102715	1.37	1.61	0.379618	0.0637981	0.221708
WT	62	36000	12700	58000	7400	0.352778	0.127586	0.925926	1.85	0.381	0.0689655	0.224983

## Sheet: peptides
2020_07
KEMI200604_C
Analysis Information
	Report Type			Protein-Peptide Summary by Spot						Analysis Type					Combined (MS+MS/MS)
	Sample Set Name			KEMI200604_C						Database					SwissProt
	Analysis Name			PP						Creation Date
	Reported By									Last Modified
		MS Acq. : Proc. Methods				(Unspecified) : (Unspecified)
		Interpretation Method				(Unspecified)
Gel Idx/Pos			201/I1						Instr./Gel Origin			BA2060/200716A						Process Status		Analysis Succeeded
Plate [#] Name			[1] 31564						Instrument Sample Name									Spectra		11
Rank		Protein Name						Accession No.		Protein MW	Protein		Pep.		Protein	Protein	Total Ion	Total Ion
											PI		Count		Score	Score	Score	C. I. %
																C. I. %
	1	Dynamin-1 OS=Mus musculus OX=10090 GN=Dnm1						DYN1_MOUSE		97741.3	7.61		31		573	100	499	100
		PE=1 SV=2
		Peptide Information
		Calc. Mass		Obsrv. Mass	± da	± ppm	Start	End	Sequence					Ion	C. I. %		Modification				Rank	Result Type
							Seq.	Seq.						Score
		804.436	804.404		-0.0321	-40	446	451	LQQYPR													Mascot
		839.51	839.468		-0.0415	-49	459	465	IVTTHIR													Mascot
		842.363	842.469		0.1056	125	731	736	MYHALK								Phospho (Y)[2]					Mascot
		877.489	877.448		-0.0412	-47	230	237	GYIGVVNR													Mascot
		879.497	879.448		-0.0495	-56	370	376	FPFELVK													Mascot
		1030.55	1030.51		-0.0473	-46	247	256	DITAALAAER													Mascot
		1065.64	1065.59		-0.0482	-45	114	123	GISPVPINLR				47		99.366							Mascot
		1065.64	1065.59		-0.0482	-45	114	123	GISPVPINLR													Mascot
		1087.53	1087.51		-0.023	-21	316	324	NFRPDDPAR													Mascot
		1107.58	1107.53		-0.051	-46	45	54	SSVLENFVGR													Mascot
		1107.58	1107.53		-0.051	-46	45	54	SSVLENFVGR				51		99.766							Mascot
		1110.52	1110.58		0.0623	56	247	256	DITAALAAER								Phospho (ST)[3]					Mascot
		1153.58	1153.53		-0.0531	-46	258	266	FFLSHPSYR				50		99.72							Mascot
		1153.58	1153.53		-0.0531	-46	258	266	FFLSHPSYR													Mascot
		1175.66	1175.6		-0.0649	-55	785	796	APAVPPARPGSR													Mascot
		1208.51	1208.6		0.0877	73	158	166	DMLMQFVTK								Oxidation (M)[2], Phospho (ST)[8]					Mascot
		1256.67	1256.61		-0.0576	-46	5	15	GMEDLIPLVNR													Mascot
		1272.66	1272.6		-0.0628	-49	5	15	GMEDLIPLVNR								Oxidation (M)[2]					Mascot
		1281.67	1281.61		-0.0592	-46	257	266	KFFLSHPSYR													Mascot
		1281.67	1281.61		-0.0592	-46	257	266	KFFLSHPSYR				58		99.954							Mascot
		1331.68	1331.69		0.0059	4	684	694	TIMHLMINNTK								Oxidation (M)[3]					Mascot
		1335.75	1335.69		-0.0622	-47	280	290	VLNQQLTNHIR													Mascot
		1335.75	1335.69		-0.0622	-47	280	290	VLNQQLTNHIR				33		83.288							Mascot
		1344.71	1344.65		-0.062	-46	511	522	TSGNQDEILVIR													Mascot
		1375.71	1375.65		-0.0662	-48	584	594	HIFALFNTEQR													Mascot
		1375.71	1375.65		-0.0662	-48	584	594	HIFALFNTEQR				81		100							Mascot
		1527.67	1527.75		0.0803	53	563	573	YMLSVDNLKLR								Oxidation (M)[2], Phospho (ST)[4], Phospho					Mascot
																	(Y)[1]
		1609.74	1609.74		-0.0011	-1	454	465	EEMERIVTTHIR								Oxidation (M)[3], Phospho (ST)[8]					Mascot
		1625.75	1625.72		-0.0347	-21	267	279	HLADRMGTPYLQK								Oxidation (M)[6], Phospho (Y)[10]					Mascot
		1709.89	1709.81		-0.0763	-45	143	157	VPVGDQPPDIEFQIR				138		100							Mascot
		1709.89	1709.81		-0.0763	-45	143	157	VPVGDQPPDIEFQIR													Mascot
		1735.91	1735.8		-0.111	-64	45	59	SSVLENFVGRDFLPR													Mascot
		1829.78	1829.81		0.0223	12	400	414	TGLFTPDMAFETIVK								Phospho (ST)[1,5]					Mascot
		1850.87	1850.84		-0.0292	-16	310	324	EVDEYKNFRPDDPAR													Mascot
		1867.87	1867.84		-0.0263	-14	344	361	IEGSGDQIDTYELSGGAR													Mascot
		1923.02	1922.93		-0.0869	-45	328	343	ALLQMVQQFAVDFEKR													Mascot
		2023.97	2023.9		-0.0704	-35	343	361	RIEGSGDQIDTYELSGGA													Mascot
									R
		2075.91	2075.87		-0.0432	-21	679	694	DLMPKTIMHLMINNTK								Oxidation (M)[3], Phospho (ST)[6,15]					Mascot
		2098.99	2098.92		-0.0723	-34	91	107	FTDFEEVRLEIEAETDR													Mascot
		2518.31	2518.23		-0.0828	-33	67	87	RPLVLQLVNSTTEYAEFL				48		99.487		Carbamidomethyl (C)[20]					Mascot
									HCK
		2518.31	2518.23		-0.0828	-33	67	87	RPLVLQLVNSTTEYAEFL								Carbamidomethyl (C)[20]					Mascot
									HCK
Gel Idx/Pos			202/I2						Instr./Gel Origin			BA2060/200716A						Process Status		Analysis Succeeded
Plate [#] Name			[1] 31564						Instrument Sample Name									Spectra		11
Rank		Protein Name						Accession No.		Protein MW	Protein		Pep.		Protein	Protein	Total Ion	Total Ion
											PI		Count		Score	Score	Score	C. I. %
																C. I. %
	1	MICOS complex subunit Mic60 OS=Mus musculus						MIC60_MOUSE		83848.2	6.18		28		497	100	417	100
		OX=10090 GN=Immt PE=1 SV=1
		Peptide Information
		Calc. Mass		Obsrv. Mass	± da	± ppm	Start	End	Sequence					Ion	C. I. %		Modification				Rank	Result Type
							Seq.	Seq.						Score
		847.385	847.357		-0.0271	-32	67	72	WDSHFR				5		0							Mascot
		847.385	847.357		-0.0271	-32	67	72	WDSHFR													Mascot
		859.467	859.419		-0.0478	-56	719	725	VAQDWLK													Mascot
		870.504	870.51		0.0061	7	123	130	LPVAQSQK													Mascot
		870.504	870.51		0.0061	7	123	130	LPVAQSQK													Mascot
		914.517	914.474		-0.0424	-46	410	416	RIDQLNR													Mascot
		917.469	917.443		-0.026	-28	222	229	SLEDALNR													Mascot
		922.455	922.48		0.0246	27	299	305	EELEKMK								Oxidation (M)[6]					Mascot
		1015.57	1015.53		-0.038	-37	718	725	RVAQDWLK													Mascot
		1053.52	1053.5		-0.0259	-25	623	631	GVYSEETLR													Mascot
		1053.52	1053.5		-0.0259	-25	623	631	GVYSEETLR				5		0							Mascot
		1075.47	1075.47		-0.0036	-3	111	119	ISSVSEVMK								Oxidation (M)[8], Phospho (ST)[2]					Mascot
		1150.57	1150.53		-0.0414	-36	516	524	LSEQELEFR													Mascot
		1150.57	1150.53		-0.0414	-36	516	524	LSEQELEFR				33		85.812							Mascot
		1153.6	1153.55		-0.0482	-42	195	204	ERPPEEVAAR													Mascot
		1177.63	1177.59		-0.0442	-38	708	717	FVNQLKGESR													Mascot
		1177.63	1177.59		-0.0442	-38	708	717	FVNQLKGESR				43		98.367							Mascot
		1306.67	1306.62		-0.0517	-40	516	525	LSEQELEFRR													Mascot
		1314.73	1314.65		-0.0794	-60	286	298	AVDEAADALLKAK													Mascot
		1493.68	1493.71		0.0303	20	472	483	DAMENEMRTQLR													Mascot
		1522.87	1522.81		-0.0643	-42	564	576	KAHQLWLSVEALK													Mascot
		1527.83	1527.77		-0.0592	-39	353	365	VVSQYHELVVQAR				77		100							Mascot
		1527.83	1527.77		-0.0592	-39	353	365	VVSQYHELVVQAR													Mascot
		1574.84	1574.77		-0.0715	-45	485	498	QAAAHTDHLRDVLK													Mascot
		1617.72	1617.67		-0.0565	-35	180	194	STSETTEEAFSSSVR													Mascot
		1617.72	1617.67		-0.0565	-35	180	194	STSETTEEAFSSSVR				47		99.419							Mascot
		1662.86	1662.79		-0.0642	-39	395	409	LSTDDLNSLIAHAHR													Mascot
		1662.86	1662.79		-0.0642	-39	395	409	LSTDDLNSLIAHAHR				96		100							Mascot
		1823.89	1823.82		-0.0673	-37	547	563	GIEQAVQSHAVAEEEAR													Mascot
		1823.89	1823.82		-0.0673	-37	547	563	GIEQAVQSHAVAEEEAR				121		100							Mascot
		1930	1929.93		-0.0686	-36	581	599	TSSAEMPTIPLGSAVEAIR													Mascot
		1945.99	1945.92		-0.0718	-37	581	599	TSSAEMPTIPLGSAVEAIR								Oxidation (M)[6]					Mascot
		2084.02	2083.95		-0.066	-32	499	515	VQEQELKYEFEQGLSEK													Mascot
		2089.93	2089.88		-0.0459	-22	581	599	TSSAEMPTIPLGSAVEAIR								Phospho (ST)[2], Phospho (ST)[1]					Mascot
		2093.07	2092.98		-0.093	-44	545	563	LRGIEQAVQSHAVAEEEA													Mascot
									R
		2105.92	2105.89		-0.0293	-14	581	599	TSSAEMPTIPLGSAVEAIR								Oxidation (M)[6], Phospho (ST)[2], Phospho					Mascot
																	(ST)[1]
		2233.02	2233.02		-0.0069	-3	689	707	LLSYASYCIEHGDLELAA								Carbamidomethyl (C)[8], Phospho (Y)[4]					Mascot
									K
		2298.99	2299.1		0.1082	47	1	21	MLRACQLSGVTVAAQSC								Phospho (ST)[8], Phospho (ST)[11]					Mascot
									LCGK
		2304.93	2305.08		0.1474	64	2	21	LRACQLSGVTVAAQSCL								Carbamidomethyl (C)[4], Phospho (ST)[7,15],					Mascot
									CGK								Phospho (ST)[10]
		2534.22	2534.14		-0.0803	-32	600	622	VNCSDNEFTQALTAAIPP								Carbamidomethyl (C)[3]					Mascot
									ESLTR
Gel Idx/Pos			203/I3						Instr./Gel Origin			BA2060/200716A						Process Status		Analysis Succeeded
Plate [#] Name			[1] 31564						Instrument Sample Name									Spectra		11
Rank		Protein Name						Accession No.		Protein MW	Protein		Pep.		Protein	Protein	Total Ion	Total Ion
											PI		Count		Score	Score	Score	C. I. %
																C. I. %
	1	Protein kinase C gamma type OS=Mus musculus						KPCG_MOUSE		78307.1	7.27		18		130	100	117	100
		OX=10090 GN=Prkcg PE=1 SV=1
		Peptide Information
		Calc. Mass		Obsrv. Mass	± da	± ppm	Start	End	Sequence					Ion	C. I. %		Modification				Rank	Result Type
							Seq.	Seq.						Score
		904.431	904.398		-0.033	-36	616	621	WIDWER				20		0							Mascot
		904.431	904.398		-0.033	-36	616	621	WIDWER													Mascot
		996.47	996.461		-0.0093	-9	38	44	FTARFFK								Phospho (ST)[2]					Mascot
		998.451	998.422		-0.0293	-29	337	345	CFFGASPGR								Carbamidomethyl (C)[1]					Mascot
		1107.54	1107.51		-0.0328	-30	504	513	ENVFPGSTTR													Mascot
		1142.57	1142.6		0.0316	28	29	37	VVHEVKSHK								Phospho (ST)[7]					Mascot
		1304.63	1304.59		-0.0376	-29	240	249	LSVEVWDWDR													Mascot
		1304.63	1304.59		-0.0376	-29	240	249	LSVEVWDWDR				19		0							Mascot
		1318.42	1318.6		0.1765	134	131	140	CSCCEMNVHR								Carbamidomethyl (C)[1], Phospho (ST)[2]					Mascot
		1347.63	1347.58		-0.0513	-38	639	649	SGENFDKFFTR													Mascot
		1347.63	1347.58		-0.0513	-38	639	649	SGENFDKFFTR				43		98.427							Mascot
		1479.63	1479.74		0.1063	72	145	157	SVPSLCGVDHTER								Phospho (ST)[1]					Mascot
		1595.8	1595.74		-0.0647	-41	167	181	APTSDEIHITVGEAR													Mascot
		1703.77	1703.71		-0.0636	-37	302	314	FEACNYPLELYER				37		93.383		Carbamidomethyl (C)[4]					Mascot
		1703.77	1703.71		-0.0636	-37	302	314	FEACNYPLELYER								Carbamidomethyl (C)[4]					Mascot
		1717.83	1717.76		-0.064	-37	62	75	QGLQCQVCSFVVHR								Carbamidomethyl (C)[5,8]					Mascot
		1794.8	1794.78		-0.0268	-15	76	90	RCHEFVTFECPGAGK								Carbamidomethyl (C)[2,10]					Mascot
		1993.93	1993.9		-0.0319	-16	598	615	LGSGPDGEPTIRAHGFFR								Phospho (ST)[3]					Mascot
		2126.91	2126.91		-0.0054	-3	1	21	MAGLGPGGGDSEGGPR								Oxidation (M)[1], Phospho (ST)[11]					Mascot
									PLFCR
		2299.86	2300.05		0.1949	85	496	513	ITDFGMCKENVFPGSTTR								Carbamidomethyl (C)[7], Phospho (ST)[15],					Mascot
																	Phospho (ST)[2,16]
		2546.3	2546.21		-0.0967	-38	217	238	ATLNPVWNETFVFNLKP													Mascot
									GDVER
		3337.18	3337.66		0.4761	143	105	130	LHSYSSPTFCDHCGSLLY								Carbamidomethyl (C)[10], Phospho					Mascot
									GLVHQGMK								(ST)[3,5,6], Phospho (Y)[4,18]
Gel Idx/Pos			204/I4						Instr./Gel Origin			BA2060/200716A						Process Status		Analysis Succeeded
Plate [#] Name			[1] 31564						Instrument Sample Name									Spectra		11
Rank		Protein Name						Accession No.		Protein MW	Protein		Pep.		Protein	Protein	Total Ion	Total Ion
											PI		Count		Score	Score	Score	C. I. %
																C. I. %
	1	Aconitate hydratase, mitochondrial OS=Mus musculus						ACON_MOUSE		85410	8.08		27		614	100	562	100
		OX=10090 GN=Aco2 PE=1 SV=1
		Peptide Information
		Calc. Mass		Obsrv. Mass	± da	± ppm	Start	End	Sequence					Ion	C. I. %		Modification				Rank	Result Type
							Seq.	Seq.						Score
		856.536	856.478		-0.0586	-68	51	57	NINIVRK													Mascot
		897.363	897.47		0.107	119	85	90	GKTYLR								Phospho (ST)[3], Phospho (Y)[4]					Mascot
		904.429	904.389		-0.0394	-44	306	312	YLSKTGR								Phospho (Y)[1]					Mascot
		922.474	922.449		-0.0256	-28	672	679	EHAALEPR													Mascot
		935.494	935.447		-0.047	-50	430	437	DGYAQILR													Mascot
		935.494	935.447		-0.047	-50	430	437	DGYAQILR				37		92.406							Mascot
		985.51	985.459		-0.0514	-52	371	378	EGWPLDIR				46		99.136							Mascot
		985.51	985.459		-0.0514	-52	371	378	EGWPLDIR													Mascot
		988.506	988.465		-0.0411	-42	556	564	VDVSPTSQR													Mascot
		1067.55	1067.49		-0.0579	-54	466	474	NTIVTSYNR													Mascot
		1170.68	1170.61		-0.077	-66	59	68	LNRPLTLSEK													Mascot
		1442.76	1442.62		-0.1405	-97	672	684	EHAALEPRHLGGR													Mascot
		1463.75	1463.67		-0.0747	-51	412	424	SQFTITPGSEQIR				66		99.991							Mascot
		1463.75	1463.67		-0.0747	-51	412	424	SQFTITPGSEQIR													Mascot
		1500.77	1500.7		-0.074	-49	522	534	FKLEAPDADELPR				57		99.927							Mascot
		1500.77	1500.7		-0.074	-49	522	534	FKLEAPDADELPR													Mascot
		1556.75	1556.76		0.0094	6	592	605	CTTDHISAAGPWLK								Carbamidomethyl (C)[1]					Mascot
		1565.74	1565.67		-0.0737	-47	32	44	VAMSHFEPSEYIR													Mascot
		1565.74	1565.67		-0.0737	-47	32	44	VAMSHFEPSEYIR				53		99.83							Mascot
		1581.74	1581.66		-0.0795	-50	32	44	VAMSHFEPSEYIR								Oxidation (M)[3]					Mascot
		1601.79	1601.71		-0.0803	-50	634	648	NAVTQEFGPVPDTAR													Mascot
		1601.79	1601.71		-0.0803	-50	634	648	NAVTQEFGPVPDTAR				109		100							Mascot
		1667.77	1667.68		-0.0816	-49	657	671	WVVIGDENYGEGSSR													Mascot
		1667.77	1667.68		-0.0816	-49	657	671	WVVIGDENYGEGSSR				92		100							Mascot
		1703.65	1703.69		0.0469	28	412	424	SQFTITPGSEQIR								Phospho (ST)[1], Phospho (ST)[4,6]					Mascot
		1731.76	1731.73		-0.028	-16	535	549	SDFDPGQDTYQHPPK													Mascot
		1753.88	1753.79		-0.0824	-47	145	160	DINQEVYNFLATAGAK													Mascot
		1845.81	1845.73		-0.0837	-45	379	395	VGLIGSCTNSSYEDMGR								Carbamidomethyl (C)[7]					Mascot
		1861.81	1861.82		0.0174	9	379	395	VGLIGSCTNSSYEDMGR								Carbamidomethyl (C)[7], Oxidation (M)[15]					Mascot
		1868.76	1868.83		0.0713	38	379	395	VGLIGSCTNSSYEDMGR								Phospho (Y)[12]					Mascot
		1868.91	1868.83		-0.087	-47	69	84	IVYGHLDDPANQEIER				63		99.984							Mascot
		1881.97	1881.9		-0.0701	-37	234	250	LTGSLSGWTSPKDVILK								Phospho (ST)[2]					Mascot
		2158.02	2157.93		-0.0886	-41	438	457	DVGGIVLANACGPCIGQ				43		98.304		Carbamidomethyl (C)[11,14]					Mascot
									WDR
		2158.02	2157.93		-0.0886	-41	438	457	DVGGIVLANACGPCIGQ								Carbamidomethyl (C)[11,14]					Mascot
									WDR
		2211	2211.02		0.0232	10	653	671	HGIRWVVIGDENYGEGS								Phospho (Y)[13]					Mascot
									SR
		2283.08	2283.09		0.0015	1	118	138	VAVPSTIHCDHLIEAQVG								Phospho (ST)[5]					Mascot
									GEK
		2286.11	2286.07		-0.0461	-20	438	458	DVGGIVLANACGPCIGQ								Carbamidomethyl (C)[11,14]					Mascot
									WDRK
		2663	2663.17		0.1697	64	32	50	VAMSHFEPSEYIRYDLLE								Oxidation (M)[3], Phospho (ST)[4,9],					Mascot
									K								Phospho (Y)[11,14]
		2925.43	2925.32		-0.1062	-36	744	767	HPNGTQETILLNHTFNET													Mascot
									QIEWFR
Gel Idx/Pos			205/I5						Instr./Gel Origin			BA2060/200716A						Process Status		Analysis Succeeded
Plate [#] Name			[1] 31564						Instrument Sample Name									Spectra		11
Rank		Protein Name						Accession No.		Protein MW	Protein		Pep.		Protein	Protein	Total Ion	Total Ion
											PI		Count		Score	Score	Score	C. I. %
																C. I. %
	1	Heat shock 70 kDa protein 4 OS=Mus musculus						HSP74_MOUSE		94073.3	5.15		21		275	100	260	100
		OX=10090 GN=Hspa4 PE=1 SV=1
		Peptide Information
		Calc. Mass		Obsrv. Mass	± da	± ppm	Start	End	Sequence					Ion	C. I. %		Modification				Rank	Result Type
							Seq.	Seq.						Score
		825.399	825.399		0.0004	0	633	639	LSGEYEK													Mascot
		870.397	870.499		0.1017	117	323	329	SVLEQSK								Phospho (ST)[1]					Mascot
		870.397	870.499		0.1017	117	323	329	SVLEQSK								Phospho (ST)[1]					Mascot
		949.521	949.473		-0.0485	-51	62	69	NTVQGFKR													Mascot
		1149.55	1149.5		-0.0514	-45	690	698	FQESEERPK													Mascot
		1277.58	1277.6		0.019	15	125	134	LKETAESVLK								Phospho (ST)[7], Phospho (ST)[4]					Mascot
		1295.7	1295.62		-0.071	-55	186	196	QDLPALEEKPR													Mascot
		1321.71	1321.64		-0.0705	-53	222	234	VLATAFDTTLGGR													Mascot
		1321.71	1321.64		-0.0705	-53	222	234	VLATAFDTTLGGR				46		99.183							Mascot
		1399.65	1399.73		0.0792	57	467	479	VTPQSDGSSSKVK								Phospho (ST)[2]					Mascot
		1402.63	1402.56		-0.0676	-48	620	630	NAVEEYVYEMR													Mascot
		1402.63	1402.56		-0.0676	-48	620	630	NAVEEYVYEMR				36		93.112							Mascot
		1436.68	1436.69		0.0132	9	34	46	CTPACVSFGPKNR								Carbamidomethyl (C)[1]					Mascot
		1436.68	1436.69		0.0132	9	34	46	CTPACVSFGPKNR								Carbamidomethyl (C)[1]					Mascot
		1492.76	1492.69		-0.0778	-52	333	346	EDIYAVEIVGGATR													Mascot
		1495.7	1495.63		-0.068	-45	20	33	AGGIETIANEYSDR													Mascot
		1495.7	1495.63		-0.068	-45	20	33	AGGIETIANEYSDR				30		66.571							Mascot
		1571.77	1571.69		-0.0804	-51	640	652	FVSEDDRNTFTLK				31		76.82							Mascot
		1571.77	1571.69		-0.0804	-51	640	652	FVSEDDRNTFTLK													Mascot
		1587.53	1587.71		0.1798	113	738	749	STNEAMEWMNSK								Phospho (ST)[1], Phospho (ST)[2]					Mascot
		1684.71	1684.79		0.0771	46	47	61	SIGAAAKSQVISNAK								Phospho (ST)[1,8,12]					Mascot
		1735.93	1735.84		-0.0912	-53	391	405	EFSITDVVPYPISLR				119		100							Mascot
		1735.93	1735.84		-0.0912	-53	391	405	EFSITDVVPYPISLR													Mascot
		1899.62	1899.85		0.2224	117	503	517	SEESEEPMETDQNAK								Oxidation (M)[8], Phospho (ST)[1,4]					Mascot
		1900.88	1900.85		-0.0293	-15	154	169	RSVMDATQIAGLNCLR								Carbamidomethyl (C)[14], Oxidation (M)[4],					Mascot
																	Phospho (ST)[2]
		2167.99	2167.97		-0.0232	-11	1	19	MSVVGIDLGFQSCYVAV								Carbamidomethyl (C)[13], Oxidation (M)[1],					Mascot
									AR								Phospho (Y)[14]
		2232.99	2232.98		-0.0098	-4	484	502	VNVHGIFSVSSAALVEVH								Phospho (ST)[8,10,11]					Mascot
									K
		2335.93	2336.02		0.0903	39	593	610	EMLALYTENEGKMIMQD								Oxidation (M)[2,13], Phospho (ST)[7],					Mascot
									K								Phospho (Y)[6]
Gel Idx/Pos			206/I6						Instr./Gel Origin			BA2060/200716A						Process Status		Analysis Succeeded
Plate [#] Name			[1] 31564						Instrument Sample Name									Spectra		11
Rank		Protein Name						Accession No.		Protein MW	Protein		Pep.		Protein	Protein	Total Ion	Total Ion
											PI		Count		Score	Score	Score	C. I. %
																C. I. %
	1	Myc box-dependent-interacting protein 1 OS=Mus						BIN1_MOUSE		64430.2	4.95		15		182	100	165	100
		musculus OX=10090 GN=Bin1 PE=1 SV=1
		Peptide Information
		Calc. Mass		Obsrv. Mass	± da	± ppm	Start	End	Sequence					Ion	C. I. %		Modification				Rank	Result Type
							Seq.	Seq.						Score
		815.473	815.424		-0.0492	-60	332	338	SPSQLRK													Mascot
		938.458	938.414		-0.0436	-46	147	154	LVDYDSAR													Mascot
		943.557	943.453		-0.1041	-110	25	32	AQEKVLQK													Mascot
		1045.49	1045.5		0.0148	14	181	189	AAPQWCQGK								Carbamidomethyl (C)[6]					Mascot
		1053.44	1053.54		0.0978	93	348	355	HTPSKEMK								Oxidation (M)[7], Phospho (ST)[2]					Mascot
		1066.55	1066.49		-0.0601	-56	146	154	KLVDYDSAR													Mascot
		1195.57	1195.5		-0.0704	-59	577	586	GVFPENFTER				74		99.999							Mascot
		1195.57	1195.5		-0.0704	-59	577	586	GVFPENFTER													Mascot
		1476.86	1476.78		-0.0887	-60	190	202	LQAHLVAQTNLLR													Mascot
		1476.86	1476.78		-0.0887	-60	190	202	LQAHLVAQTNLLR				69		99.995							Mascot
		1620.86	1620.75		-0.1115	-69	167	180	DEAKIAKPVSLLEK								Phospho (ST)[10]					Mascot
		1675.83	1675.72		-0.1062	-63	296	312	SPSPPPDGSPAATPEIR													Mascot
		2229.97	2230.09		0.1179	53	36	53	ADETKDEQFEQCVQNFN								Carbamidomethyl (C)[12]					Mascot
									K
		2250.01	2249.94		-0.0726	-32	255	272	EMSKLNQNLNDVLVSLE								Oxidation (M)[2], Phospho (ST)[3,15]					Mascot
									K
		2300.13	2300.05		-0.082	-36	235	254	VGFYVNTFQSIAGLEENF													Mascot
									HK
		2435.15	2435.04		-0.1148	-47	215	234	VFEEMNVDLQEELPSLW													Mascot
									NSR
		2549.16	2549.05		-0.113	-44	82	102	LSECLQEVYEPEWPGRD								Carbamidomethyl (C)[4]					Mascot
									EANK
		2549.16	2549.05		-0.113	-44	82	102	LSECLQEVYEPEWPGRD				23		0		Carbamidomethyl (C)[4]					Mascot
									EANK
Gel Idx/Pos			207/I7						Instr./Gel Origin			BA2060/200716A						Process Status		Analysis Succeeded
Plate [#] Name			[1] 31564						Instrument Sample Name									Spectra		11
Rank		Protein Name						Accession No.		Protein MW	Protein		Pep.		Protein	Protein	Total Ion	Total Ion
											PI		Count		Score	Score	Score	C. I. %
																C. I. %
	1	Copine-6 OS=Mus musculus OX=10090 GN=Cpne6						CPNE6_MOUSE		61741.6	5.37		20		360	100	328	100
		PE=1 SV=1
		Peptide Information
		Calc. Mass		Obsrv. Mass	± da	± ppm	Start	End	Sequence					Ion	C. I. %		Modification				Rank	Result Type
							Seq.	Seq.						Score
		943.503	943.451		-0.052	-55	521	528	CVLAEVPR								Carbamidomethyl (C)[1]					Mascot
		969.446	969.442		-0.0043	-4	65	73	SCSSPVFSR													Mascot
		969.494	969.442		-0.0525	-54	357	365	FPAFGFGAR				73		99.999							Mascot
		1109.39	1109.48		0.0841	76	426	434	EQSTGQATK								Phospho (ST)[3], Phospho (ST)[4]					Mascot
		1120.62	1120.55		-0.0663	-59	500	508	DIVQFVPFR				52		99.822							Mascot
		1120.62	1120.55		-0.0663	-59	500	508	DIVQFVPFR													Mascot
		1125.6	1125.53		-0.0694	-62	356	365	RFPAFGFGAR													Mascot
		1239.66	1239.59		-0.0743	-60	333	342	QPNHYLQALR													Mascot
		1239.66	1239.59		-0.0743	-60	333	342	QPNHYLQALR				59		99.966							Mascot
		1373.57	1373.58		0.012	9	225	235	FLVYDYDSSGK								Phospho (Y)[4]					Mascot
		1373.66	1373.58		-0.0817	-59	198	208	NNLNPSWEPFR				80		100							Mascot
		1418.67	1418.58		-0.084	-59	181	192	TNGDQSDQLVWR													Mascot
		1510.81	1510.71		-0.0925	-61	500	511	DIVQFVPFRDFK													Mascot
		1552.73	1552.64		-0.091	-59	48	59	LYSDEQWVEVER													Mascot
		1552.73	1552.64		-0.091	-59	48	59	LYSDEQWVEVER				68		99.995							Mascot
		1710.92	1710.85		-0.0732	-43	512	528	DAAPSALAKCVLAEVPR													Mascot
		1718.65	1718.78		0.1297	75	278	291	SSGTVVLAQCTVEK								Carbamidomethyl (C)[10], Phospho (ST)[1,2],					Mascot
																	Phospho (ST)[4]
		1780.82	1780.7		-0.1265	-71	419	434	VAEPAQREQSTGQATK								Phospho (ST)[10]					Mascot
		1821.95	1821.81		-0.1377	-76	209	224	LSLHSLCSCDIHRPLK													Mascot
		2167.17	2167.04		-0.1253	-58	400	418	CLPQIQLYGPTNVAPIINR								Carbamidomethyl (C)[1]					Mascot
		2210.96	2210.99		0.0247	11	462	480	LPMSIIIVGVGNADFSDM								Oxidation (M)[3], Phospho (ST)[4,16]					Mascot
									R
		2283.78	2284.06		0.2719	119	275	291	NYKSSGTVVLAQCTVEK								Carbamidomethyl (C)[13], Phospho (ST)[4,5],					Mascot
																	Phospho (ST)[7,14], Phospho (Y)[2]
		2705.1	2705.02		-0.0744	-28	172	192	SDPFMEIYKTNGDQSDQ								Oxidation (M)[5], Phospho (ST)[1], Phospho					Mascot
									LVWR								(Y)[8]
Gel Idx/Pos			208/I8						Instr./Gel Origin			BA2060/200716A						Process Status		Analysis Succeeded
Plate [#] Name			[1] 31564						Instrument Sample Name									Spectra		11
Rank		Protein Name						Accession No.		Protein MW	Protein		Pep.		Protein	Protein	Total Ion	Total Ion
											PI		Count		Score	Score	Score	C. I. %
																C. I. %
	1	Copine-6 OS=Mus musculus OX=10090 GN=Cpne6						CPNE6_MOUSE		61741.6	5.37		18		296	100	272	100
		PE=1 SV=1
		Peptide Information
		Calc. Mass		Obsrv. Mass	± da	± ppm	Start	End	Sequence					Ion	C. I. %		Modification				Rank	Result Type
							Seq.	Seq.						Score
		943.503	943.446		-0.0565	-60	521	528	CVLAEVPR								Carbamidomethyl (C)[1]					Mascot
		969.446	969.44		-0.0056	-6	65	73	SCSSPVFSR													Mascot
		969.494	969.44		-0.0538	-55	357	365	FPAFGFGAR				73		99.998							Mascot
		1120.62	1120.55		-0.068	-61	500	508	DIVQFVPFR													Mascot
		1120.62	1120.55		-0.068	-61	500	508	DIVQFVPFR				47		99.428							Mascot
		1125.6	1125.52		-0.0721	-64	356	365	RFPAFGFGAR													Mascot
		1239.66	1239.58		-0.0771	-62	333	342	QPNHYLQALR													Mascot
		1239.66	1239.58		-0.0771	-62	333	342	QPNHYLQALR				37		94.361							Mascot
		1373.57	1373.58		0.0107	8	225	235	FLVYDYDSSGK								Phospho (Y)[4]					Mascot
		1373.66	1373.58		-0.083	-60	198	208	NNLNPSWEPFR				68		99.995							Mascot
		1418.67	1418.58		-0.0857	-60	181	192	TNGDQSDQLVWR													Mascot
		1552.73	1552.64		-0.0891	-57	48	59	LYSDEQWVEVER													Mascot
		1552.73	1552.64		-0.0891	-57	48	59	LYSDEQWVEVER				51		99.765							Mascot
		1710.92	1710.85		-0.0729	-43	512	528	DAAPSALAKCVLAEVPR													Mascot
		1718.65	1718.78		0.1263	73	278	291	SSGTVVLAQCTVEK								Carbamidomethyl (C)[10], Phospho (ST)[1,2],					Mascot
																	Phospho (ST)[4]
		1735.82	1735.7		-0.1201	-69	167	180	DLFSKSDPFMEIYK								Oxidation (M)[10]					Mascot
		1780.82	1780.69		-0.1301	-73	419	434	VAEPAQREQSTGQATK								Phospho (ST)[10]					Mascot
		1790.89	1790.79		-0.1015	-57	512	528	DAAPSALAKCVLAEVPR								Phospho (ST)[5]					Mascot
		1821.95	1821.8		-0.1431	-79	209	224	LSLHSLCSCDIHRPLK													Mascot
		2167.17	2167.04		-0.1314	-61	400	418	CLPQIQLYGPTNVAPIINR								Carbamidomethyl (C)[1]					Mascot
		2210.96	2210.98		0.0191	9	462	480	LPMSIIIVGVGNADFSDM								Oxidation (M)[3], Phospho (ST)[4,16]					Mascot
									R
		2705.1	2705.01		-0.0893	-33	172	192	SDPFMEIYKTNGDQSDQ								Oxidation (M)[5], Phospho (ST)[1], Phospho					Mascot
									LVWR								(Y)[8]
Gel Idx/Pos			209/I9						Instr./Gel Origin			BA2060/200716A						Process Status		Analysis Succeeded
Plate [#] Name			[1] 31564						Instrument Sample Name									Spectra		11
Rank		Protein Name						Accession No.		Protein MW	Protein		Pep.		Protein	Protein	Total Ion	Total Ion
											PI		Count		Score	Score	Score	C. I. %
																C. I. %
	1	Alpha-internexin OS=Mus musculus OX=10090 GN=Ina						AINX_MOUSE		55349.3	5.35		30		857	100	733	100
		PE=1 SV=3
		Peptide Information
		Calc. Mass		Obsrv. Mass	± da	± ppm	Start	End	Sequence					Ion	C. I. %		Modification				Rank	Result Type
							Seq.	Seq.						Score
		800.462	800.426		-0.0361	-45	162	168	AQALLER													Mascot
		848.462	848.416		-0.0469	-55	139	145	VGELFQR													Mascot
		848.462	848.416		-0.0469	-55	139	145	VGELFQR				29		59.179							Mascot
		853.482	853.426		-0.0554	-65	105	111	FAVFIEK													Mascot
		875.422	875.392		-0.0298	-34	331	338	GANESLER													Mascot
		917.469	917.425		-0.044	-48	202	210	DVDGATLAR													Mascot
		930.525	930.475		-0.0505	-54	323	330	TIEIEGLR													Mascot
		930.525	930.475		-0.0505	-54	323	330	TIEIEGLR				46		99.105							Mascot
		941.47	941.562		0.0914	97	439	447	VSSAGLSLK								Phospho (ST)[2]					Mascot
		946.484	946.436		-0.0476	-50	399	406	LLEGEETR													Mascot
		1016.42	1016.45		0.0229	23	367	374	NTKSEMAR								Phospho (ST)[2]					Mascot
		1021.44	1021.45		0.0148	14	439	447	VSSAGLSLK								Phospho (ST)[2,3]					Mascot
		1029.56	1029.5		-0.0586	-57	339	346	QILELEER													Mascot
		1045.38	1045.5		0.1269	121	182	189	CEEESRGR								Phospho (ST)[5]					Mascot
		1056.6	1056.54		-0.0606	-57	121	130	ALEAELAALR													Mascot
		1056.6	1056.54		-0.0606	-57	121	130	ALEAELAALR				53		99.817							Mascot
		1061.52	1061.47		-0.0559	-53	152	161	AQLEEASSAR													Mascot
		1072.54	1072.54		0.0026	2	96	104	EQLQGLNDR													Mascot
		1124.58	1124.51		-0.0658	-59	112	120	VHQLETQNR													Mascot
		1131.55	1131.49		-0.0662	-59	310	317	EEIHEYRR													Mascot
		1133.57	1133.5		-0.0685	-60	291	300	FANLNEQAAR				66		99.992							Mascot
		1133.57	1133.5		-0.0685	-60	291	300	FANLNEQAAR													Mascot
		1150.47	1150.52		0.0568	49	301	309	STEAIRASR								Phospho (ST)[1], Phospho (ST)[2]					Mascot
		1265.66	1265.58		-0.0758	-60	387	397	MALDIEIAAYR													Mascot
		1281.65	1281.57		-0.0799	-62	387	397	MALDIEIAAYR								Oxidation (M)[1]					Mascot
		1390.76	1390.66		-0.0959	-69	217	228	VESLLDELAFVR													Mascot
		1484.77	1484.68		-0.0906	-61	69	83	LPASDGLDLSQAAAR													Mascot
		1518.85	1518.76		-0.0955	-63	216	228	KVESLLDELAFVR				127		100							Mascot
		1518.85	1518.76		-0.0955	-63	216	228	KVESLLDELAFVR													Mascot
		1544.77	1544.67		-0.095	-61	92	104	TNEKEQLQGLNDR													Mascot
		1640.87	1640.77		-0.1064	-65	68	83	RLPASDGLDLSQAAAR													Mascot
		1797.95	1797.83		-0.119	-66	162	177	AQALLERDGLAEEVQR													Mascot
		1904.73	1904.94		0.2016	106	1	16	MSFGSEHYLCSASSYR								Phospho (ST)[2]					Mascot
		1904.73	1904.94		0.2016	106	1	16	MSFGSEHYLCSASSYR								Phospho (Y)[8]					Mascot
		1920.73	1920.74		0.0097	5	1	16	MSFGSEHYLCSASSYR								Oxidation (M)[1], Phospho (Y)[8]					Mascot
		2032.83	2033.02		0.1916	94	1	17	MSFGSEHYLCSASSYRK								Phospho (Y)[8]					Mascot
		2143.04	2142.92		-0.125	-58	46	67	SNVASTAACSSASSLGL								Carbamidomethyl (C)[9]					Mascot
									GLAYR
		2175.03	2174.9		-0.1311	-60	347	366	HSAEVAGYQDSIGQLES				213		100							Mascot
									DLR
		2175.03	2174.9		-0.1311	-60	347	366	HSAEVAGYQDSIGQLES													Mascot
									DLR
		2414.93	2415.06		0.1267	52	347	366	HSAEVAGYQDSIGQLES								Phospho (ST)[2,11], Phospho (Y)[8]					Mascot
									DLR
		2497.35	2497.19		-0.1533	-61	407	430	FSTGGLSISGLNPLPNPS				201		100							Mascot
									YLLPPR
		2497.35	2497.19		-0.1533	-61	407	430	FSTGGLSISGLNPLPNPS													Mascot
									YLLPPR
Gel Idx/Pos			210/I10						Instr./Gel Origin			BA2060/200716A						Process Status		Analysis Succeeded
Plate [#] Name			[1] 31564						Instrument Sample Name									Spectra		11
Rank		Protein Name						Accession No.		Protein MW	Protein		Pep.		Protein	Protein	Total Ion	Total Ion
											PI		Count		Score	Score	Score	C. I. %
																C. I. %
	1	Serine/threonine-protein phosphatase 2B catalytic						PP2BA_MOUSE		58606.3	5.58		13		301	100	275	100
		subunit alpha isoform OS=Mus musculus OX=10090
		GN
		Peptide Information
		Calc. Mass		Obsrv. Mass	± da	± ppm	Start	End	Sequence					Ion	C. I. %		Modification				Rank	Result Type
							Seq.	Seq.						Score
		842.454	842.454		0.0003	0	143	148	TLFLLR								Phospho (ST)[1]					Mascot
		1007.54	1007.47		-0.0708	-70	20	28	AVPFPPSHR													Mascot
		1007.54	1007.47		-0.0708	-70	20	28	AVPFPPSHR				33		82.221							Mascot
		1072.64	1072.56		-0.0786	-73	64	73	IITEGASILR													Mascot
		1117.5	1117.42		-0.0774	-69	280	289	AHEAQDAGYR													Mascot
		1152.55	1152.47		-0.0748	-65	324	332	YENNVMNIR													Mascot
		1176.56	1176.48		-0.0883	-75	33	42	EVFDNDGKPR				48		99.438							Mascot
		1176.56	1176.48		-0.0883	-75	33	42	EVFDNDGKPR													Mascot
		1247.64	1247.54		-0.0941	-75	101	112	LFEVGGSPANTR				73		99.998							Mascot
		1247.64	1247.54		-0.0941	-75	101	112	LFEVGGSPANTR													Mascot
		1260.63	1260.53		-0.095	-75	113	122	YLFLGDYVDR													Mascot
		1260.63	1260.53		-0.095	-75	113	122	YLFLGDYVDR				69		99.996							Mascot
		1369.66	1369.56		-0.1038	-76	244	254	TQEHFTHNTVR													Mascot
		1587.84	1587.68		-0.1585	-100	425	441	GLTPTGMLPSGVLSGGK								Oxidation (M)[7]					Mascot
		1836.01	1835.87		-0.14	-76	409	424	VFSVLREESESVLTLK				53		99.819							Mascot
		1836.01	1835.87		-0.14	-76	409	424	VFSVLREESESVLTLK													Mascot
		1970.72	1970.86		0.1362	69	155	167	HLTEYFTFKQECK								Carbamidomethyl (C)[12], Phospho (ST)[3,7],					Mascot
																	Phospho (Y)[5]
		2883.13	2883.15		0.0141	5	220	243	EPPAYGPMCDILWSDPL								Phospho (ST)[14], Phospho (Y)[5]					Mascot
									EDFGNEK
Gel Idx/Pos			211/I11						Instr./Gel Origin			BA2060/200716A						Process Status		Analysis Succeeded
Plate [#] Name			[1] 31564						Instrument Sample Name									Spectra		11
Rank		Protein Name						Accession No.		Protein MW	Protein		Pep.		Protein	Protein	Total Ion	Total Ion
											PI		Count		Score	Score	Score	C. I. %
																C. I. %
	1	Serine/threonine-protein phosphatase 2A 65 kDa						2AAA_MOUSE		65280.9	5		16		251	100	233	100
		regulatory subunit A alpha isoform OS=Mus musculus
		O
		Peptide Information
		Calc. Mass		Obsrv. Mass	± da	± ppm	Start	End	Sequence					Ion	C. I. %		Modification				Rank	Result Type
							Seq.	Seq.						Score
		1045.51	1045.49		-0.0168	-16	528	537	MAGDPVANVR								Oxidation (M)[1]					Mascot
		1109.54	1109.46		-0.0781	-70	135	144	LAGGDWFTSR				73		99.998							Mascot
		1109.54	1109.46		-0.0781	-70	135	144	LAGGDWFTSR													Mascot
		1239.63	1239.57		-0.066	-53	332	342	ELVSDANQHVK													Mascot
		1242.74	1242.65		-0.0886	-71	35	46	LSTIALALGVER				60		99.966							Mascot
		1242.74	1242.65		-0.0886	-71	35	46	LSTIALALGVER													Mascot
		1245.6	1245.5		-0.1007	-81	476	485	EWAHATIIPK								Phospho (ST)[6]					Mascot
		1265.64	1265.54		-0.095	-75	134	144	RLAGGDWFTSR													Mascot
		1370.84	1370.74		-0.0994	-73	34	46	KLSTIALALGVER													Mascot
		1460.67	1460.62		-0.05	-34	145	157	TSACGLFSVCYPR								Carbamidomethyl (C)[4]					Mascot
		1460.67	1460.62		-0.05	-34	145	157	TSACGLFSVCYPR								Carbamidomethyl (C)[4]					Mascot
		1472.69	1472.63		-0.0601	-41	281	292	TDLVPAFQNLMK								Oxidation (M)[11], Phospho (ST)[1]					Mascot
		1488.73	1488.62		-0.1062	-71	486	498	VLAMSGDPNYLHR								Oxidation (M)[4]					Mascot
		1517.69	1517.58		-0.1049	-69	145	157	TSACGLFSVCYPR								Carbamidomethyl (C)[4,10]					Mascot
		1572.9	1573.07		0.1712	109	343	358	SALASVIMGLSPILGK								Oxidation (M)[8]					Mascot
		1620.6	1620.72		0.1219	75	145	157	TSACGLFSVCYPR								Carbamidomethyl (C)[4], Phospho (ST)[1],					Mascot
																	Phospho (Y)[11]
		1942.04	1941.91		-0.1311	-68	382	398	LNIISNLDCVNEVIGIR								Carbamidomethyl (C)[9]					Mascot
		1942.04	1941.91		-0.1311	-68	382	398	LNIISNLDCVNEVIGIR				100		100		Carbamidomethyl (C)[9]					Mascot
		2138.01	2137.87		-0.1343	-63	203	221	SEIIPMFSNLASDEQDSV													Mascot
									R
		2141.01	2140.96		-0.0435	-20	443	459	LNSLCMAWLVDHVYAIR								Carbamidomethyl (C)[5], Phospho (Y)[14]					Mascot
		2141.01	2140.96		-0.0435	-20	443	459	LNSLCMAWLVDHVYAIR								Carbamidomethyl (C)[5], Phospho (ST)[3]					Mascot
		2154	2153.89		-0.1126	-52	203	221	SEIIPMFSNLASDEQDSV								Oxidation (M)[6]					Mascot
									R
		2213.14	2212.98		-0.1592	-72	114	133	AISHEHSPSDLEAHFVPL													Mascot
									VK
		2408.89	2409.05		0.1685	70	145	163	TSACGLFSVCYPRVSSA								Carbamidomethyl (C)[4,10], Phospho					Mascot
									VK								(ST)[2,8], Phospho (ST)[1], Phospho (Y)[11]
Gel Idx/Pos			212/I12						Instr./Gel Origin			BA2060/200716A						Process Status		Analysis Succeeded
Plate [#] Name			[1] 31564						Instrument Sample Name									Spectra		11
Rank		Protein Name						Accession No.		Protein MW	Protein		Pep.		Protein	Protein	Total Ion	Total Ion
											PI		Count		Score	Score	Score	C. I. %
																C. I. %
	1	Dihydropyrimidinase-related protein 2 OS=Mus						DPYL2_MOUSE		62238.6	5.95		22		848	100	808	100
		musculus OX=10090 GN=Dpysl2 PE=1 SV=2
		Peptide Information
		Calc. Mass		Obsrv. Mass	± da	± ppm	Start	End	Sequence					Ion	C. I. %		Modification				Rank	Result Type
							Seq.	Seq.						Score
		813.421	813.388		-0.0329	-40	57	63	TIEAHSR													Mascot
		878.444	878.43		-0.0144	-16	362	368	MSVIWDK													Mascot
		908.499	908.451		-0.0474	-52	391	397	VFNLYPR				46		99.058							Mascot
		908.499	908.451		-0.0474	-52	391	397	VFNLYPR													Mascot
		1015.55	1015.5		-0.0519	-51	259	268	SAAEVIAQAR													Mascot
		1140.61	1140.54		-0.0691	-61	472	480	KPFPDFVYK													Mascot
		1246.63	1246.62		-0.0136	-11	147	157	GIQEEMEALVK													Mascot
		1294.69	1294.62		-0.0747	-58	64	75	MVIPGGIDVHTR													Mascot
		1296.71	1296.63		-0.0761	-59	472	481	KPFPDFVYKR													Mascot
		1296.71	1296.63		-0.0761	-59	472	481	KPFPDFVYKR				63		99.981							Mascot
		1310.69	1310.6		-0.0863	-66	64	75	MVIPGGIDVHTR								Oxidation (M)[1]					Mascot
		1332.68	1332.58		-0.0963	-72	554	565	TTQRIVAPPGGR								Phospho (ST)[1]					Mascot
		1390.65	1390.66		0.0022	2	64	75	MVIPGGIDVHTR								Oxidation (M)[1], Phospho (ST)[11]					Mascot
		1682.87	1682.77		-0.099	-59	452	467	IVLEDGTLHVTEGSGR													Mascot
		1682.87	1682.77		-0.099	-59	452	467	IVLEDGTLHVTEGSGR				80		100							Mascot
		1792.83	1792.73		-0.1023	-57	346	361	DNFTLIPEGTNGTEER													Mascot
		1792.83	1792.73		-0.1023	-57	346	361	DNFTLIPEGTNGTEER				76		100							Mascot
		1911.02	1910.91		-0.1083	-57	174	189	FQLTDSQIYEVLSVIR													Mascot
		1911.02	1910.91		-0.1083	-57	174	189	FQLTDSQIYEVLSVIR				101		100							Mascot
		1922.77	1922.81		0.0368	19	452	467	IVLEDGTLHVTEGSGR								Phospho (ST)[14], Phospho (ST)[7,11]					Mascot
		2013.88	2013.95		0.0711	35	424	440	THNSALEYNIFEGMECR													Mascot
		2070.9	2070.79		-0.1155	-56	424	440	THNSALEYNIFEGMECR								Carbamidomethyl (C)[16]					Mascot
		2086.9	2086.79		-0.1058	-51	424	440	THNSALEYNIFEGMECR								Carbamidomethyl (C)[16], Oxidation (M)[14]					Mascot
		2148.06	2147.94		-0.1167	-54	342	361	AVGKDNFTLIPEGTNGTE													Mascot
									ER
		2169.06	2168.95		-0.1133	-52	57	75	TIEAHSRMVIPGGIDVHTR								Phospho (ST)[1]					Mascot
		2169.07	2168.95		-0.1182	-54	533	552	NLHQSGFSLSGAQIDDNI				181		100							Mascot
									PR
		2211.15	2210.98		-0.1675	-76	239	258	SITIANQTNCPLYVTKVM													Mascot
									SK
		2232.76	2232.96		0.1995	89	131	146	SCCDYSLHVDITEWHK								Carbamidomethyl (C)[2], Phospho (ST)[1,6],					Mascot
																	Phospho (Y)[5]
		2325.17	2325.02		-0.1457	-63	533	553	NLHQSGFSLSGAQIDDNI													Mascot
									PRR
		2377.11	2377.04		-0.0672	-28	369	390	AVVTGKMDENQFVAVTS								Oxidation (M)[7], Phospho (ST)[4]					Mascot
									TNAAK
		2377.17	2377.04		-0.1309	-55	190	211	DIGAIAQVHAENGDIIAEE				191		100							Mascot
									QQR
		2900.51	2900.38		-0.136	-47	212	238	ILDLGITGPEGHVLSRPEE													Mascot
									VEAEAVNR
		2900.51	2900.38		-0.136	-47	212	238	ILDLGITGPEGHVLSRPEE				73		99.998							Mascot
									VEAEAVNR
Gel Idx/Pos			213/I13						Instr./Gel Origin			BA2060/200716A						Process Status		Analysis Succeeded
Plate [#] Name			[1] 31564						Instrument Sample Name									Spectra		11
Rank		Protein Name						Accession No.		Protein MW	Protein		Pep.		Protein	Protein	Total Ion	Total Ion
											PI		Count		Score	Score	Score	C. I. %
																C. I. %
	1	Glial fibrillary acidic protein OS=Mus musculus						GFAP_MOUSE		49869.5	5.27		26		237	100	149	100
		OX=10090 GN=Gfap PE=1 SV=4
		Peptide Information
		Calc. Mass		Obsrv. Mass	± da	± ppm	Start	End	Sequence					Ion	C. I. %		Modification				Rank	Result Type
							Seq.	Seq.						Score
		848.422	848.386		-0.0356	-42	61	67	ETRASER													Mascot
		848.422	848.386		-0.0356	-42	61	67	ETRASER													Mascot
		856.452	856.49		0.0382	45	395	402	SVSEGHLK													Mascot
		882.487	882.512		0.0249	28	39	46	MTPPLPAR													Mascot
		937.407	937.433		0.0264	28	77	83	FASYIEK								Phospho (Y)[4]					Mascot
		1011.51	1011.48		-0.0321	-32	12	20	SYASETVVR													Mascot
		1065.56	1065.51		-0.0435	-41	199	206	KIYEEEVR													Mascot
		1066.52	1066.49		-0.0293	-27	258	267	FADLTDAASR													Mascot
		1092.52	1092.53		0.0107	10	395	403	SVSEGHLKR								Phospho (ST)[1]					Mascot
		1098.63	1098.58		-0.0464	-42	93	102	ALAAELNQLR													Mascot
		1098.63	1098.58		-0.0464	-42	93	102	ALAAELNQLR				35		90.104							Mascot
		1177.62	1177.57		-0.0506	-43	109	118	LADVYQAELR													Mascot
		1177.62	1177.57		-0.0506	-43	109	118	LADVYQAELR				59		99.957							Mascot
		1224.59	1224.53		-0.0506	-41	317	327	ESASYQEALAR													Mascot
		1249.62	1249.56		-0.0536	-43	139	149	DNFAQDLGTLR													Mascot
		1263.63	1263.58		-0.0516	-41	160	170	LEAENNLAAYR													Mascot
		1277.71	1277.65		-0.0578	-45	354	364	LALDIEIATYR													Mascot
		1357.68	1357.69		0.0136	10	354	364	LALDIEIATYR								Phospho (Y)[10]					Mascot
		1499.79	1499.66		-0.1206	-80	342	353	HLQEYQDLLNVK													Mascot
		1546.79	1546.72		-0.0687	-44	285	297	QLQALTCDLESLR								Carbamidomethyl (C)[7]					Mascot
		1583.68	1583.7		0.0201	13	64	76	ASERAEMMELNDR								Oxidation (M)[7,8]					Mascot
		1588.78	1588.68		-0.1007	-63	314	327	HARESASYQEALAR													Mascot
		1619.86	1619.79		-0.0772	-48	187	199	VESLEEEIQFLRK													Mascot
		1629.93	1629.85		-0.0796	-49	374	387	ITIPVQTFSNLQIR				55		99.903							Mascot
		1629.93	1629.85		-0.0796	-49	374	387	ITIPVQTFSNLQIR													Mascot
		1647.65	1647.73		0.0838	51	64	76	ASERAEMMELNDR								Oxidation (M)[7], Phospho (ST)[2]					Mascot
		1648.73	1648.72		-0.0085	-5	34	46	FSLSRMTPPLPAR								Oxidation (M)[6], Phospho (ST)[2,4]					Mascot
		1790.76	1790.81		0.0442	25	388	402	ETSLDTKSVSEGHLK								Phospho (ST)[3], Phospho (ST)[2]					Mascot
		1875.9	1875.86		-0.0367	-20	47	63	VDFSLAGALNAGFKETR								Phospho (ST)[4]					Mascot
		2233.12	2232.98		-0.1431	-64	152	170	LQDETNLRLEAENNLAAY													Mascot
									R
		2336.01	2335.9		-0.114	-49	237	255	TQYEAVATSNMQETEEW													Mascot
									YR
		2690.39	2690.25		-0.1421	-53	210	233	EQLAQQQVHVEMDVAKP													Mascot
									DLTAALR
Gel Idx/Pos			214/I14						Instr./Gel Origin			BA2060/200716A						Process Status		Analysis Succeeded
Plate [#] Name			[1] 31564						Instrument Sample Name									Spectra		11
Rank		Protein Name						Accession No.		Protein MW	Protein		Pep.		Protein	Protein	Total Ion	Total Ion
											PI		Count		Score	Score	Score	C. I. %
																C. I. %
	1	Guanine nucleotide-binding protein G(o) subunit alpha						GNAO_MOUSE		40058.9	5.34		13		316	100	298	100
		OS=Mus musculus OX=10090 GN=Gnao1 PE=1 SV=3
		Peptide Information
		Calc. Mass		Obsrv. Mass	± da	± ppm	Start	End	Sequence					Ion	C. I. %		Modification				Rank	Result Type
							Seq.	Seq.						Score
		891.468	891.421		-0.0475	-53	199	206	LFDVGGQR													Mascot
		891.468	891.421		-0.0475	-53	199	206	LFDVGGQR				45		98.944							Mascot
		1044.5	1044.45		-0.0511	-49	155	162	YYLDSLDR													Mascot
		1044.5	1044.45		-0.0511	-49	155	162	YYLDSLDR				12		0							Mascot
		1045.42	1045.5		0.0772	74	106	113	MVCDVVSR								Carbamidomethyl (C)[3], Phospho (ST)[7]					Mascot
		1153.5	1153.46		-0.0336	-29	1	10	MGCTLSAEER								Carbamidomethyl (C)[3]					Mascot
		1310.63	1310.57		-0.0626	-48	144	154	SREYQLNDSAK													Mascot
		1380.72	1380.63		-0.0846	-61	182	193	TTGIVETHFTFK													Mascot
		1445.69	1445.64		-0.0551	-38	55	67	IIHEDGFSGEDVK													Mascot
		1581.71	1581.63		-0.0847	-54	131	143	LWGDSGIQECFNR								Carbamidomethyl (C)[10]					Mascot
		1583.74	1583.64		-0.0951	-60	87	100	AMDTLGVEYGDKER													Mascot
		1599.73	1599.64		-0.0914	-57	87	100	AMDTLGVEYGDKER								Oxidation (M)[2]					Mascot
		1675.83	1675.74		-0.0934	-56	163	177	IGAGDYQPTEQDILR				122		100							Mascot
		1675.83	1675.74		-0.0934	-56	163	177	IGAGDYQPTEQDILR													Mascot
		1730.82	1730.88		0.0628	36	259	271	FFIDTSIILFLNK								Phospho (ST)[6], Phospho (ST)[5]					Mascot
		1755.79	1755.84		0.0485	28	163	177	IGAGDYQPTEQDILR								Phospho (Y)[6]					Mascot
		1755.79	1755.84		0.0485	28	163	177	IGAGDYQPTEQDILR								Phospho (ST)[9]					Mascot
		1957.73	1957.77		0.0395	20	244	258	MHESLMLFDSICNNK								Oxidation (M)[1], Phospho (ST)[4,10]					Mascot
		2150.2	2150.08		-0.1172	-55	68	86	QYKPVVYSNTIQSLAAIV				121		100							Mascot
									R
		2150.2	2150.08		-0.1172	-55	68	86	QYKPVVYSNTIQSLAAIV													Mascot
									R
		2230.16	2230.09		-0.0737	-33	68	86	QYKPVVYSNTIQSLAAIV								Phospho (Y)[2]					Mascot
									R
Gel Idx/Pos			215/I15						Instr./Gel Origin			BA2060/200716A						Process Status		Analysis Succeeded
Plate [#] Name			[1] 31564						Instrument Sample Name									Spectra		11
Rank		Protein Name						Accession No.		Protein MW	Protein		Pep.		Protein	Protein	Total Ion	Total Ion
											PI		Count		Score	Score	Score	C. I. %
																C. I. %
	1	L-lactate dehydrogenase A chain OS=Mus musculus						LDHA_MOUSE		36475.2	7.62		13		282	100	247	100
		OX=10090 GN=Ldha PE=1 SV=3
		Peptide Information
		Calc. Mass		Obsrv. Mass	± da	± ppm	Start	End	Sequence					Ion	C. I. %		Modification				Rank	Result Type
							Seq.	Seq.						Score
		864.332	864.441		0.1092	126	172	177	YLMGER								Oxidation (M)[3], Phospho (Y)[1]					Mascot
		913.583	913.537		-0.0462	-51	91	99	LVIITAGAR													Mascot
		913.583	913.537		-0.0462	-51	91	99	LVIITAGAR				76		100							Mascot
		943.597	943.539		-0.0587	-62	119	126	FIIPNIVK				52		99.826							Mascot
		943.597	943.539		-0.0587	-62	119	126	FIIPNIVK													Mascot
		1118.58	1118.52		-0.0682	-61	319	328	SADTLWGIQK													Mascot
		1144.58	1144.53		-0.059	-52	306	315	VTLTPEEEAR				56		99.926							Mascot
		1144.58	1144.53		-0.059	-52	306	315	VTLTPEEEAR													Mascot
		1181.68	1181.6		-0.0783	-66	269	278	RVHPISTMIK													Mascot
		1197.68	1197.61		-0.0716	-60	269	278	RVHPISTMIK								Oxidation (M)[8]					Mascot
		1248.6	1248.53		-0.0652	-52	158	169	VIGSGCNLDSAR				64		99.988		Carbamidomethyl (C)[6]					Mascot
		1248.6	1248.53		-0.0652	-52	158	169	VIGSGCNLDSAR								Carbamidomethyl (C)[6]					Mascot
		1326.65	1326.62		-0.0236	-18	318	328	KSADTLWGIQK								Phospho (ST)[2]					Mascot
		1410.6	1410.61		0.0181	13	233	243	QVVDSAYEVIK								Phospho (ST)[5], Phospho (Y)[7]					Mascot
		1556.81	1556.72		-0.0965	-62	100	112	QQEGESRLNLVQR													Mascot
		1830.89	1830.78		-0.1038	-57	213	228	SLNPELGTDADKEQWK													Mascot
		1926.92	1926.91		-0.0087	-5	58	73	LKGEMMDLQHGSLFLK								Phospho (ST)[12]					Mascot
		1980.08	1979.97		-0.1097	-55	6	22	DQLIVNLLKEEQAPQNK													Mascot
Gel Idx/Pos			216/I16						Instr./Gel Origin			BA2060/200716A						Process Status		Analysis Succeeded
Plate [#] Name			[1] 31564						Instrument Sample Name									Spectra		11
Rank		Protein Name						Accession No.		Protein MW	Protein		Pep.		Protein	Protein	Total Ion	Total Ion
											PI		Count		Score	Score	Score	C. I. %
																C. I. %
	1	Annexin A5 OS=Mus musculus OX=10090 GN=Anxa5						ANXA5_MOUSE		35730.2	4.83		16		401	100	345	100
		PE=1 SV=1
		Peptide Information
		Calc. Mass		Obsrv. Mass	± da	± ppm	Start	End	Sequence					Ion	C. I. %		Modification				Rank	Result Type
							Seq.	Seq.						Score
		817.43	817.417		-0.0127	-16	62	68	DLVDDLK													Mascot
		842.353	842.472		0.1194	142	300	307	GDTSGDYK													Mascot
		854.495	854.46		-0.0355	-42	200	206	SVSHLRR													Mascot
		864.373	864.451		0.0773	89	185	191	WGTDEEK													Mascot
		954.541	954.505		-0.036	-38	192	199	FITIFGTR				29		66.542							Mascot
		954.541	954.505		-0.036	-38	192	199	FITIFGTR													Mascot
		1001.6	1001.56		-0.0423	-42	107	115	VLTEIIASR													Mascot
		1014.43	1014.47		0.0413	41	200	206	SVSHLRR								Phospho (ST)[1,3]					Mascot
		1067.5	1067.53		0.024	22	116	124	TPEELSAIK								Phospho (ST)[1]					Mascot
		1106.58	1106.54		-0.0462	-42	275	283	SEIDLFNIR				58		99.955							Mascot
		1106.58	1106.54		-0.0462	-42	275	283	SEIDLFNIR													Mascot
		1155.58	1155.53		-0.0454	-39	259	269	GAGTDDHTLIR													Mascot
		1156.69	1156.58		-0.1111	-96	150	159	MLVVLLQANR													Mascot
		1198.48	1198.65		0.1731	144	69	77	SELTGKFEK								Phospho (ST)[1], Phospho (ST)[4]					Mascot
		1198.48	1198.65		0.1731	144	69	77	SELTGKFEK								Phospho (ST)[1], Phospho (ST)[4]					Mascot
		1234.68	1234.62		-0.0546	-44	275	284	SEIDLFNIRK													Mascot
		1234.68	1234.62		-0.0546	-44	275	284	SEIDLFNIRK				56		99.93							Mascot
		1268.59	1268.53		-0.0562	-44	5	16	GTVTDFPGFDGR				89		100							Mascot
		1268.59	1268.53		-0.0562	-44	5	16	GTVTDFPGFDGR													Mascot
		1703.88	1703.81		-0.0752	-44	28	43	GLGTDEDSILNLLTSR				113		100							Mascot
		1703.88	1703.81		-0.0752	-44	28	43	GLGTDEDSILNLLTSR													Mascot
		1799.9	1799.82		-0.0809	-45	185	199	WGTDEEKFITIFGTR													Mascot
		2915.25	2915.13		-0.1142	-39	125	149	QVYEEEYGSNLEDDVVG													Mascot
									DTSGYYQR
Gel Idx/Pos			217/I17						Instr./Gel Origin			BA2060/200716A						Process Status		Analysis Succeeded
Plate [#] Name			[1] 31564						Instrument Sample Name									Spectra		11
Rank		Protein Name						Accession No.		Protein MW	Protein		Pep.		Protein	Protein	Total Ion	Total Ion
											PI		Count		Score	Score	Score	C. I. %
																C. I. %
	1	Voltage-dependent anion-selective channel protein 2						VDAC2_MOUSE		31712.6	7.44		7		132	100	117	100
		OS=Mus musculus OX=10090 GN=Vdac2 PE=1 SV=2
		Peptide Information
		Calc. Mass		Obsrv. Mass	± da	± ppm	Start	End	Sequence					Ion	C. I. %		Modification				Rank	Result Type
							Seq.	Seq.						Score
		817.395	817.408		0.0127	16	279	286	SFNAGGHK													Mascot
		824.466	824.451		-0.0155	-19	33	40	GFGFGLVK				3		0							Mascot
		824.466	824.451		-0.0155	-19	33	40	GFGFGLVK													Mascot
		834.457	834.447		-0.0096	-12	66	73	VSGTLETK													Mascot
		834.457	834.447		-0.0096	-12	66	73	VSGTLETK													Mascot
		913.453	913.421		-0.0321	-35	179	186	SNFAVGYR													Mascot
		913.453	913.421		-0.0321	-35	179	186	SNFAVGYR				33		86.226							Mascot
		1806.88	1806.86		-0.0157	-9	279	295	SFNAGGHKLGLALELEA								Phospho (ST)[1]					Mascot
		2103.16	2103.05		-0.103	-49	249	268	VNNSSLIGVGYTQTLRPG				84		100							Mascot
									VK
		2103.16	2103.05		-0.103	-49	249	268	VNNSSLIGVGYTQTLRPG													Mascot
									VK
		2663.2	2663.14		-0.053	-20	1	24	MAECCVPVCPRPMCIPP								Carbamidomethyl (C)[4], Oxidation (M)[1]					Mascot
									PYADLGK
		2663.2	2663.14		-0.053	-20	1	24	MAECCVPVCPRPMCIPP								Carbamidomethyl (C)[4], Oxidation (M)[1]					Mascot
									PYADLGK
Gel Idx/Pos			219/I19						Instr./Gel Origin			BA2060/200716A						Process Status		Analysis Succeeded
Plate [#] Name			[1] 31564						Instrument Sample Name									Spectra		11
Rank		Protein Name						Accession No.		Protein MW	Protein		Pep.		Protein	Protein	Total Ion	Total Ion
											PI		Count		Score	Score	Score	C. I. %
																C. I. %
	1	Voltage-dependent anion-selective channel protein 1						VDAC1_MOUSE		32331.4	8.55		9		366	100	356	100
		OS=Mus musculus OX=10090 GN=Vdac1 PE=1 SV=3
		Peptide Information
		Calc. Mass		Obsrv. Mass	± da	± ppm	Start	End	Sequence					Ion	C. I. %		Modification				Rank	Result Type
							Seq.	Seq.						Score
		854.477	854.451		-0.0263	-31	34	41	GYGFGLIK													Mascot
		1213.62	1213.57		-0.0498	-41	177	187	VTQSNFAVGYK													Mascot
		1343.59	1343.66		0.0674	50	238	249	YQVDPDACFSAK													Mascot
		1374.66	1374.61		-0.0521	-38	77	87	WTEYGLTFTEK													Mascot
		1400.62	1400.58		-0.0328	-23	238	249	YQVDPDACFSAK								Carbamidomethyl (C)[8]					Mascot
		1946.01	1945.94		-0.0717	-37	214	231	KLETAVNLAWTAGNSNT													Mascot
									R
		2103.18	2103.09		-0.095	-45	250	269	VNNSSLIGLGYTQTLKPGI													Mascot
									K
		2103.18	2103.09		-0.095	-45	250	269	VNNSSLIGLGYTQTLKPGI				39		95.541							Mascot
									K
		2128.01	2127.94		-0.0718	-34	134	152	EHINLGCDVDFDIAGPSIR				154		100		Carbamidomethyl (C)[7]					Mascot
		2128.01	2127.94		-0.0718	-34	134	152	EHINLGCDVDFDIAGPSIR								Carbamidomethyl (C)[7]					Mascot
		2176.05	2175.98		-0.0745	-34	88	106	WNTDNTLGTEITVEDQLA				164		100							Mascot
									R
		2176.05	2175.98		-0.0745	-34	88	106	WNTDNTLGTEITVEDQLA													Mascot
									R
		2600.19	2600.11		-0.0786	-30	188	210	TDEFQLHTNVNDGTEFG													Mascot
									GSIYQK
Gel Idx/Pos			220/I20						Instr./Gel Origin			BA2060/200716A						Process Status		Analysis Succeeded
Plate [#] Name			[1] 31564						Instrument Sample Name									Spectra		11
Rank		Protein Name						Accession No.		Protein MW	Protein		Pep.		Protein	Protein	Total Ion	Total Ion
											PI		Count		Score	Score	Score	C. I. %
																C. I. %
	1	Carbonic anhydrase 2 OS=Mus musculus OX=10090						CAH2_MOUSE		29014.5	6.49		12		322	100	296	100
		GN=Ca2 PE=1 SV=4
		Peptide Information
		Calc. Mass		Obsrv. Mass	± da	± ppm	Start	End	Sequence					Ion	C. I. %		Modification				Rank	Result Type
							Seq.	Seq.						Score
		951.453	951.427		-0.0258	-27	81	89	GGPLSDSYR				59		99.96							Mascot
		951.453	951.427		-0.0258	-27	81	89	GGPLSDSYR													Mascot
		1004.48	1004.46		-0.0207	-21	19	27	DFPIANGDR													Mascot
		1004.48	1004.46		-0.0207	-21	19	27	DFPIANGDR				27		39.14							Mascot
		1009.6	1009.54		-0.0646	-64	159	167	VLEALHSIK													Mascot
		1118.51	1118.47		-0.0377	-34	10	18	HNGPENWHK													Mascot
		1581.82	1581.76		-0.0608	-38	114	126	YAAELHLVHWNTK													Mascot
		1581.82	1581.76		-0.0608	-38	114	126	YAAELHLVHWNTK				80		100							Mascot
		1647.78	1647.72		-0.0571	-35	213	226	EPITVSSEQMSHFR													Mascot
		1647.78	1647.72		-0.0571	-35	213	226	EPITVSSEQMSHFR				60		99.967							Mascot
		1663.77	1663.71		-0.0599	-36	213	226	EPITVSSEQMSHFR								Oxidation (M)[10]					Mascot
		1668.97	1668.9		-0.0667	-40	133	148	AVQQPDGLAVLGIFLK													Mascot
		1709.91	1709.84		-0.075	-44	113	126	KYAAELHLVHWNTK													Mascot
		2103.97	2103.9		-0.0725	-34	10	27	HNGPENWHKDFPIANGD													Mascot
									R
		2511.18	2511.1		-0.0791	-31	90	111	LIQFHFHWGSSDGQGSE				71		99.997							Mascot
									HTVNK
		2511.18	2511.1		-0.0791	-31	90	111	LIQFHFHWGSSDGQGSE													Mascot
									HTVNK
		2549.19	2549.12		-0.0745	-29	58	80	SIVNNGHSFNVEFDDSQ													Mascot
									DNAVLK
		2874.34	2874.25		-0.0835	-29	227	251	TLNFNEEGDAEEAMVDN													Mascot
									WRPAQPLK
		2890.33	2890.27		-0.0574	-20	227	251	TLNFNEEGDAEEAMVDN								Oxidation (M)[14]					Mascot
									WRPAQPLK
Gel Idx/Pos			221/I21						Instr./Gel Origin			BA2060/200716A						Process Status		Analysis Succeeded
Plate [#] Name			[1] 31564						Instrument Sample Name									Spectra		11
Rank		Protein Name						Accession No.		Protein MW	Protein		Pep.		Protein	Protein	Total Ion	Total Ion
											PI		Count		Score	Score	Score	C. I. %
																C. I. %
	1	Proteasome subunit alpha type-4 OS=Mus musculus						PSA4_MOUSE		29452.2	7.59		10		121	100	101	100
		OX=10090 GN=Psma4 PE=1 SV=1
		Peptide Information
		Calc. Mass		Obsrv. Mass	± da	± ppm	Start	End	Sequence					Ion	C. I. %		Modification				Rank	Result Type				PS>120; TIS >100
							Seq.	Seq.						Score												both CI 100%
		852.459	852.499		0.0403	47	188	195	SALALAVK								Phospho (ST)[1]					Mascot
		902.531	902.47		-0.0604	-67	211	218	VEIATLTR				4		0							Mascot
		902.531	902.47		-0.0604	-67	211	218	VEIATLTR													Mascot
		999.474	999.452		-0.022	-22	239	246	KHEEEEAK													Mascot
		1007.52	1007.48		-0.0338	-34	9	17	TTIFSPEGR													Mascot
		1007.52	1007.48		-0.0338	-34	9	17	TTIFSPEGR				37		94.808							Mascot
		1150.61	1150.62		0.0087	8	196	205	VLNKTMDVSK								Oxidation (M)[6]					Mascot
		1167.45	1167.62		0.1719	147	9	17	TTIFSPEGR								Phospho (ST)[1,2]					Mascot
		1226.63	1226.58		-0.0552	-45	55	64	LLDEVFFSEK													Mascot
		1303.72	1303.65		-0.0722	-55	211	222	VEIATLTRESGK													Mascot
		1430.82	1430.76		-0.0581	-41	206	218	LSAEKVEIATLTR				54		99.883							Mascot
		1430.82	1430.76		-0.0581	-41	206	218	LSAEKVEIATLTR													Mascot
		1650.9	1650.83		-0.0668	-40	128	141	RPFGVSLLYIGWDK													Mascot
		1650.9	1650.83		-0.0668	-40	128	141	RPFGVSLLYIGWDK				10		0							Mascot
		2593.22	2593.14		-0.0839	-32	68	91	LNEDMACSVAGITSDANV								Carbamidomethyl (C)[7]					Mascot
									LTNELR
Gel Idx/Pos			222/I22						Instr./Gel Origin			BA2060/200716A						Process Status		Analysis Succeeded
Plate [#] Name			[1] 31564						Instrument Sample Name									Spectra		11
Rank		Protein Name						Accession No.		Protein MW	Protein		Pep.		Protein	Protein	Total Ion	Total Ion
											PI		Count		Score	Score	Score	C. I. %
																C. I. %
	1	Glutathione S-transferase Mu 1 OS=Mus musculus						GSTM1_MOUSE		25953.1	7.71		16		246	100	195	100
		OX=10090 GN=Gstm1 PE=1 SV=2
		Peptide Information
		Calc. Mass		Obsrv. Mass	± da	± ppm	Start	End	Sequence					Ion	C. I. %		Modification				Rank	Result Type
							Seq.	Seq.						Score
		856.46	856.498		0.0386	45	193	199	KISAYMK								Oxidation (M)[6]					Mascot
		976.5	976.471		-0.0286	-29	145	152	RPWFAGDK													Mascot
		976.5	976.471		-0.0286	-29	145	152	RPWFAGDK				52		99.828							Mascot
		1015.59	1015.56		-0.0311	-31	70	78	ITQSNAILR				27		40.889							Mascot
		1015.59	1015.56		-0.0311	-31	70	78	ITQSNAILR													Mascot
		1058.53	1058.53		0.0027	3	194	202	ISAYMKSSR								Oxidation (M)[5]					Mascot
		1058.53	1058.53		0.0027	3	194	202	ISAYMKSSR								Oxidation (M)[5]					Mascot
		1105.55	1105.52		-0.0299	-27	174	182	CLDAFPNLR								Carbamidomethyl (C)[1]					Mascot
		1105.55	1105.52		-0.0299	-27	174	182	CLDAFPNLR				45		99.03		Carbamidomethyl (C)[1]					Mascot
		1179.62	1179.57		-0.0498	-42	44	52	SQWLNEKFK													Mascot
		1248.66	1248.62		-0.0389	-31	2	11	PMILGYWNVR				71		99.998							Mascot
		1248.66	1248.62		-0.0389	-31	2	11	PMILGYWNVR													Mascot
		1264.65	1264.6		-0.0459	-36	2	11	PMILGYWNVR								Oxidation (M)[2]					Mascot
		1287.53	1287.49		-0.04	-31	33	43	YTMGDAPDFDR													Mascot
		1390.66	1390.62		-0.0413	-30	97	108	ADIVENQVMDTR													Mascot
		1475.66	1475.71		0.0525	36	1	11	MPMILGYWNVR								Oxidation (M)[1], Phospho (Y)[7]					Mascot
		1539.59	1539.74		0.1439	93	32	43	RYTMGDAPDFDR								Oxidation (M)[4], Phospho (Y)[2]					Mascot
		1707.86	1707.75		-0.1095	-64	174	187	CLDAFPNLRDFLAR								Carbamidomethyl (C)[1]					Mascot
		1749.8	1749.75		-0.0543	-31	19	32	MLLEYTDSSYDEKR													Mascot
		1824.78	1824.85		0.0754	41	109	122	MQLIMLCYNPDFEK								Phospho (Y)[8]					Mascot
		1899	1898.92		-0.0807	-42	53	69	LGLDFPNLPYLIDGSHK													Mascot
		1993.96	1993.92		-0.0322	-16	137	152	LYSEFLGKRPWFAGDK								Phospho (Y)[2]					Mascot
Gel Idx/Pos			223/I23						Instr./Gel Origin			BA2060/200716A						Process Status		Analysis Succeeded
Plate [#] Name			[1] 31564						Instrument Sample Name									Spectra		11
Rank		Protein Name						Accession No.		Protein MW	Protein		Pep.		Protein	Protein	Total Ion	Total Ion
											PI		Count		Score	Score	Score	C. I. %
																C. I. %
	1	NADH dehydrogenase [ubiquinone] 1 alpha						NDUAC_MOUSE		17075.6	9.38		5		160	100	151	100
		subcomplex subunit 12 OS=Mus musculus OX=10090
		GN=Ndufa12 P
		Peptide Information
		Calc. Mass		Obsrv. Mass	± da	± ppm	Start	End	Sequence					Ion	C. I. %		Modification				Rank	Result Type
							Seq.	Seq.						Score
		831.352	831.466		0.1145	138	48	53	YYEDNK													Mascot
		1208.65	1208.61		-0.043	-36	10	21	GVQQVTGHGGLR													Mascot
		1466.67	1466.62		-0.0505	-34	48	58	YYEDNKQFFGR													Mascot
		1466.67	1466.62		-0.0505	-34	48	58	YYEDNKQFFGR				43		98.358							Mascot
		1959.94	1959.88		-0.0692	-35	115	131	FNVSATPEQYVPYSTTR													Mascot
		1959.94	1959.88		-0.0692	-35	115	131	FNVSATPEQYVPYSTTR				108		100							Mascot
		2232.86	2233.01		0.1479	66	72	88	NTFWDVDGSMVPPEWH								Phospho (ST)[9], Phospho (ST)[2]					Mascot
									R
									DVSPETR
Gel Idx/Pos			224/I24						Instr./Gel Origin			BA2060/200716A						Process Status		Analysis Succeeded
Plate [#] Name			[1] 31564						Instrument Sample Name									Spectra		11
Rank		Protein Name						Accession No.		Protein MW	Protein		Pep.		Protein	Protein	Total Ion	Total Ion
											PI		Count		Score	Score	Score	C. I. %
																C. I. %
	1	NADH dehydrogenase [ubiquinone] 1 alpha						NDUA6_MOUSE		15273	10.1		4		168	100	160	100
		subcomplex subunit 6 OS=Mus musculus OX=10090
		GN=Ndufa6 PE=
		Peptide Information
		Calc. Mass		Obsrv. Mass	± da	± ppm	Start	End	Sequence					Ion	C. I. %		Modification				Rank	Result Type
							Seq.	Seq.						Score
		835.478	835.453		-0.0252	-30	35	40	VRELYR													Mascot
		909.454	909.437		-0.0167	-18	73	80	NAHVTDPR													Mascot
		1388.7	1388.66		-0.0385	-28	109	119	FFHETETPRPK													Mascot
		1388.7	1388.66		-0.0385	-28	109	119	FFHETETPRPK				51		99.764							Mascot
		1675.91	1675.86		-0.0511	-30	10	26	QAAAAAASTSVKPIFSR													Mascot
		1675.91	1675.86		-0.0511	-30	10	26	QAAAAAASTSVKPIFSR				109		100							Mascot

## Sheet: Protein ID summary
Project Code: KEMI200604_C_Phospho
Spot number	MALDI well number	Top Ranked Protein Name [OS=Mus musculuss]	Protein MW	Protein PI	Accession No.	Gene Name	Pep.Count	Protein Score	Protein Score C.I.%	Total Ion Score	Total Ion C.I.%
1	I1	Dynamin-1	97741.3	7.61	DYN1_MOUSE	dnm1	31	573	100	499	100
3	I2	MICOS complex subunit Mic60	83848.2	6.18	MIC60_MOUSE	immt	28	497	100	417	100
6	I3	Protein kinase C gamma type	78307.1	7.27	KPCG_MOUSE	prkcg	18	130	100	117	100
7	I4	Aconitate hydratase, mitochondrial	85410	8.08	ACON_MOUSE	aco2	27	614	100	562	100
10	I5	Heat shock 70 kDa protein 4	94073.3	5.15	HSP74_MOUSE	hspa4	21	275	100	260	100
12	I6	Myc box-dependent-interacting protein 1	64430.2	4.95	BIN1_MOUSE	bin1	15	182	100	165	100
14	I7	Copine-6 OS=Mus musculus	61741.6	5.37	CPNE6_MOUSE	cpne6	20	360	100	328	100
15	I8	Copine-6 OS=Mus musculus	61741.6	5.37	CPNE6_MOUSE	cpne6	18	296	100	272	100
17	I9	Alpha-internexin OS=Mus musculus	55349.3	5.35	AINX_MOUSE	ina	30	857	100	733	100
18	I10	Serine/threonine-protein phosphatase 2B catalytic subunit alpha isoform	58606.3	5.58	PP2BA_MOUSE	PPP3ca	13	301	100	275	100
20	I11	Serine/threonine-protein phosphatase 2A 65 kDa regulatory subunit A alpha isoform	65280.9	5	2AAA_MOUSE	Ppp2r1a	16	251	100	233	100
21	I12	Dihydropyrimidinase-related protein 2	62238.6	5.95	DPYL2_MOUSE	DPYsL2	22	848	100	808	100
25	I13	Glial fibrillary acidic protein	49869.5	5.27	GFAP_MOUSE	GFAP	26	237	100	149	100
30	I14	Guanine nucleotide-binding protein G(o) subunit alpha	40058.9	5.34	GNAO_MOUSE	GNAO1	13	316	100	298	100
39	I15	L-lactate dehydrogenase A chain	36475.2	7.62	LDHA_MOUSE	LDHA	13	282	100	247	100
41	I16	Annexin A5	35730.2	4.83	ANXA5_MOUSE	ANXA5	16	401	100	345	100
48	I17	Voltage-dependent anion-selective channel protein 2	31712.6	7.44	VDAC2_MOUSE	VDAC2	7	132	100	117	100
51	I19	Voltage-dependent anion-selective channel protein 1	32331.4	8.55	VDAC1_MOUSE	vdac1	9	366	100	356	100
53	I20	Carbonic anhydrase 2	29014.5	6.49	CAH2_MOUSE	ca2	12	322	100	296	100
54	I21	Proteasome subunit alpha type-4	29452.2	7.59	PSA4_MOUSE	psma4	10	121	100	101	100
55	I22	Glutathione S-transferase Mu 1	25953.1	7.71	GSTM1_MOUSE	gstm1	16	246	100	195	100
61	I23	NADH dehydrogenase [ubiquinone] 1 alpha subcomplex subunit 12	17075.6	9.38	NDUAC_MOUSE	ndufa12	5	160	100	151	100
62	I24	NADH dehydrogenase [ubiquinone] 1 alpha subcomplex subunit 6	15273	10.1	NDUA6_MOUSE	ndufa6	4	168	100	160	100

## Sheet: string_protein_annotations
#node	identifier	domain_summary_url	annotation	other_names_and_aliases
Aco2	10090.ENSMUSP00000023116	https://smart.embl.de/smart/DDvec.cgi?smart=780:Pfam_Aconitase(67|503)+Pfam_Aconitase_C(582|712)+	Aconitate hydratase, mitochondrial; Catalyzes the isomerization of citrate to isocitrate via cis-aconitate; Belongs to the aconitase/IPM isomerase family	11429,4.2.1.3,AAH04645.1,AAH94462.1,ACO2,ACON_MOUSE,AK143917,AK144207,AK145511,AK150027,AK165411,Aco-2,Aco2,Aco2-001,Aco2-002,Aco2-003,Aco2-004,Aco2-005,Aco2-006,Aco3,Aconitase 2, mitochondrial,Aconitate hydratase, mitochondrial,BAE25602.1,BAE25770.1,BAE26479.1,BAE29252.1,BAE38169.1,BC004645,BC094462,CCDS27675.1,Citrate hydro-lyase,D10Wsu183e,EC 4.2.1.3,ENSMUSG00000022477,ENSMUSP00000023116,ENSMU…
Anxa5	10090.ENSMUSP00000029266	https://smart.embl.de/smart/DDvec.cgi?smart=319:ANX(30|82)+ANX(102|154)+ANX(186|238)+ANX(261|313)+	Annexin A5; This protein is an anticoagulant protein that acts as an indirect inhibitor of the thromboplastin-specific complex, which is involved in the blood coagulation cascade; Belongs to the annexin family	11747,AAC52530.1,AAH03716.1,AJ230108,AJ230110,AJ230111,AJ230114,AJ230116,AJ230118,AJ230119,AJ230120,AJ230121,AJ230122,AJ230123,AJ230124,AK147740,AK152185,AK153388,AK153476,ANXA5,ANXA5_MOUSE,Anchorin CII,Annexin A5,Annexin V,Annexin-5,Anx5,Anxa5,Anxa5-001,BAA09728.1,BAE28107.1,BAE31016.1,BAE31952.1,BAE32026.1,BC003716,CAA13092.1,CCDS38416.1,Calphobindin I,D63423,ENSMUSG00000027712,ENSMUSP000000292…
Bin1	10090.ENSMUSP00000025239	https://smart.embl.de/smart/DDvec.cgi?smart=588:BAR(17|269)+SH3(518|588)+	Myc box-dependent-interacting protein 1; May be involved in regulation of synaptic vesicle endocytosis. May act as a tumor suppressor and inhibits malignant cell transformation	30948,6030496J08,AAC52661.1,AAC53318.1,AAH65160.1,AC126026,AK077987,ALP-1,Amphiphysin 2,Amphiphysin II,Amphiphysin-like protein,Amphl,BAC37090.1,BC065160,BIN1,BIN1_MOUSE,BRAMP-2,Bin1,Bin1-201,Bin1-202,Bridging integrator 1,CCDS29119.1,CCDS37755.1,ENSMUSG00000024381,ENSMUSP00000025239,ENSMUSP00000078865,ENSMUSP00000089590,ENSMUSP00000111462,ENSMUST00000025239,ENSMUST00000079947,ENSMUST00000091967,…
Car2	10090.ENSMUSP00000029078	https://smart.embl.de/smart/DDvec.cgi?smart=260:Carb_anhydrase(5|259)+	Carbonic anhydrase 2; Essential for bone resorption and osteoclast differentiation. Reversible hydration of carbon dioxide. Contributes to intracellular pH regulation in the duodenal upper villous epithelium during proton-coupled peptide absorption. Stimulates the chloride-bicarbonate exchange activity of SLC26A6; Belongs to the alpha-carbonic anhydrase family	0610008G16,0610010L11,12349,4.2.1.1,AAA37356.1,AAA37357.1,AAA39505.1,AAH55291.1,AI131712,AK002333,AK002498,BAB22019.1,BAB22146.2,BC055291,CA II,CA2,CAH2_MOUSE,CAII,CCDS17251.1,CHEMBL3689,Ca2,Car-2,Car2,Car2-201,Carbonate dehydratase II,Carbonic anhydrase 2,Carbonic anhydrase II,EC 4.2.1.1,ENSMUSG00000027562,ENSMUSP00000029078,ENSMUST00000029078,K00811,Ltw-5,Lvtw-5,M25944,M81016,M81017,M81018,M810…
Cpne6	10090.ENSMUSP00000073847	https://smart.embl.de/smart/DDvec.cgi?smart=557:C2(21|126)+C2(155|258)+VWA(304|506)+	Copine-6; Calcium-dependent phospholipid-binding protein that plays a role in calcium-mediated intracellular processes. Binds phospholipid membranes in a calcium-dependent manner. Plays a role in dendrite formation by melanocytes (By similarity); Belongs to the copine family	12891,6330408N08,AAH50766.1,AB008893,AC159002,AK134548,AU067659,BAA75898.1,BAE22180.1,BB076446,BC050766,CCDS27112.1,CCDS49493.1,CPNE6,CPNE6_MOUSE,Copine VI,Copine-6,Cpne6,Cpne6-001,Cpne6-002,Cpne6-003,Cpne6-004,Cpne6-005,Cpne6-006,Cpne6-007,E9QA77,ENSMUSG00000022212,ENSMUSP00000022823,ENSMUSP00000066626,ENSMUSP00000073847,ENSMUSP00000087060,ENSMUSP00000126493,ENSMUSP00000128555,ENSMUSP00000130799…
Dnm1	10090.ENSMUSP00000088618	https://smart.embl.de/smart/DDvec.cgi?smart=864:DYNc(6|245)+PH(516|623)+GED(650|741)+	Dynamin-1; Microtubule-associated force-producing protein involved in producing microtubule bundles and able to bind and hydrolyze GTP. Most probably involved in vesicular trafficking processes. Involved in receptor-mediated endocytosis (By similarity)	13429,2610033N09,3.6.5.5,A2AN50,A2AN51,A2AN54,A2AN55,AAA37318.1,AAA37319.1,AAA37323.1,AAA37324.1,AAF24220.1,AAH34679.1,AAH58623.1,AF170568,AI838169,AK011651,AK144142,AK220483,AL808027,BAB27759.1,BAD90284.1,BAE25726.1,BC034679,BC058623,CAM15852.1,CAM15853.1,CAM15855.1,CAM15857.1,CCDS38102.1,D6RH60,DNM1,DYN1_MOUSE,Dnm,Dnm1,Dnm1-001,Dnm1-002,Dnm1-003,Dnm1-004,Dnm1-005,Dnm1-006,Dnm1-007,Dnm1-008,Dnm1…
Dpysl2	10090.ENSMUSP00000022629	https://smart.embl.de/smart/DDvec.cgi?smart=572:Pfam_Amidohydro_1(64|453)+	Dihydropyrimidinase-related protein 2; Plays a role in neuronal development and polarity, as well as in axon growth and guidance, neuronal growth cone collapse and cell migration. Necessary for signaling by class 3 semaphorins and subsequent remodeling of the cytoskeleton. May play a role in endocytosis; Belongs to the metallo-dependent hydrolases superfamily. Hydantoinase/dihydropyrimidinase fam…	12934,5UQC,AAH62955.1,AI851130,BC062955,CAA71370.1,CCDS27224.1,CHEMBL1075160,Crmp2,DPYL2_MOUSE,DPYSL2,DRP2,Dihydropyrimidinase-like 2,Dihydropyrimidinase-related protein 2,Dpysl2,Dpysl2-001,ENSMUSG00000022048,ENSMUSP00000022629,ENSMUST00000022629,M38.975,MGI:1349763,Mm.235283,Mm.475100,Musunc33,NM_009955,NM_009955.3,NP_034085,NP_034085.2,O08553,OTTMUSG00000016382,OTTMUSP00000017622,OTTMUST0000003…
Gfap	10090.ENSMUSP00000064691	https://smart.embl.de/smart/DDvec.cgi?smart=430:Pfam_Filament_head(2|64)+Filament(65|373)+	Glial fibrillary acidic protein; GFAP, a class-III intermediate filament, is a cell- specific marker that, during the development of the central nervous system, distinguishes astrocytes from other glial cells	14580,A0MTM0,A1E2H7,A2AH87,AAA37678.1,AAA37679.1,AAI00729.1,AAI00738.1,AAI01969.1,AAI03572.1,AAI39358.1,AAI39359.1,AAK56090.1,AAK56091.1,AAN87913.1,AAP33501.1,ABI54133.1,ABK41195.1,ABK96803.1,AF332061,AF332062,AI836096,AK140151,AL731670,AY142200,AY279974,B230315D14,B2RTI7,BAE24257.1,BC100728,BC100737,BC101968,BC103571,BC139357,BC139358,CAA26571.1,CAA55020.1,CAM25115.1,CCDS25507.1,CCDS48950.1,DQ88…
Gnao1	10090.ENSMUSP00000114144	https://smart.embl.de/smart/DDvec.cgi?smart=354:G_alpha(13|353)+	Guanine nucleotide-binding protein G(o) subunit alpha; Guanine nucleotide-binding proteins (G proteins) are involved as modulators or transducers in various transmembrane signaling systems. Stimulated by RGS14. The G(o) protein function is not clear	14681,3C7K,9630017D09,AAA37645.1,AAA74566.1,AAH51989.1,AC102398,AC138118,AK035907,AK047197,AW050213,B930034N24,BAC29238.1,BAC32987.1,BC051989,CCDS22532.1,D3Z2M7,EDL11107.1,ENSMUSG00000031748,ENSMUSP00000034198,ENSMUSP00000034199,ENSMUSP00000090996,ENSMUSP00000114144,ENSMUSP00000115007,ENSMUSP00000116826,ENSMUSP00000118463,ENSMUSP00000119220,ENSMUST00000034198,ENSMUST00000034199,ENSMUST00000093305…
Gstm1	10090.ENSMUSP00000004140	https://smart.embl.de/smart/DDvec.cgi?smart=218:Pfam_GST_N(3|82)+Pfam_GST_C_3(105|201)+	Glutathione S-transferase Mu 1; Conjugation of reduced glutathione to a wide number of exogenous and endogenous hydrophobic electrophiles	14862,2.5.1.18,A2AE89,A2AE90,AAA37705.1,AAA37747.1,AAH03822.1,AAH46758.1,AAH91763.1,BC003822,BC046758,BC091763,CAM17697.1,CCDS17747.1,CHEMBL3722,EC 2.5.1.18,ENSMUSG00000058135,ENSMUSP00000004140,ENSMUSP00000102282,ENSMUSP00000118874,ENSMUSP00000123481,ENSMUST00000004140,ENSMUST00000106671,ENSMUST00000126593,ENSMUST00000153314,F6WHQ7,GST 1-1,GST class-mu 1,GSTM1,GSTM1_MOUSE,Glutathione S-transfera…
Hspa4	10090.ENSMUSP00000020630	https://smart.embl.de/smart/DDvec.cgi?smart=842:Pfam_MreB_Mbl(110|384)+Pfam_HSP70(589|693)+	Heat shock protein 4; Belongs to the heat shock protein 70 family	70kDa,AAH03770.1,AI317151,AK054010,AK155305,AK220167,APG-2,Apg2,BAC35620.1,BAD90352.1,BAE33178.1,BC003770,CCDS24674.1,E230012A05,EDL33601.1,ENSMUSG00000020361,ENSMUSP00000020630,ENSMUST00000020630,ENSMUST00000139322,ENSMUST00000151854,F630217L11,HSP74_MOUSE,HSPA4,Heat shock 70 kDa protein 4,Heat shock 70-related protein APG-2,Heat shock protein 4,Hsp110,Hsp70RY,Hspa4,Hspa4-001,Hspa4-002,Hspa4-003…
Immt	10090.ENSMUSP00000066181	https://smart.embl.de/smart/DDvec.cgi?smart=757:Pfam_Mitofilin(41|745)+	MICOS complex subunit Mic60; Component of the MICOS complex, a large protein complex of the mitochondrial inner membrane that plays crucial roles in the maintenance of crista junctions, inner membrane architecture, and formation of contact sites to the outer membrane. Plays an important role in the maintenance of the MICOS complex stability and the mitochondrial cristae morphology	1700082C19,1700082C19Rik,5830420C15,76614,8030442K01,A130080M17,AAH55840.1,AAH61010.1,AAH80790.1,AAI08357.1,AC122200,AK006977,AK030841,AK033126,AK038129,AK049189,AK157805,B130051C21,BAB24817.1,BAC27154.1,BAC28163.1,BAC29936.1,BAC33599.1,BAE34204.1,BC055840,BC061010,BC080790,BC108356,C330012A12,CCDS39509.1,CCDS57425.1,CCDS57426.1,CCDS57427.1,CCDS57428.1,D830041H16Rik,E9PVS5,E9Q800,E9QAY6,ENSMUSG00…
Ina	10090.ENSMUSP00000041347	https://smart.embl.de/smart/DDvec.cgi?smart=501:Pfam_Filament_head(10|92)+Filament(93|406)+	Alpha-internexin; Class-IV neuronal intermediate filament that is able to self-assemble. It is involved in the morphogenesis of neurons. It may form an independent structural network without the involvement of other neurofilaments or it may cooperate with NF-L to form the filamentous backbone to which NF-M and NF-H attach to form the cross-bridges (By similarity)	226180,66 kDa neurofilament protein,AAA62617.1,AAB37740.1,AAH18383.1,AINX_MOUSE,AV028420,Alpha-internexin,BC018383,CCDS38013.1,ENSMUSG00000034336,ENSMUSP00000041347,ENSMUST00000037636,INA,Ina,Ina-001,L27220,L36390,MGI:96568,Mm.276251,NF-66,NF66,NM_146100,NM_146100.4,NP_666212,NP_666212.3,OTTMUSG00000016340,OTTMUSP00000017549,OTTMUST00000039267,P46660,Q61958,Q8VCW5,UPI0000028A30,mmu:226180,uc008hu…
Ldha	10090.ENSMUSP00000103267	https://smart.embl.de/smart/DDvec.cgi?smart=361:Pfam_Ldh_1_N(50|189)+Pfam_Ldh_1_C(192|360)+	Lactate dehydrogenase A; Belongs to the LDH/MDH superfamily. LDH family	1.1.1.27,16828,AAA21466.1,AAA39424.1,AAH94019.1,AAH94428.1,AK089929,AK146980,AK150156,AK167789,AK168920,AK170386,BAC41000.1,BAE27583.1,BAE29347.1,BAE39819.1,BAE40733.1,BAE41760.1,BC094019,BC094428,CAA26360.1,CAA27387.1,CAA68410.1,CCDS21289.1,CCDS52255.1,D3YZQ9,D3Z736,EC 1.1.1.27,EDL22946.1,EDL22947.1,ENSMUSG00000063229,ENSMUSP00000036386,ENSMUSP00000097661,ENSMUSP00000103260,ENSMUSP00000103265,EN…
Ndufa12	10090.ENSMUSP00000136313	https://smart.embl.de/smart/DDvec.cgi?smart=149:Pfam_NDUFA12(40|143)+	NADH dehydrogenase [ubiquinone] 1 alpha subcomplex subunit 12; Accessory subunit of the mitochondrial membrane respiratory chain NADH dehydrogenase (Complex I), that is believed not to be involved in catalysis. Complex I functions in the transfer of electrons from NADH to the respiratory chain. The immediate electron acceptor for the enzyme is believed to be ubiquinone	1010001L20,1110002N05,2210409O13,2410011G03,2410011G03Rik,6330554K20,66414,6720434K17,AK003131,AK003322,AK008876,AK010460,AK032774,AK134765,AK153240,AK167943,AW112974,BAB22591.2,BAB22713.2,BAB25945.2,BAB26955.2,BAC28016.1,BAE22273.1,BAE31832.1,BAE39946.1,CCDS24132.1,Complex I-B17.2,ENSMUSG00000020022,ENSMUSP00000020209,ENSMUSP00000119625,ENSMUSP00000136313,ENSMUST00000020209,ENSMUST00000125379,EN…
Ndufa6	10090.ENSMUSP00000023085	https://smart.embl.de/smart/DDvec.cgi?smart=131:Pfam_Complex1_LYR(33|95)+	NADH dehydrogenase [ubiquinone] 1 alpha subcomplex subunit 6; Accessory subunit of the mitochondrial membrane respiratory chain NADH dehydrogenase (Complex I), that is believed to be not involved in catalysis. Complex I functions in the transfer of electrons from NADH to the respiratory chain. The immediate electron acceptor for the enzyme is believed to be ubiquinone	0610033M11,14kDa,2510020I20,2700038D15,2700038D15Rik,67130,AAH48451.1,AK002749,AK010988,AK012328,B230217P19Rik,BAB22326.1,BAB27308.1,BAB28165.1,BC048451,CCDS27689.1,Complex I-B14,ENSMUSG00000022450,ENSMUSP00000023085,ENSMUST00000023085,MGI:1914380,Mm.467440,NADH-ubiquinone oxidoreductase B14 subunit,NDUA6_MOUSE,NDUFA6,NM_025987,NM_025987.3,NP_080263,NP_080263.1,Ndufa6,Ndufa6-201,Q9CQZ5,UPI000000B…
Ppp2r1a	10090.ENSMUSP00000007708	https://smart.embl.de/smart/DDvec.cgi?smart=589:Pfam_HEAT(166|196)+Pfam_HEAT(205|235)+Pfam_HEAT(283|313)+Pfam_HEAT_2(366|467)+	Serine/threonine-protein phosphatase 2A 65 kDa regulatory subunit A alpha isoform; The PR65 subunit of protein phosphatase 2A serves as a scaffolding molecule to coordinate the assembly of the catalytic subunit and a variable regulatory B subunit. Upon interaction with GNA12 promotes dephosphorylation of microtubule associated protein TAU/MAPT (By similarity). Required for proper chromosome segre…	2AAA_MOUSE,2IAE,2PF4,3FGA,51792,6330556D22,6330556D22Rik,AAH06606.1,AB021743,AK054239,AK078135,BAA75478.1,BAC35700.1,BAC37143.1,BC006606,CCDS28432.1,CHEMBL3557,E230040A05,ENSMUSG00000007564,ENSMUSP00000007708,ENSMUSP00000133334,ENSMUSP00000133778,ENSMUST00000007708,ENSMUST00000136975,ENSMUST00000138971,ENSMUST00000139293,ENSMUST00000147983,ENSMUST00000173359,ENSMUST00000173658,G3UWL2,G3UXQ1,MGI:1…
Ppp3ca	10090.ENSMUSP00000053101	https://smart.embl.de/smart/DDvec.cgi?smart=521:PP2Ac(56|347)+	Serine/threonine-protein phosphatase 2B catalytic subunit alpha isoform; Calcium-dependent, calmodulin-stimulated protein phosphatase. Many of the substrates contain a PxIxIT motif. This subunit may have a role in the calmodulin activation of calcineurin. Dephosphorylates DNM1L and HSPB1 (By similarity). Dephosphorylates SSH1; Belongs to the PPP phosphatase family. PP-2B subfamily	19055,2900074D19Rik,3.1.3.16,4ORB,AAA37359.1,AAA37432.1,AAB34675.1,AAI38613.1,AK146387,AK150393,B2RRX2,BAE27131.1,BAE29521.1,BC138612,CAM-PRP catalytic subunit,CCDS17860.1,CN,Caln,Calna,CnA,EC 3.1.3.16,EDL12129.1,ENSMUSG00000028161,ENSMUSP00000053101,ENSMUSP00000071040,ENSMUSP00000076121,ENSMUSP00000096189,ENSMUST00000056758,ENSMUST00000070198,ENSMUST00000076847,ENSMUST00000098590,ENSMUST00000124…
Prkcg	10090.ENSMUSP00000097874	https://smart.embl.de/smart/DDvec.cgi?smart=697:C1(36|85)+C1(101|150)+C2(172|275)+S_TKc(351|614)+S_TK_X(615|677)+	Protein kinase C gamma type; Calcium-activated, phospholipid- and diacylglycerol (DAG)-dependent serine/threonine-protein kinase that plays diverse roles in neuronal cells and eye tissues, such as regulation of the neuronal receptors GRIA4/GLUR4 and GRIN1/NMDAR1, modulation of receptors and neuronal functions related to sensitivity to opiates, pain and alcohol, mediation of synaptic function and …	18752,2.7.11.13,CCDS57470.1,EC 2.7.11.13,ENSMUSG00000078816,ENSMUSP00000097874,ENSMUSP00000131351,ENSMUST00000100301,ENSMUST00000172109,KPCG_MOUSE,MGI:97597,NM_011102,NM_011102.3,NP_035232,NP_035232.1,P05697,P63318,PKCgamma,Pkcc,Pkcg,Prkcc,Prkcg,Prkcg-201,Prkcg-202,Protein kinase C gamma type,Protein kinase C, gamma,mmu:18752,protein kinase C, gamma,uc012ewe.1,uc029wcz.1,uc029wcz.2
Psma4	10090.ENSMUSP00000034848	https://smart.embl.de/smart/DDvec.cgi?smart=261:Proteasome_A_N(5|27)+Pfam_Proteasome(28|216)+COIL(226|261)+	Proteasome subunit alpha type-4; Component of the 20S core proteasome complex involved in the proteolytic degradation of most intracellular proteins. This complex plays numerous essential roles within the cell by associating with different regulatory particles. Associated with two 19S regulatory particles, forms the 26S proteasome and thus participates in the ATP-dependent degradation of ubiquiti…	26441,3.4.25.1,3UNB,3UNE,3UNF,3UNH,AAD50538.1,AAH01982.1,AC161264,AF060093,AK085937,AK168150,BAC39573.1,BAE40115.1,BC001982,C9,CCDS40643.1,D830031O07,E9PW69,E9Q0X0,EC 3.4.25.1,ENSMUSG00000032301,ENSMUSP00000034848,ENSMUSP00000126844,ENSMUSP00000132368,ENSMUST00000034848,ENSMUST00000163960,ENSMUST00000164679,ENSMUST00000169008,ENSMUST00000171578,ENSMUST00000171900,ENSMUST00000172407,I730060P08,MGI…
Vdac1	10090.ENSMUSP00000099819	https://smart.embl.de/smart/DDvec.cgi?smart=283:Pfam_Porin_3(3|276)+	Voltage-dependent anion-selective channel protein 1; Forms a channel through the mitochondrial outer membrane and also the plasma membrane. The channel at the outer mitochondrial membrane allows diffusion of small hydrophilic molecules; in the plasma membrane it is involved in cell volume regulation and apoptosis. It adopts an open conformation at low or zero membrane potential and a closed confo…	22333,3EMN,4C69,AAB47777.1,AAH92257.1,AK168672,AK169160,AK169282,AK169354,AK169671,AL033343,AL713864,B1ASZ9,BAE40522.1,BAE40939.1,BAE41040.1,BAE41103.1,BAE41292.1,BC092257,CAI24939.1,CAM19812.1,CCDS24671.1,E430005O12,ENSMUSG00000020402,ENSMUSP00000020673,ENSMUSP00000099819,ENSMUSP00000104693,ENSMUSP00000116919,ENSMUST00000020673,ENSMUST00000102758,ENSMUST00000109065,ENSMUST00000125694,ENSMUST0000…
Vdac2	10090.ENSMUSP00000022293	https://smart.embl.de/smart/DDvec.cgi?smart=295:Pfam_Porin_3(15|288)+	Voltage-dependent anion-selective channel protein 2; Forms a channel through the mitochondrial outer membrane that allows diffusion of small hydrophilic molecules. The channel adopts an open conformation at low or zero membrane potential and a closed conformation at potentials above 30-40 mV. The open state has a weak anion selectivity whereas the closed state is cation- selective (By similarity)	22334,2700043E16,AAC13321.1,AAH03731.2,AAQ01516.1,AC132590,AC151533,AK012359,AK150504,AK150627,AK150940,AK152274,AK159561,AK168199,BAE29617.1,BAE29717.1,BAE29975.1,BAE31090.1,BAE35185.1,BAE40159.1,BAE43231.1,BC003731,CCDS26867.1,D3YUN8,D3YZT5,ENSMUSG00000021771,ENSMUSP00000022293,ENSMUSP00000115560,ENSMUSP00000123032,ENSMUSP00000133525,ENSMUSP00000134023,ENSMUST00000022293,ENSMUST00000130224,ENSM…
accessed 07/27/21
String 11.0

## Sheet: enrichment.KEGG
#term ID	term description	observed gene count	background gene count	strength	false discovery rate	matching proteins in your network (IDs)	matching proteins in your network (labels)
mmu04020	Calcium signaling pathway	4	180	1.35	0.001	10090.ENSMUSP00000022293,10090.ENSMUSP00000053101,10090.ENSMUSP00000097874,10090.ENSMUSP00000099819	Vdac2,Ppp3ca,Prkcg,Vdac1
mmu04723	Retrograde endocannabinoid signaling	4	145	1.44	0.001	10090.ENSMUSP00000023085,10090.ENSMUSP00000097874,10090.ENSMUSP00000114144,10090.ENSMUSP00000136313	Ndufa6,Prkcg,Gnao1,Ndufa12
mmu05016	Huntington's disease	4	187	1.33	0.001	10090.ENSMUSP00000022293,10090.ENSMUSP00000023085,10090.ENSMUSP00000099819,10090.ENSMUSP00000136313	Vdac2,Ndufa6,Vdac1,Ndufa12
mmu04728	Dopaminergic synapse	4	129	1.49	0.001	10090.ENSMUSP00000007708,10090.ENSMUSP00000053101,10090.ENSMUSP00000097874,10090.ENSMUSP00000114144	Ppp2r1a,Ppp3ca,Prkcg,Gnao1
mmu04730	Long-term depression	3	60	1.7	0.001	10090.ENSMUSP00000007708,10090.ENSMUSP00000097874,10090.ENSMUSP00000114144	Ppp2r1a,Prkcg,Gnao1
mmu05012	Parkinson's disease	4	138	1.46	0.001	10090.ENSMUSP00000022293,10090.ENSMUSP00000023085,10090.ENSMUSP00000099819,10090.ENSMUSP00000136313	Vdac2,Ndufa6,Vdac1,Ndufa12
mmu04724	Glutamatergic synapse	3	113	1.42	0.0035	10090.ENSMUSP00000053101,10090.ENSMUSP00000097874,10090.ENSMUSP00000114144	Ppp3ca,Prkcg,Gnao1
mmu04921	Oxytocin signaling pathway	3	149	1.3	0.0067	10090.ENSMUSP00000053101,10090.ENSMUSP00000097874,10090.ENSMUSP00000114144	Ppp3ca,Prkcg,Gnao1
mmu04022	cGMP-PKG signaling pathway	3	164	1.26	0.0079	10090.ENSMUSP00000022293,10090.ENSMUSP00000053101,10090.ENSMUSP00000099819	Vdac2,Ppp3ca,Vdac1
mmu04218	Cellular senescence	3	171	1.25	0.0079	10090.ENSMUSP00000022293,10090.ENSMUSP00000053101,10090.ENSMUSP00000099819	Vdac2,Ppp3ca,Vdac1
mmu05010	Alzheimer's disease	3	167	1.26	0.0079	10090.ENSMUSP00000023085,10090.ENSMUSP00000053101,10090.ENSMUSP00000136313	Ndufa6,Ppp3ca,Ndufa12
mmu04979	Cholesterol metabolism	2	48	1.62	0.0113	10090.ENSMUSP00000022293,10090.ENSMUSP00000099819	Vdac2,Vdac1
mmu04961	Endocrine and other factor-regulated calcium reabsorption	2	54	1.57	0.0131	10090.ENSMUSP00000088618,10090.ENSMUSP00000097874	Dnm1,Prkcg
mmu04370	VEGF signaling pathway	2	58	1.54	0.0139	10090.ENSMUSP00000053101,10090.ENSMUSP00000097874	Ppp3ca,Prkcg
mmu04720	Long-term potentiation	2	64	1.5	0.0157	10090.ENSMUSP00000053101,10090.ENSMUSP00000097874	Ppp3ca,Prkcg
mmu05031	Amphetamine addiction	2	65	1.49	0.0157	10090.ENSMUSP00000053101,10090.ENSMUSP00000097874	Ppp3ca,Prkcg
mmu04971	Gastric acid secretion	2	72	1.44	0.0169	10090.ENSMUSP00000029078,10090.ENSMUSP00000097874	Car2,Prkcg
mmu05166	HTLV-I infection	3	269	1.05	0.0169	10090.ENSMUSP00000022293,10090.ENSMUSP00000053101,10090.ENSMUSP00000099819	Vdac2,Ppp3ca,Vdac1
mmu04666	Fc gamma R-mediated phagocytosis	2	83	1.38	0.0203	10090.ENSMUSP00000025239,10090.ENSMUSP00000097874	Bin1,Prkcg
mmu04727	GABAergic synapse	2	87	1.36	0.0211	10090.ENSMUSP00000097874,10090.ENSMUSP00000114144	Prkcg,Gnao1
mmu05032	Morphine addiction	2	91	1.34	0.0219	10090.ENSMUSP00000097874,10090.ENSMUSP00000114144	Prkcg,Gnao1
mmu04713	Circadian entrainment	2	95	1.32	0.0227	10090.ENSMUSP00000097874,10090.ENSMUSP00000114144	Prkcg,Gnao1
mmu04066	HIF-1 signaling pathway	2	102	1.29	0.0231	10090.ENSMUSP00000097874,10090.ENSMUSP00000103267	Prkcg,Ldha
mmu04916	Melanogenesis	2	98	1.31	0.0231	10090.ENSMUSP00000097874,10090.ENSMUSP00000114144	Prkcg,Gnao1
mmu04922	Glucagon signaling pathway	2	99	1.31	0.0231	10090.ENSMUSP00000053101,10090.ENSMUSP00000103267	Ppp3ca,Ldha
mmu04972	Pancreatic secretion	2	101	1.3	0.0231	10090.ENSMUSP00000029078,10090.ENSMUSP00000097874	Car2,Prkcg
mmu05142	Chagas disease (American trypanosomiasis)	2	101	1.3	0.0231	10090.ENSMUSP00000007708,10090.ENSMUSP00000114144	Ppp2r1a,Gnao1
mmu04114	Oocyte meiosis	2	112	1.25	0.0241	10090.ENSMUSP00000007708,10090.ENSMUSP00000053101	Ppp2r1a,Ppp3ca
mmu04650	Natural killer cell mediated cytotoxicity	2	111	1.26	0.0241	10090.ENSMUSP00000053101,10090.ENSMUSP00000097874	Ppp3ca,Prkcg
mmu04725	Cholinergic synapse	2	112	1.25	0.0241	10090.ENSMUSP00000097874,10090.ENSMUSP00000114144	Prkcg,Gnao1
mmu04071	Sphingolipid signaling pathway	2	120	1.22	0.0252	10090.ENSMUSP00000007708,10090.ENSMUSP00000097874	Ppp2r1a,Prkcg
mmu00190	Oxidative phosphorylation	2	129	1.19	0.028	10090.ENSMUSP00000023085,10090.ENSMUSP00000136313	Ndufa6,Ndufa12
mmu04726	Serotonergic synapse	2	130	1.19	0.028	10090.ENSMUSP00000097874,10090.ENSMUSP00000114144	Prkcg,Gnao1
mmu04310	Wnt signaling pathway	2	146	1.14	0.0334	10090.ENSMUSP00000053101,10090.ENSMUSP00000097874	Ppp3ca,Prkcg
mmu04932	Non-alcoholic fatty liver disease (NAFLD)	2	146	1.14	0.0334	10090.ENSMUSP00000023085,10090.ENSMUSP00000136313	Ndufa6,Ndufa12
mmu04217	Necroptosis	2	158	1.1	0.0366	10090.ENSMUSP00000022293,10090.ENSMUSP00000099819	Vdac2,Vdac1
mmu04530	Tight junction	2	165	1.08	0.0382	10090.ENSMUSP00000007708,10090.ENSMUSP00000020630	Ppp2r1a,Hspa4
mmu04621	NOD-like receptor signaling pathway	2	164	1.09	0.0382	10090.ENSMUSP00000022293,10090.ENSMUSP00000099819	Vdac2,Vdac1
mmu05225	Hepatocellular carcinoma	2	168	1.08	0.0382	10090.ENSMUSP00000004140,10090.ENSMUSP00000097874	Gstm1,Prkcg
mmu04360	Axon guidance	2	174	1.06	0.0395	10090.ENSMUSP00000022629,10090.ENSMUSP00000053101	Dpysl2,Ppp3ca

## Sheet: enrichment.Process
#term ID	term description	observed gene count	background gene count	strength	false discovery rate	matching proteins in your network (IDs)	matching proteins in your network (labels)													#term ID	term description	observed gene count	background gene count	strength	false discovery rate	matching proteins in your network (IDs)	matching proteins in your network (labels)
GO:0009410	response to xenobiotic stimulus	5	225	1.35	0.0027	10090.ENSMUSP00000004140,10090.ENSMUSP00000022629,10090.ENSMUSP00000053101,10090.ENSMUSP00000097874,10090.ENSMUSP00000114144	Gstm1,Dpysl2,Ppp3ca,Prkcg,Gnao1													GO:0001975	response to amphetamine	2	31	1.81	0.021	10090.ENSMUSP00000022629,10090.ENSMUSP00000053101	Dpysl2,Ppp3ca
GO:0050896	response to stimulus	17	6616	0.41	0.0034	10090.ENSMUSP00000004140,10090.ENSMUSP00000020630,10090.ENSMUSP00000022629,10090.ENSMUSP00000023085,10090.ENSMUSP00000023116,10090.ENSMUSP00000029078,10090.ENSMUSP00000029266,10090.ENSMUSP00000041347,10090.ENSMUSP00000053101,10090.ENSMUSP00000064691,10090.ENSMUSP00000073847,10090.ENSMUSP00000088618,10090.ENSMUSP00000097874,10090.ENSMUSP00000099819,10090.ENSMUSP00000103267,10090.ENSMUSP00000114144…	Gstm1,Hspa4,Dpysl2,Ndufa6,Aco2,Car2,Anxa5,Ina,Ppp3ca,Gfap,Cpne6,Dnm1,Prkcg,Vdac1,Ldha,Gnao1,Ndufa12													GO:0043278	response to morphine	2	33	1.78	0.021	10090.ENSMUSP00000097874,10090.ENSMUSP00000114144	Prkcg,Gnao1
GO:0010243	response to organonitrogen compound	7	867	0.91	0.0052	10090.ENSMUSP00000022629,10090.ENSMUSP00000029078,10090.ENSMUSP00000029266,10090.ENSMUSP00000053101,10090.ENSMUSP00000088618,10090.ENSMUSP00000097874,10090.ENSMUSP00000114144	Dpysl2,Car2,Anxa5,Ppp3ca,Dnm1,Prkcg,Gnao1													GO:0034105	positive regulation of tissue remodeling	2	38	1.72	0.0247	10090.ENSMUSP00000029078,10090.ENSMUSP00000053101	Car2,Ppp3ca
GO:0006950	response to stress	11	2899	0.58	0.0072	10090.ENSMUSP00000020630,10090.ENSMUSP00000023085,10090.ENSMUSP00000023116,10090.ENSMUSP00000029078,10090.ENSMUSP00000029266,10090.ENSMUSP00000053101,10090.ENSMUSP00000064691,10090.ENSMUSP00000097874,10090.ENSMUSP00000099819,10090.ENSMUSP00000114144,10090.ENSMUSP00000136313	Hspa4,Ndufa6,Aco2,Car2,Anxa5,Ppp3ca,Gfap,Prkcg,Vdac1,Gnao1,Ndufa12													GO:0045104	intermediate filament cytoskeleton organization	2	41	1.69	0.0273	10090.ENSMUSP00000041347,10090.ENSMUSP00000064691	Ina,Gfap
GO:0051049	regulation of transport	9	1782	0.7	0.0072	10090.ENSMUSP00000022629,10090.ENSMUSP00000025239,10090.ENSMUSP00000029078,10090.ENSMUSP00000029266,10090.ENSMUSP00000053101,10090.ENSMUSP00000064691,10090.ENSMUSP00000088618,10090.ENSMUSP00000097874,10090.ENSMUSP00000114144	Dpysl2,Bin1,Car2,Anxa5,Ppp3ca,Gfap,Dnm1,Prkcg,Gnao1													GO:0097366	response to bronchodilator	2	53	1.58	0.0351	10090.ENSMUSP00000022629,10090.ENSMUSP00000053101	Dpysl2,Ppp3ca
GO:0009987	cellular process	21	12459	0.23	0.0093	10090.ENSMUSP00000004140,10090.ENSMUSP00000007708,10090.ENSMUSP00000020630,10090.ENSMUSP00000022293,10090.ENSMUSP00000022629,10090.ENSMUSP00000023116,10090.ENSMUSP00000025239,10090.ENSMUSP00000029078,10090.ENSMUSP00000029266,10090.ENSMUSP00000034848,10090.ENSMUSP00000041347,10090.ENSMUSP00000053101,10090.ENSMUSP00000064691,10090.ENSMUSP00000066181,10090.ENSMUSP00000073847,10090.ENSMUSP00000088618…	Gstm1,Ppp2r1a,Hspa4,Vdac2,Dpysl2,Aco2,Bin1,Car2,Anxa5,Psma4,Ina,Ppp3ca,Gfap,Immt,Cpne6,Dnm1,Prkcg,Vdac1,Ldha,Gnao1,Ndufa12													GO:0072347	response to anesthetic	3	81	1.57	0.01	10090.ENSMUSP00000022629,10090.ENSMUSP00000097874,10090.ENSMUSP00000114144	Dpysl2,Prkcg,Gnao1
GO:0072347	response to anesthetic	3	81	1.57	0.01	10090.ENSMUSP00000022629,10090.ENSMUSP00000097874,10090.ENSMUSP00000114144	Dpysl2,Prkcg,Gnao1													GO:0033555	multicellular organismal response to stress	3	90	1.52	0.0118	10090.ENSMUSP00000053101,10090.ENSMUSP00000097874,10090.ENSMUSP00000099819	Ppp3ca,Prkcg,Vdac1
GO:0010035	response to inorganic substance	5	505	1	0.0118	10090.ENSMUSP00000029078,10090.ENSMUSP00000029266,10090.ENSMUSP00000053101,10090.ENSMUSP00000073847,10090.ENSMUSP00000114144	Car2,Anxa5,Ppp3ca,Cpne6,Gnao1													GO:0051926	negative regulation of calcium ion transport	2	61	1.52	0.0416	10090.ENSMUSP00000025239,10090.ENSMUSP00000114144	Bin1,Gnao1
GO:0030100	regulation of endocytosis	4	248	1.21	0.0118	10090.ENSMUSP00000025239,10090.ENSMUSP00000053101,10090.ENSMUSP00000088618,10090.ENSMUSP00000097874	Bin1,Ppp3ca,Dnm1,Prkcg													GO:0090278	negative regulation of peptide hormone secretion	2	67	1.48	0.0466	10090.ENSMUSP00000029266,10090.ENSMUSP00000053101	Anxa5,Ppp3ca
GO:0033555	multicellular organismal response to stress	3	90	1.52	0.0118	10090.ENSMUSP00000053101,10090.ENSMUSP00000097874,10090.ENSMUSP00000099819	Ppp3ca,Prkcg,Vdac1													GO:0014015	positive regulation of gliogenesis	2	73	1.44	0.0496	10090.ENSMUSP00000025239,10090.ENSMUSP00000064691	Bin1,Gfap
GO:0043279	response to alkaloid	3	115	1.42	0.0182	10090.ENSMUSP00000022629,10090.ENSMUSP00000097874,10090.ENSMUSP00000114144	Dpysl2,Prkcg,Gnao1													GO:0043279	response to alkaloid	3	115	1.42	0.0182	10090.ENSMUSP00000022629,10090.ENSMUSP00000097874,10090.ENSMUSP00000114144	Dpysl2,Prkcg,Gnao1
GO:0007268	chemical synaptic transmission	4	321	1.1	0.0183	10090.ENSMUSP00000053101,10090.ENSMUSP00000088618,10090.ENSMUSP00000097874,10090.ENSMUSP00000099819	Ppp3ca,Dnm1,Prkcg,Vdac1													GO:0060359	response to ammonium ion	3	122	1.39	0.0183	10090.ENSMUSP00000022629,10090.ENSMUSP00000097874,10090.ENSMUSP00000114144	Dpysl2,Prkcg,Gnao1
GO:0010038	response to metal ion	4	344	1.07	0.0183	10090.ENSMUSP00000029078,10090.ENSMUSP00000029266,10090.ENSMUSP00000053101,10090.ENSMUSP00000073847	Car2,Anxa5,Ppp3ca,Cpne6													GO:0009410	response to xenobiotic stimulus	5	225	1.35	0.0027	10090.ENSMUSP00000004140,10090.ENSMUSP00000022629,10090.ENSMUSP00000053101,10090.ENSMUSP00000097874,10090.ENSMUSP00000114144	Gstm1,Dpysl2,Ppp3ca,Prkcg,Gnao1
GO:0032501	multicellular organismal process	14	5888	0.38	0.0183	10090.ENSMUSP00000007708,10090.ENSMUSP00000022629,10090.ENSMUSP00000023116,10090.ENSMUSP00000025239,10090.ENSMUSP00000029078,10090.ENSMUSP00000029266,10090.ENSMUSP00000041347,10090.ENSMUSP00000053101,10090.ENSMUSP00000064691,10090.ENSMUSP00000073847,10090.ENSMUSP00000088618,10090.ENSMUSP00000097874,10090.ENSMUSP00000099819,10090.ENSMUSP00000114144	Ppp2r1a,Dpysl2,Aco2,Bin1,Car2,Anxa5,Ina,Ppp3ca,Gfap,Cpne6,Dnm1,Prkcg,Vdac1,Gnao1													GO:0051592	response to calcium ion	3	133	1.35	0.0183	10090.ENSMUSP00000029266,10090.ENSMUSP00000053101,10090.ENSMUSP00000073847	Anxa5,Ppp3ca,Cpne6
GO:0042493	response to drug	6	926	0.81	0.0183	10090.ENSMUSP00000004140,10090.ENSMUSP00000022629,10090.ENSMUSP00000029078,10090.ENSMUSP00000053101,10090.ENSMUSP00000097874,10090.ENSMUSP00000114144	Gstm1,Dpysl2,Car2,Ppp3ca,Prkcg,Gnao1													GO:0045807	positive regulation of endocytosis	3	157	1.28	0.021	10090.ENSMUSP00000025239,10090.ENSMUSP00000053101,10090.ENSMUSP00000088618	Bin1,Ppp3ca,Dnm1
GO:0051128	regulation of cellular component organization	9	2337	0.59	0.0183	10090.ENSMUSP00000022293,10090.ENSMUSP00000022629,10090.ENSMUSP00000025239,10090.ENSMUSP00000053101,10090.ENSMUSP00000064691,10090.ENSMUSP00000073847,10090.ENSMUSP00000088618,10090.ENSMUSP00000097874,10090.ENSMUSP00000099819	Vdac2,Dpysl2,Bin1,Ppp3ca,Gfap,Cpne6,Dnm1,Prkcg,Vdac1													GO:0030100	regulation of endocytosis	4	248	1.21	0.0118	10090.ENSMUSP00000025239,10090.ENSMUSP00000053101,10090.ENSMUSP00000088618,10090.ENSMUSP00000097874	Bin1,Ppp3ca,Dnm1,Prkcg
GO:0051592	response to calcium ion	3	133	1.35	0.0183	10090.ENSMUSP00000029266,10090.ENSMUSP00000053101,10090.ENSMUSP00000073847	Anxa5,Ppp3ca,Cpne6													GO:0015980	energy derivation by oxidation of organic compounds	3	197	1.18	0.03	10090.ENSMUSP00000023116,10090.ENSMUSP00000103267,10090.ENSMUSP00000136313	Aco2,Ldha,Ndufa12
GO:0060284	regulation of cell development	6	992	0.78	0.0183	10090.ENSMUSP00000007708,10090.ENSMUSP00000022629,10090.ENSMUSP00000025239,10090.ENSMUSP00000053101,10090.ENSMUSP00000064691,10090.ENSMUSP00000073847	Ppp2r1a,Dpysl2,Bin1,Ppp3ca,Gfap,Cpne6													GO:0006816	calcium ion transport	3	228	1.12	0.0367	10090.ENSMUSP00000029266,10090.ENSMUSP00000053101,10090.ENSMUSP00000099819	Anxa5,Ppp3ca,Vdac1
GO:0060359	response to ammonium ion	3	122	1.39	0.0183	10090.ENSMUSP00000022629,10090.ENSMUSP00000097874,10090.ENSMUSP00000114144	Dpysl2,Prkcg,Gnao1													GO:0007268	chemical synaptic transmission	4	321	1.1	0.0183	10090.ENSMUSP00000053101,10090.ENSMUSP00000088618,10090.ENSMUSP00000097874,10090.ENSMUSP00000099819	Ppp3ca,Dnm1,Prkcg,Vdac1
GO:0001975	response to amphetamine	2	31	1.81	0.021	10090.ENSMUSP00000022629,10090.ENSMUSP00000053101	Dpysl2,Ppp3ca													GO:0010038	response to metal ion	4	344	1.07	0.0183	10090.ENSMUSP00000029078,10090.ENSMUSP00000029266,10090.ENSMUSP00000053101,10090.ENSMUSP00000073847	Car2,Anxa5,Ppp3ca,Cpne6
GO:0043278	response to morphine	2	33	1.78	0.021	10090.ENSMUSP00000097874,10090.ENSMUSP00000114144	Prkcg,Gnao1													GO:0010035	response to inorganic substance	5	505	1	0.0118	10090.ENSMUSP00000029078,10090.ENSMUSP00000029266,10090.ENSMUSP00000053101,10090.ENSMUSP00000073847,10090.ENSMUSP00000114144	Car2,Anxa5,Ppp3ca,Cpne6,Gnao1
GO:0045807	positive regulation of endocytosis	3	157	1.28	0.021	10090.ENSMUSP00000025239,10090.ENSMUSP00000053101,10090.ENSMUSP00000088618	Bin1,Ppp3ca,Dnm1													GO:0010243	response to organonitrogen compound	7	867	0.91	0.0052	10090.ENSMUSP00000022629,10090.ENSMUSP00000029078,10090.ENSMUSP00000029266,10090.ENSMUSP00000053101,10090.ENSMUSP00000088618,10090.ENSMUSP00000097874,10090.ENSMUSP00000114144	Dpysl2,Car2,Anxa5,Ppp3ca,Dnm1,Prkcg,Gnao1
GO:0045664	regulation of neuron differentiation	5	714	0.85	0.0214	10090.ENSMUSP00000022629,10090.ENSMUSP00000025239,10090.ENSMUSP00000053101,10090.ENSMUSP00000064691,10090.ENSMUSP00000073847	Dpysl2,Bin1,Ppp3ca,Gfap,Cpne6													GO:0051051	negative regulation of transport	4	509	0.9	0.0367	10090.ENSMUSP00000025239,10090.ENSMUSP00000029266,10090.ENSMUSP00000053101,10090.ENSMUSP00000114144	Bin1,Anxa5,Ppp3ca,Gnao1
GO:0034105	positive regulation of tissue remodeling	2	38	1.72	0.0247	10090.ENSMUSP00000029078,10090.ENSMUSP00000053101	Car2,Ppp3ca													GO:0010975	regulation of neuron projection development	4	547	0.87	0.0448	10090.ENSMUSP00000022629,10090.ENSMUSP00000053101,10090.ENSMUSP00000064691,10090.ENSMUSP00000073847	Dpysl2,Ppp3ca,Gfap,Cpne6
GO:0007399	nervous system development	8	2181	0.57	0.0273	10090.ENSMUSP00000022629,10090.ENSMUSP00000025239,10090.ENSMUSP00000041347,10090.ENSMUSP00000053101,10090.ENSMUSP00000064691,10090.ENSMUSP00000073847,10090.ENSMUSP00000097874,10090.ENSMUSP00000114144	Dpysl2,Bin1,Ina,Ppp3ca,Gfap,Cpne6,Prkcg,Gnao1													GO:0061024	membrane organization	4	548	0.86	0.0448	10090.ENSMUSP00000020630,10090.ENSMUSP00000025239,10090.ENSMUSP00000066181,10090.ENSMUSP00000088618	Hspa4,Bin1,Immt,Dnm1
GO:0045104	intermediate filament cytoskeleton organization	2	41	1.69	0.0273	10090.ENSMUSP00000041347,10090.ENSMUSP00000064691	Ina,Gfap													GO:0045664	regulation of neuron differentiation	5	714	0.85	0.0214	10090.ENSMUSP00000022629,10090.ENSMUSP00000025239,10090.ENSMUSP00000053101,10090.ENSMUSP00000064691,10090.ENSMUSP00000073847	Dpysl2,Bin1,Ppp3ca,Gfap,Cpne6
GO:0015980	energy derivation by oxidation of organic compounds	3	197	1.18	0.03	10090.ENSMUSP00000023116,10090.ENSMUSP00000103267,10090.ENSMUSP00000136313	Aco2,Ldha,Ndufa12													GO:0042493	response to drug	6	926	0.81	0.0183	10090.ENSMUSP00000004140,10090.ENSMUSP00000022629,10090.ENSMUSP00000029078,10090.ENSMUSP00000053101,10090.ENSMUSP00000097874,10090.ENSMUSP00000114144	Gstm1,Dpysl2,Car2,Ppp3ca,Prkcg,Gnao1
GO:0051239	regulation of multicellular organismal process	9	2858	0.5	0.03	10090.ENSMUSP00000007708,10090.ENSMUSP00000022629,10090.ENSMUSP00000025239,10090.ENSMUSP00000029078,10090.ENSMUSP00000029266,10090.ENSMUSP00000053101,10090.ENSMUSP00000064691,10090.ENSMUSP00000073847,10090.ENSMUSP00000114144	Ppp2r1a,Dpysl2,Bin1,Car2,Anxa5,Ppp3ca,Gfap,Cpne6,Gnao1													GO:0060284	regulation of cell development	6	992	0.78	0.0183	10090.ENSMUSP00000007708,10090.ENSMUSP00000022629,10090.ENSMUSP00000025239,10090.ENSMUSP00000053101,10090.ENSMUSP00000064691,10090.ENSMUSP00000073847	Ppp2r1a,Dpysl2,Bin1,Ppp3ca,Gfap,Cpne6
GO:0042221	response to chemical	10	3532	0.45	0.0309	10090.ENSMUSP00000004140,10090.ENSMUSP00000022629,10090.ENSMUSP00000029078,10090.ENSMUSP00000029266,10090.ENSMUSP00000041347,10090.ENSMUSP00000053101,10090.ENSMUSP00000073847,10090.ENSMUSP00000088618,10090.ENSMUSP00000097874,10090.ENSMUSP00000114144	Gstm1,Dpysl2,Car2,Anxa5,Ina,Ppp3ca,Cpne6,Dnm1,Prkcg,Gnao1													GO:0051050	positive regulation of transport	5	987	0.71	0.0496	10090.ENSMUSP00000022629,10090.ENSMUSP00000025239,10090.ENSMUSP00000029078,10090.ENSMUSP00000053101,10090.ENSMUSP00000088618	Dpysl2,Bin1,Car2,Ppp3ca,Dnm1
GO:0045595	regulation of cell differentiation	7	1751	0.6	0.0318	10090.ENSMUSP00000007708,10090.ENSMUSP00000022629,10090.ENSMUSP00000025239,10090.ENSMUSP00000029078,10090.ENSMUSP00000053101,10090.ENSMUSP00000064691,10090.ENSMUSP00000073847	Ppp2r1a,Dpysl2,Bin1,Car2,Ppp3ca,Gfap,Cpne6													GO:0051049	regulation of transport	9	1782	0.7	0.0072	10090.ENSMUSP00000022629,10090.ENSMUSP00000025239,10090.ENSMUSP00000029078,10090.ENSMUSP00000029266,10090.ENSMUSP00000053101,10090.ENSMUSP00000064691,10090.ENSMUSP00000088618,10090.ENSMUSP00000097874,10090.ENSMUSP00000114144	Dpysl2,Bin1,Car2,Anxa5,Ppp3ca,Gfap,Dnm1,Prkcg,Gnao1
GO:0097366	response to bronchodilator	2	53	1.58	0.0351	10090.ENSMUSP00000022629,10090.ENSMUSP00000053101	Dpysl2,Ppp3ca													GO:1901700	response to oxygen-containing compound	6	1429	0.62	0.0473	10090.ENSMUSP00000022629,10090.ENSMUSP00000029078,10090.ENSMUSP00000029266,10090.ENSMUSP00000053101,10090.ENSMUSP00000088618,10090.ENSMUSP00000114144	Dpysl2,Car2,Anxa5,Ppp3ca,Dnm1,Gnao1
GO:0006816	calcium ion transport	3	228	1.12	0.0367	10090.ENSMUSP00000029266,10090.ENSMUSP00000053101,10090.ENSMUSP00000099819	Anxa5,Ppp3ca,Vdac1													GO:0042981	regulation of apoptotic process	6	1476	0.61	0.0496	10090.ENSMUSP00000007708,10090.ENSMUSP00000020630,10090.ENSMUSP00000022293,10090.ENSMUSP00000025239,10090.ENSMUSP00000029266,10090.ENSMUSP00000097874	Ppp2r1a,Hspa4,Vdac2,Bin1,Anxa5,Prkcg
GO:0051051	negative regulation of transport	4	509	0.9	0.0367	10090.ENSMUSP00000025239,10090.ENSMUSP00000029266,10090.ENSMUSP00000053101,10090.ENSMUSP00000114144	Bin1,Anxa5,Ppp3ca,Gnao1													GO:0045595	regulation of cell differentiation	7	1751	0.6	0.0318	10090.ENSMUSP00000007708,10090.ENSMUSP00000022629,10090.ENSMUSP00000025239,10090.ENSMUSP00000029078,10090.ENSMUSP00000053101,10090.ENSMUSP00000064691,10090.ENSMUSP00000073847	Ppp2r1a,Dpysl2,Bin1,Car2,Ppp3ca,Gfap,Cpne6
GO:0051926	negative regulation of calcium ion transport	2	61	1.52	0.0416	10090.ENSMUSP00000025239,10090.ENSMUSP00000114144	Bin1,Gnao1													GO:0051128	regulation of cellular component organization	9	2337	0.59	0.0183	10090.ENSMUSP00000022293,10090.ENSMUSP00000022629,10090.ENSMUSP00000025239,10090.ENSMUSP00000053101,10090.ENSMUSP00000064691,10090.ENSMUSP00000073847,10090.ENSMUSP00000088618,10090.ENSMUSP00000097874,10090.ENSMUSP00000099819	Vdac2,Dpysl2,Bin1,Ppp3ca,Gfap,Cpne6,Dnm1,Prkcg,Vdac1
GO:0010975	regulation of neuron projection development	4	547	0.87	0.0448	10090.ENSMUSP00000022629,10090.ENSMUSP00000053101,10090.ENSMUSP00000064691,10090.ENSMUSP00000073847	Dpysl2,Ppp3ca,Gfap,Cpne6													GO:0006950	response to stress	11	2899	0.58	0.0072	10090.ENSMUSP00000020630,10090.ENSMUSP00000023085,10090.ENSMUSP00000023116,10090.ENSMUSP00000029078,10090.ENSMUSP00000029266,10090.ENSMUSP00000053101,10090.ENSMUSP00000064691,10090.ENSMUSP00000097874,10090.ENSMUSP00000099819,10090.ENSMUSP00000114144,10090.ENSMUSP00000136313	Hspa4,Ndufa6,Aco2,Car2,Anxa5,Ppp3ca,Gfap,Prkcg,Vdac1,Gnao1,Ndufa12
GO:0061024	membrane organization	4	548	0.86	0.0448	10090.ENSMUSP00000020630,10090.ENSMUSP00000025239,10090.ENSMUSP00000066181,10090.ENSMUSP00000088618	Hspa4,Bin1,Immt,Dnm1													GO:0007399	nervous system development	8	2181	0.57	0.0273	10090.ENSMUSP00000022629,10090.ENSMUSP00000025239,10090.ENSMUSP00000041347,10090.ENSMUSP00000053101,10090.ENSMUSP00000064691,10090.ENSMUSP00000073847,10090.ENSMUSP00000097874,10090.ENSMUSP00000114144	Dpysl2,Bin1,Ina,Ppp3ca,Gfap,Cpne6,Prkcg,Gnao1
GO:0090278	negative regulation of peptide hormone secretion	2	67	1.48	0.0466	10090.ENSMUSP00000029266,10090.ENSMUSP00000053101	Anxa5,Ppp3ca													GO:0051239	regulation of multicellular organismal process	9	2858	0.5	0.03	10090.ENSMUSP00000007708,10090.ENSMUSP00000022629,10090.ENSMUSP00000025239,10090.ENSMUSP00000029078,10090.ENSMUSP00000029266,10090.ENSMUSP00000053101,10090.ENSMUSP00000064691,10090.ENSMUSP00000073847,10090.ENSMUSP00000114144	Ppp2r1a,Dpysl2,Bin1,Car2,Anxa5,Ppp3ca,Gfap,Cpne6,Gnao1
GO:0006810	transport	9	3187	0.45	0.0473	10090.ENSMUSP00000020630,10090.ENSMUSP00000022293,10090.ENSMUSP00000022629,10090.ENSMUSP00000025239,10090.ENSMUSP00000029078,10090.ENSMUSP00000029266,10090.ENSMUSP00000053101,10090.ENSMUSP00000088618,10090.ENSMUSP00000099819	Hspa4,Vdac2,Dpysl2,Bin1,Car2,Anxa5,Ppp3ca,Dnm1,Vdac1													GO:0010033	response to organic substance	8	2553	0.5	0.0473	10090.ENSMUSP00000022629,10090.ENSMUSP00000029078,10090.ENSMUSP00000029266,10090.ENSMUSP00000041347,10090.ENSMUSP00000053101,10090.ENSMUSP00000088618,10090.ENSMUSP00000097874,10090.ENSMUSP00000114144	Dpysl2,Car2,Anxa5,Ina,Ppp3ca,Dnm1,Prkcg,Gnao1
GO:0010033	response to organic substance	8	2553	0.5	0.0473	10090.ENSMUSP00000022629,10090.ENSMUSP00000029078,10090.ENSMUSP00000029266,10090.ENSMUSP00000041347,10090.ENSMUSP00000053101,10090.ENSMUSP00000088618,10090.ENSMUSP00000097874,10090.ENSMUSP00000114144	Dpysl2,Car2,Anxa5,Ina,Ppp3ca,Dnm1,Prkcg,Gnao1													GO:0042221	response to chemical	10	3532	0.45	0.0309	10090.ENSMUSP00000004140,10090.ENSMUSP00000022629,10090.ENSMUSP00000029078,10090.ENSMUSP00000029266,10090.ENSMUSP00000041347,10090.ENSMUSP00000053101,10090.ENSMUSP00000073847,10090.ENSMUSP00000088618,10090.ENSMUSP00000097874,10090.ENSMUSP00000114144	Gstm1,Dpysl2,Car2,Anxa5,Ina,Ppp3ca,Cpne6,Dnm1,Prkcg,Gnao1
GO:1901700	response to oxygen-containing compound	6	1429	0.62	0.0473	10090.ENSMUSP00000022629,10090.ENSMUSP00000029078,10090.ENSMUSP00000029266,10090.ENSMUSP00000053101,10090.ENSMUSP00000088618,10090.ENSMUSP00000114144	Dpysl2,Car2,Anxa5,Ppp3ca,Dnm1,Gnao1													GO:0006810	transport	9	3187	0.45	0.0473	10090.ENSMUSP00000020630,10090.ENSMUSP00000022293,10090.ENSMUSP00000022629,10090.ENSMUSP00000025239,10090.ENSMUSP00000029078,10090.ENSMUSP00000029266,10090.ENSMUSP00000053101,10090.ENSMUSP00000088618,10090.ENSMUSP00000099819	Hspa4,Vdac2,Dpysl2,Bin1,Car2,Anxa5,Ppp3ca,Dnm1,Vdac1
GO:0014015	positive regulation of gliogenesis	2	73	1.44	0.0496	10090.ENSMUSP00000025239,10090.ENSMUSP00000064691	Bin1,Gfap													GO:0050896	response to stimulus	17	6616	0.41	0.0034	10090.ENSMUSP00000004140,10090.ENSMUSP00000020630,10090.ENSMUSP00000022629,10090.ENSMUSP00000023085,10090.ENSMUSP00000023116,10090.ENSMUSP00000029078,10090.ENSMUSP00000029266,10090.ENSMUSP00000041347,10090.ENSMUSP00000053101,10090.ENSMUSP00000064691,10090.ENSMUSP00000073847,10090.ENSMUSP00000088618,10090.ENSMUSP00000097874,10090.ENSMUSP00000099819,10090.ENSMUSP00000103267,10090.ENSMUSP00000114144…	Gstm1,Hspa4,Dpysl2,Ndufa6,Aco2,Car2,Anxa5,Ina,Ppp3ca,Gfap,Cpne6,Dnm1,Prkcg,Vdac1,Ldha,Gnao1,Ndufa12
GO:0042981	regulation of apoptotic process	6	1476	0.61	0.0496	10090.ENSMUSP00000007708,10090.ENSMUSP00000020630,10090.ENSMUSP00000022293,10090.ENSMUSP00000025239,10090.ENSMUSP00000029266,10090.ENSMUSP00000097874	Ppp2r1a,Hspa4,Vdac2,Bin1,Anxa5,Prkcg													GO:0032501	multicellular organismal process	14	5888	0.38	0.0183	10090.ENSMUSP00000007708,10090.ENSMUSP00000022629,10090.ENSMUSP00000023116,10090.ENSMUSP00000025239,10090.ENSMUSP00000029078,10090.ENSMUSP00000029266,10090.ENSMUSP00000041347,10090.ENSMUSP00000053101,10090.ENSMUSP00000064691,10090.ENSMUSP00000073847,10090.ENSMUSP00000088618,10090.ENSMUSP00000097874,10090.ENSMUSP00000099819,10090.ENSMUSP00000114144	Ppp2r1a,Dpysl2,Aco2,Bin1,Car2,Anxa5,Ina,Ppp3ca,Gfap,Cpne6,Dnm1,Prkcg,Vdac1,Gnao1
GO:0051050	positive regulation of transport	5	987	0.71	0.0496	10090.ENSMUSP00000022629,10090.ENSMUSP00000025239,10090.ENSMUSP00000029078,10090.ENSMUSP00000053101,10090.ENSMUSP00000088618	Dpysl2,Bin1,Car2,Ppp3ca,Dnm1													GO:0009987	cellular process	21	12459	0.23	0.0093	10090.ENSMUSP00000004140,10090.ENSMUSP00000007708,10090.ENSMUSP00000020630,10090.ENSMUSP00000022293,10090.ENSMUSP00000022629,10090.ENSMUSP00000023116,10090.ENSMUSP00000025239,10090.ENSMUSP00000029078,10090.ENSMUSP00000029266,10090.ENSMUSP00000034848,10090.ENSMUSP00000041347,10090.ENSMUSP00000053101,10090.ENSMUSP00000064691,10090.ENSMUSP00000066181,10090.ENSMUSP00000073847,10090.ENSMUSP00000088618…	Gstm1,Ppp2r1a,Hspa4,Vdac2,Dpysl2,Aco2,Bin1,Car2,Anxa5,Psma4,Ina,Ppp3ca,Gfap,Immt,Cpne6,Dnm1,Prkcg,Vdac1,Ldha,Gnao1,Ndufa12

## Sheet: enrichment.Component
#term ID	term description	observed gene count	background gene count	strength	false discovery rate	matching proteins in your network (IDs)	matching proteins in your network (labels)
GO:0043209	myelin sheath	11	212	1.72	1.1e-14	10090.ENSMUSP00000004140,10090.ENSMUSP00000022293,10090.ENSMUSP00000022629,10090.ENSMUSP00000023116,10090.ENSMUSP00000029078,10090.ENSMUSP00000041347,10090.ENSMUSP00000064691,10090.ENSMUSP00000066181,10090.ENSMUSP00000088618,10090.ENSMUSP00000099819,10090.ENSMUSP00000114144	Gstm1,Vdac2,Dpysl2,Aco2,Car2,Ina,Gfap,Immt,Dnm1,Vdac1,Gnao1
GO:0043005	neuron projection	10	1429	0.85	2.11e-05	10090.ENSMUSP00000007708,10090.ENSMUSP00000022629,10090.ENSMUSP00000025239,10090.ENSMUSP00000029078,10090.ENSMUSP00000029266,10090.ENSMUSP00000053101,10090.ENSMUSP00000073847,10090.ENSMUSP00000088618,10090.ENSMUSP00000097874,10090.ENSMUSP00000114144	Ppp2r1a,Dpysl2,Bin1,Car2,Anxa5,Ppp3ca,Cpne6,Dnm1,Prkcg,Gnao1
GO:0120025	plasma membrane bounded cell projection	12	2172	0.74	2.11e-05	10090.ENSMUSP00000007708,10090.ENSMUSP00000022629,10090.ENSMUSP00000025239,10090.ENSMUSP00000029078,10090.ENSMUSP00000029266,10090.ENSMUSP00000053101,10090.ENSMUSP00000064691,10090.ENSMUSP00000073847,10090.ENSMUSP00000088618,10090.ENSMUSP00000097874,10090.ENSMUSP00000103267,10090.ENSMUSP00000114144	Ppp2r1a,Dpysl2,Bin1,Car2,Anxa5,Ppp3ca,Gfap,Cpne6,Dnm1,Prkcg,Ldha,Gnao1
GO:0005737	cytoplasm	21	9909	0.33	2.54e-05	10090.ENSMUSP00000004140,10090.ENSMUSP00000007708,10090.ENSMUSP00000020630,10090.ENSMUSP00000022293,10090.ENSMUSP00000022629,10090.ENSMUSP00000023085,10090.ENSMUSP00000023116,10090.ENSMUSP00000025239,10090.ENSMUSP00000029078,10090.ENSMUSP00000029266,10090.ENSMUSP00000034848,10090.ENSMUSP00000041347,10090.ENSMUSP00000053101,10090.ENSMUSP00000064691,10090.ENSMUSP00000066181,10090.ENSMUSP00000073847…	Gstm1,Ppp2r1a,Hspa4,Vdac2,Dpysl2,Ndufa6,Aco2,Bin1,Car2,Anxa5,Psma4,Ina,Ppp3ca,Gfap,Immt,Cpne6,Dnm1,Prkcg,Vdac1,Ldha,Ndufa12
GO:0008021	synaptic vesicle	5	183	1.44	3.27e-05	10090.ENSMUSP00000022293,10090.ENSMUSP00000025239,10090.ENSMUSP00000029266,10090.ENSMUSP00000088618,10090.ENSMUSP00000099819	Vdac2,Bin1,Anxa5,Dnm1,Vdac1
GO:0045202	synapse	8	968	0.92	6.43e-05	10090.ENSMUSP00000022293,10090.ENSMUSP00000022629,10090.ENSMUSP00000025239,10090.ENSMUSP00000029266,10090.ENSMUSP00000053101,10090.ENSMUSP00000088618,10090.ENSMUSP00000097874,10090.ENSMUSP00000099819	Vdac2,Dpysl2,Bin1,Anxa5,Ppp3ca,Dnm1,Prkcg,Vdac1
GO:0005622	intracellular	22	12462	0.25	7.08e-05	10090.ENSMUSP00000004140,10090.ENSMUSP00000007708,10090.ENSMUSP00000020630,10090.ENSMUSP00000022293,10090.ENSMUSP00000022629,10090.ENSMUSP00000023085,10090.ENSMUSP00000023116,10090.ENSMUSP00000025239,10090.ENSMUSP00000029078,10090.ENSMUSP00000029266,10090.ENSMUSP00000034848,10090.ENSMUSP00000041347,10090.ENSMUSP00000053101,10090.ENSMUSP00000064691,10090.ENSMUSP00000066181,10090.ENSMUSP00000073847…	Gstm1,Ppp2r1a,Hspa4,Vdac2,Dpysl2,Ndufa6,Aco2,Bin1,Car2,Anxa5,Psma4,Ina,Ppp3ca,Gfap,Immt,Cpne6,Dnm1,Prkcg,Vdac1,Ldha,Gnao1,Ndufa12
GO:0030425	dendrite	7	694	1	7.08e-05	10090.ENSMUSP00000007708,10090.ENSMUSP00000022629,10090.ENSMUSP00000029266,10090.ENSMUSP00000053101,10090.ENSMUSP00000073847,10090.ENSMUSP00000097874,10090.ENSMUSP00000114144	Ppp2r1a,Dpysl2,Anxa5,Ppp3ca,Cpne6,Prkcg,Gnao1
GO:0031967	organelle envelope	8	1015	0.9	7.08e-05	10090.ENSMUSP00000022293,10090.ENSMUSP00000023085,10090.ENSMUSP00000025239,10090.ENSMUSP00000041347,10090.ENSMUSP00000066181,10090.ENSMUSP00000088618,10090.ENSMUSP00000099819,10090.ENSMUSP00000136313	Vdac2,Ndufa6,Bin1,Ina,Immt,Dnm1,Vdac1,Ndufa12
GO:0098793	presynapse	6	429	1.15	7.08e-05	10090.ENSMUSP00000022293,10090.ENSMUSP00000022629,10090.ENSMUSP00000025239,10090.ENSMUSP00000029266,10090.ENSMUSP00000088618,10090.ENSMUSP00000099819	Vdac2,Dpysl2,Bin1,Anxa5,Dnm1,Vdac1
GO:0031966	mitochondrial membrane	6	539	1.05	0.00015	10090.ENSMUSP00000022293,10090.ENSMUSP00000023085,10090.ENSMUSP00000066181,10090.ENSMUSP00000088618,10090.ENSMUSP00000099819,10090.ENSMUSP00000136313	Vdac2,Ndufa6,Immt,Dnm1,Vdac1,Ndufa12
GO:0005829	cytosol	12	3326	0.56	0.00023	10090.ENSMUSP00000004140,10090.ENSMUSP00000007708,10090.ENSMUSP00000020630,10090.ENSMUSP00000022629,10090.ENSMUSP00000025239,10090.ENSMUSP00000029078,10090.ENSMUSP00000029266,10090.ENSMUSP00000034848,10090.ENSMUSP00000053101,10090.ENSMUSP00000097874,10090.ENSMUSP00000103267,10090.ENSMUSP00000136313	Gstm1,Ppp2r1a,Hspa4,Dpysl2,Bin1,Car2,Anxa5,Psma4,Ppp3ca,Prkcg,Ldha,Ndufa12
GO:0032991	protein-containing complex	14	4701	0.47	0.00023	10090.ENSMUSP00000004140,10090.ENSMUSP00000007708,10090.ENSMUSP00000022293,10090.ENSMUSP00000022629,10090.ENSMUSP00000023085,10090.ENSMUSP00000025239,10090.ENSMUSP00000034848,10090.ENSMUSP00000041347,10090.ENSMUSP00000053101,10090.ENSMUSP00000066181,10090.ENSMUSP00000088618,10090.ENSMUSP00000099819,10090.ENSMUSP00000114144,10090.ENSMUSP00000136313	Gstm1,Ppp2r1a,Vdac2,Dpysl2,Ndufa6,Bin1,Psma4,Ina,Ppp3ca,Immt,Dnm1,Vdac1,Gnao1,Ndufa12
GO:0005739	mitochondrion	8	1312	0.79	0.00024	10090.ENSMUSP00000022293,10090.ENSMUSP00000023085,10090.ENSMUSP00000023116,10090.ENSMUSP00000053101,10090.ENSMUSP00000066181,10090.ENSMUSP00000088618,10090.ENSMUSP00000099819,10090.ENSMUSP00000136313	Vdac2,Ndufa6,Aco2,Ppp3ca,Immt,Dnm1,Vdac1,Ndufa12
GO:0016020	membrane	17	7460	0.36	0.00035	10090.ENSMUSP00000007708,10090.ENSMUSP00000022293,10090.ENSMUSP00000022629,10090.ENSMUSP00000023085,10090.ENSMUSP00000025239,10090.ENSMUSP00000029078,10090.ENSMUSP00000029266,10090.ENSMUSP00000041347,10090.ENSMUSP00000053101,10090.ENSMUSP00000064691,10090.ENSMUSP00000066181,10090.ENSMUSP00000073847,10090.ENSMUSP00000088618,10090.ENSMUSP00000097874,10090.ENSMUSP00000099819,10090.ENSMUSP00000114144…	Ppp2r1a,Vdac2,Dpysl2,Ndufa6,Bin1,Car2,Anxa5,Ina,Ppp3ca,Gfap,Immt,Cpne6,Dnm1,Prkcg,Vdac1,Gnao1,Ndufa12
GO:0098796	plasma membrane	7	1009	0.84	0.00035	10090.ENSMUSP00000022293,10090.ENSMUSP00000023085,10090.ENSMUSP00000066181,10090.ENSMUSP00000088618,10090.ENSMUSP00000099819,10090.ENSMUSP00000114144,10090.ENSMUSP00000136313	Vdac2,Ndufa6,Immt,Dnm1,Vdac1,Gnao1,Ndufa12
GO:0005623	cell	22	14044	0.2	0.00041	10090.ENSMUSP00000004140,10090.ENSMUSP00000007708,10090.ENSMUSP00000020630,10090.ENSMUSP00000022293,10090.ENSMUSP00000022629,10090.ENSMUSP00000023085,10090.ENSMUSP00000023116,10090.ENSMUSP00000025239,10090.ENSMUSP00000029078,10090.ENSMUSP00000029266,10090.ENSMUSP00000034848,10090.ENSMUSP00000041347,10090.ENSMUSP00000053101,10090.ENSMUSP00000064691,10090.ENSMUSP00000066181,10090.ENSMUSP00000073847…	Gstm1,Ppp2r1a,Hspa4,Vdac2,Dpysl2,Ndufa6,Aco2,Bin1,Car2,Anxa5,Psma4,Ina,Ppp3ca,Gfap,Immt,Cpne6,Dnm1,Prkcg,Vdac1,Ldha,Gnao1,Ndufa12
GO:0030424	axon	6	712	0.93	0.00044	10090.ENSMUSP00000022629,10090.ENSMUSP00000025239,10090.ENSMUSP00000029078,10090.ENSMUSP00000029266,10090.ENSMUSP00000073847,10090.ENSMUSP00000088618	Dpysl2,Bin1,Car2,Anxa5,Cpne6,Dnm1
GO:0043232	intracellular non-membrane-bounded organelle	12	3809	0.5	0.00062	10090.ENSMUSP00000007708,10090.ENSMUSP00000020630,10090.ENSMUSP00000022293,10090.ENSMUSP00000022629,10090.ENSMUSP00000025239,10090.ENSMUSP00000029266,10090.ENSMUSP00000034848,10090.ENSMUSP00000041347,10090.ENSMUSP00000053101,10090.ENSMUSP00000064691,10090.ENSMUSP00000088618,10090.ENSMUSP00000099819	Ppp2r1a,Hspa4,Vdac2,Dpysl2,Bin1,Anxa5,Psma4,Ina,Ppp3ca,Gfap,Dnm1,Vdac1
GO:0098798	mitochondrial protein complex	4	255	1.2	0.00079	10090.ENSMUSP00000023085,10090.ENSMUSP00000066181,10090.ENSMUSP00000099819,10090.ENSMUSP00000136313	Ndufa6,Immt,Vdac1,Ndufa12
GO:0099512	supramolecular fiber	6	809	0.87	0.00079	10090.ENSMUSP00000025239,10090.ENSMUSP00000029266,10090.ENSMUSP00000041347,10090.ENSMUSP00000053101,10090.ENSMUSP00000064691,10090.ENSMUSP00000088618	Bin1,Anxa5,Ina,Ppp3ca,Gfap,Dnm1
GO:0043196	varicosity	2	16	2.1	0.00088	10090.ENSMUSP00000025239,10090.ENSMUSP00000088618	Bin1,Dnm1
GO:0046930	pore complex	2	16	2.1	0.00088	10090.ENSMUSP00000022293,10090.ENSMUSP00000099819	Vdac2,Vdac1
GO:0030018	Z disc	3	127	1.37	0.0016	10090.ENSMUSP00000025239,10090.ENSMUSP00000029266,10090.ENSMUSP00000053101	Bin1,Anxa5,Ppp3ca
GO:0098800	inner mitochondrial membrane protein complex	3	131	1.36	0.0017	10090.ENSMUSP00000023085,10090.ENSMUSP00000066181,10090.ENSMUSP00000136313	Ndufa6,Immt,Ndufa12
GO:0043226	organelle	19	10897	0.24	0.0019	10090.ENSMUSP00000007708,10090.ENSMUSP00000020630,10090.ENSMUSP00000022293,10090.ENSMUSP00000022629,10090.ENSMUSP00000023085,10090.ENSMUSP00000023116,10090.ENSMUSP00000025239,10090.ENSMUSP00000029266,10090.ENSMUSP00000034848,10090.ENSMUSP00000041347,10090.ENSMUSP00000053101,10090.ENSMUSP00000064691,10090.ENSMUSP00000066181,10090.ENSMUSP00000073847,10090.ENSMUSP00000088618,10090.ENSMUSP00000097874…	Ppp2r1a,Hspa4,Vdac2,Dpysl2,Ndufa6,Aco2,Bin1,Anxa5,Psma4,Ina,Ppp3ca,Gfap,Immt,Cpne6,Dnm1,Prkcg,Vdac1,Ldha,Ndufa12
GO:0042383	sarcolemma	3	147	1.31	0.0022	10090.ENSMUSP00000025239,10090.ENSMUSP00000029266,10090.ENSMUSP00000053101	Bin1,Anxa5,Ppp3ca
GO:0043679	axon terminus	3	188	1.2	0.0043	10090.ENSMUSP00000022629,10090.ENSMUSP00000025239,10090.ENSMUSP00000029266	Dpysl2,Bin1,Anxa5
GO:0044297	cell body	5	776	0.81	0.0043	10090.ENSMUSP00000022629,10090.ENSMUSP00000029266,10090.ENSMUSP00000064691,10090.ENSMUSP00000073847,10090.ENSMUSP00000114144	Dpysl2,Anxa5,Gfap,Cpne6,Gnao1
GO:0008287	protein serine/threonine phosphatase complex	2	44	1.66	0.0045	10090.ENSMUSP00000007708,10090.ENSMUSP00000053101	Ppp2r1a,Ppp3ca
GO:0005747	mitochondrial respiratory chain complex I	2	46	1.64	0.0046	10090.ENSMUSP00000023085,10090.ENSMUSP00000136313	Ndufa6,Ndufa12
GO:0042645	mitochondrial nucleoid	2	47	1.63	0.0046	10090.ENSMUSP00000022293,10090.ENSMUSP00000099819	Vdac2,Vdac1
GO:0098562	cytoplasmic side of membrane	3	199	1.18	0.0046	10090.ENSMUSP00000053101,10090.ENSMUSP00000064691,10090.ENSMUSP00000114144	Ppp3ca,Gfap,Gnao1
GO:1902494	catalytic complex	6	1266	0.68	0.0046	10090.ENSMUSP00000007708,10090.ENSMUSP00000023085,10090.ENSMUSP00000034848,10090.ENSMUSP00000053101,10090.ENSMUSP00000114144,10090.ENSMUSP00000136313	Ppp2r1a,Ndufa6,Psma4,Ppp3ca,Gnao1,Ndufa12
GO:0043229	intracellular organelle	18	10645	0.23	0.0049	10090.ENSMUSP00000007708,10090.ENSMUSP00000020630,10090.ENSMUSP00000022293,10090.ENSMUSP00000022629,10090.ENSMUSP00000023085,10090.ENSMUSP00000023116,10090.ENSMUSP00000025239,10090.ENSMUSP00000029266,10090.ENSMUSP00000034848,10090.ENSMUSP00000041347,10090.ENSMUSP00000053101,10090.ENSMUSP00000064691,10090.ENSMUSP00000066181,10090.ENSMUSP00000073847,10090.ENSMUSP00000088618,10090.ENSMUSP00000097874…	Ppp2r1a,Hspa4,Vdac2,Dpysl2,Ndufa6,Aco2,Bin1,Anxa5,Psma4,Ina,Ppp3ca,Gfap,Immt,Cpne6,Dnm1,Prkcg,Vdac1,Ndufa12
GO:0005886	plasma membrane	11	4328	0.41	0.005	10090.ENSMUSP00000007708,10090.ENSMUSP00000022629,10090.ENSMUSP00000025239,10090.ENSMUSP00000029078,10090.ENSMUSP00000029266,10090.ENSMUSP00000053101,10090.ENSMUSP00000073847,10090.ENSMUSP00000088618,10090.ENSMUSP00000097874,10090.ENSMUSP00000099819,10090.ENSMUSP00000114144	Ppp2r1a,Dpysl2,Bin1,Car2,Anxa5,Ppp3ca,Cpne6,Dnm1,Prkcg,Vdac1,Gnao1
GO:0031982	vesicle	7	1837	0.58	0.0054	10090.ENSMUSP00000020630,10090.ENSMUSP00000022293,10090.ENSMUSP00000025239,10090.ENSMUSP00000029266,10090.ENSMUSP00000073847,10090.ENSMUSP00000088618,10090.ENSMUSP00000099819	Hspa4,Vdac2,Bin1,Anxa5,Cpne6,Dnm1,Vdac1
GO:0098552	side of membrane	4	514	0.89	0.0054	10090.ENSMUSP00000029266,10090.ENSMUSP00000053101,10090.ENSMUSP00000064691,10090.ENSMUSP00000114144	Anxa5,Ppp3ca,Gfap,Gnao1
GO:0099513	polymeric cytoskeletal fiber	4	581	0.84	0.008	10090.ENSMUSP00000025239,10090.ENSMUSP00000041347,10090.ENSMUSP00000064691,10090.ENSMUSP00000088618	Bin1,Ina,Gfap,Dnm1
GO:0031090	organelle membrane	8	2740	0.47	0.011	10090.ENSMUSP00000022293,10090.ENSMUSP00000023085,10090.ENSMUSP00000041347,10090.ENSMUSP00000064691,10090.ENSMUSP00000066181,10090.ENSMUSP00000088618,10090.ENSMUSP00000099819,10090.ENSMUSP00000136313	Vdac2,Ndufa6,Ina,Gfap,Immt,Dnm1,Vdac1,Ndufa12
GO:0031410	cytoplasmic vesicle	6	1710	0.55	0.016	10090.ENSMUSP00000022293,10090.ENSMUSP00000025239,10090.ENSMUSP00000029266,10090.ENSMUSP00000073847,10090.ENSMUSP00000088618,10090.ENSMUSP00000099819	Vdac2,Bin1,Anxa5,Cpne6,Dnm1,Vdac1
GO:0005882	intermediate filament	2	120	1.22	0.0178	10090.ENSMUSP00000041347,10090.ENSMUSP00000064691	Ina,Gfap
GO:0043227	membrane-bounded organelle	16	9775	0.21	0.0182	10090.ENSMUSP00000020630,10090.ENSMUSP00000022293,10090.ENSMUSP00000023085,10090.ENSMUSP00000023116,10090.ENSMUSP00000025239,10090.ENSMUSP00000029266,10090.ENSMUSP00000034848,10090.ENSMUSP00000041347,10090.ENSMUSP00000053101,10090.ENSMUSP00000064691,10090.ENSMUSP00000066181,10090.ENSMUSP00000073847,10090.ENSMUSP00000088618,10090.ENSMUSP00000097874,10090.ENSMUSP00000099819,10090.ENSMUSP00000136313	Hspa4,Vdac2,Ndufa6,Aco2,Bin1,Anxa5,Psma4,Ina,Ppp3ca,Gfap,Immt,Cpne6,Dnm1,Prkcg,Vdac1,Ndufa12
GO:0005911	cell-cell junction	3	417	0.86	0.0214	10090.ENSMUSP00000029266,10090.ENSMUSP00000053101,10090.ENSMUSP00000097874	Anxa5,Ppp3ca,Prkcg
GO:0043231	intracellular membrane-bounded organelle	15	9088	0.22	0.0257	10090.ENSMUSP00000020630,10090.ENSMUSP00000022293,10090.ENSMUSP00000023085,10090.ENSMUSP00000023116,10090.ENSMUSP00000025239,10090.ENSMUSP00000029266,10090.ENSMUSP00000034848,10090.ENSMUSP00000041347,10090.ENSMUSP00000053101,10090.ENSMUSP00000064691,10090.ENSMUSP00000066181,10090.ENSMUSP00000088618,10090.ENSMUSP00000097874,10090.ENSMUSP00000099819,10090.ENSMUSP00000136313	Hspa4,Vdac2,Ndufa6,Aco2,Bin1,Anxa5,Psma4,Ina,Ppp3ca,Gfap,Immt,Dnm1,Prkcg,Vdac1,Ndufa12
GO:0005741	mitochondrial outer membrane	2	165	1.08	0.0305	10090.ENSMUSP00000022293,10090.ENSMUSP00000099819	Vdac2,Vdac1
GO:0043204	perikaryon	2	170	1.07	0.0318	10090.ENSMUSP00000029266,10090.ENSMUSP00000073847	Anxa5,Cpne6
GO:0009898	cytoplasmic side of plasma membrane	2	177	1.05	0.0339	10090.ENSMUSP00000053101,10090.ENSMUSP00000114144	Ppp3ca,Gnao1
GO:0036464	cytoplasmic ribonucleoprotein granule	2	182	1.04	0.0352	10090.ENSMUSP00000034848,10090.ENSMUSP00000041347	Psma4,Ina

## Sheet: enrichment.Function
#term ID	term description	observed gene count	background gene count	strength	false discovery rate	matching proteins in your network (IDs)	matching proteins in your network (labels)
GO:0015288	porin activity	2	6	2.52	0.005	10090.ENSMUSP00000022293,10090.ENSMUSP00000099819	Vdac2,Vdac1
GO:0019900	kinase binding	6	737	0.91	0.0063	10090.ENSMUSP00000004140,10090.ENSMUSP00000022629,10090.ENSMUSP00000029266,10090.ENSMUSP00000064691,10090.ENSMUSP00000088618,10090.ENSMUSP00000099819	Gstm1,Dpysl2,Anxa5,Gfap,Dnm1,Vdac1
GO:0008308	voltage-gated anion channel activity	2	15	2.13	0.008	10090.ENSMUSP00000022293,10090.ENSMUSP00000099819	Vdac2,Vdac1
GO:0046982	protein heterodimerization activity	5	565	0.95	0.0097	10090.ENSMUSP00000004140,10090.ENSMUSP00000007708,10090.ENSMUSP00000025239,10090.ENSMUSP00000041347,10090.ENSMUSP00000053101	Gstm1,Ppp2r1a,Bin1,Ina,Ppp3ca
GO:0003824	catalytic activity	13	5239	0.4	0.013	10090.ENSMUSP00000004140,10090.ENSMUSP00000007708,10090.ENSMUSP00000022629,10090.ENSMUSP00000023116,10090.ENSMUSP00000029078,10090.ENSMUSP00000029266,10090.ENSMUSP00000034848,10090.ENSMUSP00000053101,10090.ENSMUSP00000088618,10090.ENSMUSP00000097874,10090.ENSMUSP00000103267,10090.ENSMUSP00000114144,10090.ENSMUSP00000136313	Gstm1,Ppp2r1a,Dpysl2,Aco2,Car2,Anxa5,Psma4,Ppp3ca,Dnm1,Prkcg,Ldha,Gnao1,Ndufa12
GO:0019901	protein kinase binding	5	659	0.88	0.013	10090.ENSMUSP00000004140,10090.ENSMUSP00000022629,10090.ENSMUSP00000029266,10090.ENSMUSP00000088618,10090.ENSMUSP00000099819	Gstm1,Dpysl2,Anxa5,Dnm1,Vdac1
GO:0044877	protein-containing complex binding	6	1094	0.74	0.0133	10090.ENSMUSP00000020630,10090.ENSMUSP00000025239,10090.ENSMUSP00000064691,10090.ENSMUSP00000088618,10090.ENSMUSP00000099819,10090.ENSMUSP00000114144	Hspa4,Bin1,Gfap,Dnm1,Vdac1,Gnao1
GO:0019899	enzyme binding	8	2175	0.57	0.0169	10090.ENSMUSP00000004140,10090.ENSMUSP00000022629,10090.ENSMUSP00000025239,10090.ENSMUSP00000029266,10090.ENSMUSP00000053101,10090.ENSMUSP00000064691,10090.ENSMUSP00000088618,10090.ENSMUSP00000099819	Gstm1,Dpysl2,Bin1,Anxa5,Ppp3ca,Gfap,Dnm1,Vdac1
GO:0016787	hydrolase activity	8	2259	0.55	0.0196	10090.ENSMUSP00000007708,10090.ENSMUSP00000022629,10090.ENSMUSP00000029078,10090.ENSMUSP00000029266,10090.ENSMUSP00000034848,10090.ENSMUSP00000053101,10090.ENSMUSP00000088618,10090.ENSMUSP00000114144	Ppp2r1a,Dpysl2,Car2,Anxa5,Psma4,Ppp3ca,Dnm1,Gnao1
GO:0016836	hydro-lyase activity	2	52	1.59	0.0225	10090.ENSMUSP00000023116,10090.ENSMUSP00000029078	Aco2,Car2
GO:0004722	protein serine/threonine phosphatase activity	2	58	1.54	0.0254	10090.ENSMUSP00000007708,10090.ENSMUSP00000053101	Ppp2r1a,Ppp3ca
GO:0046983	protein dimerization activity	6	1343	0.65	0.0254	10090.ENSMUSP00000004140,10090.ENSMUSP00000007708,10090.ENSMUSP00000025239,10090.ENSMUSP00000041347,10090.ENSMUSP00000053101,10090.ENSMUSP00000088618	Gstm1,Ppp2r1a,Bin1,Ina,Ppp3ca,Dnm1
GO:0042277	peptide binding	3	280	1.03	0.0336	10090.ENSMUSP00000004140,10090.ENSMUSP00000029266,10090.ENSMUSP00000053101	Gstm1,Anxa5,Ppp3ca
GO:0072341	modified amino acid binding	2	80	1.4	0.0353	10090.ENSMUSP00000004140,10090.ENSMUSP00000073847	Gstm1,Cpne6

## Sheet: enrichment.RCTM
#term ID	term description	observed gene count	background gene count	strength	false discovery rate	matching proteins in your network (IDs)	matching proteins in your network (labels)
MMU-1428517	The citric acid (TCA) cycle and respiratory electron transport	5	121	1.62	1.23e-06	10090.ENSMUSP00000023085,10090.ENSMUSP00000023116,10090.ENSMUSP00000099819,10090.ENSMUSP00000103267,10090.ENSMUSP00000136313	Ndufa6,Aco2,Vdac1,Ldha,Ndufa12
MMU-1168372	Downstream signaling events of B Cell Receptor (BCR)	2	59	1.53	0.0075	10090.ENSMUSP00000034848,10090.ENSMUSP00000053101	Psma4,Ppp3ca
MMU-109582	Hemostasis	3	484	0.79	0.0361	10090.ENSMUSP00000007708,10090.ENSMUSP00000029266,10090.ENSMUSP00000097874	Ppp2r1a,Anxa5,Prkcg

## Sheet: enrichment.PMID
#term ID	term description	observed gene count	background gene count	strength	false discovery rate	matching proteins in your network (IDs)	matching proteins in your network (labels)
PMID:22350622	(2012) Phosphoproteomic differences in major depressive disorder postmortem brains indicate effects on synaptic function.	5	33	2.18	1.81e-05	10090.ENSMUSP00000022629,10090.ENSMUSP00000023116,10090.ENSMUSP00000041347,10090.ENSMUSP00000088618,10090.ENSMUSP00000103267	Dpysl2,Aco2,Ina,Dnm1,Ldha
PMID:29245059	(2018) Proteomic analysis of six- and twelve-month hippocampus and cerebellum in a murine Down syndrome model.	5	44	2.06	2.46e-05	10090.ENSMUSP00000004140,10090.ENSMUSP00000022629,10090.ENSMUSP00000029078,10090.ENSMUSP00000064691,10090.ENSMUSP00000088618	Gstm1,Dpysl2,Car2,Gfap,Dnm1
PMID:27742266	(2017) Proteomic analysis of mucopolysaccharidosis I mouse brain with two-dimensional polyacrylamide gel electrophoresis.	5	41	2.09	2.46e-05	10090.ENSMUSP00000004140,10090.ENSMUSP00000022629,10090.ENSMUSP00000064691,10090.ENSMUSP00000088618,10090.ENSMUSP00000114144	Gstm1,Dpysl2,Gfap,Dnm1,Gnao1
PMID:18806874	(2008) Preventing mitochondrial fission impairs mitochondrial function and leads to loss of mitochondrial DNA.	4	13	2.49	2.67e-05	10090.ENSMUSP00000029266,10090.ENSMUSP00000088618,10090.ENSMUSP00000099819,10090.ENSMUSP00000103267	Anxa5,Dnm1,Vdac1,Ldha
PMID:26837425	(2016) Clinical implications from proteomic studies in neurodegenerative diseases: lessons from mitochondrial proteins.	5	57	1.94	4.6e-05	10090.ENSMUSP00000022293,10090.ENSMUSP00000023116,10090.ENSMUSP00000029078,10090.ENSMUSP00000029266,10090.ENSMUSP00000099819	Vdac2,Aco2,Car2,Anxa5,Vdac1
PMID:25157209	(2013) Protein expression dynamics during postnatal mouse brain development.	4	19	2.32	6.6e-05	10090.ENSMUSP00000022629,10090.ENSMUSP00000034848,10090.ENSMUSP00000088618,10090.ENSMUSP00000099819	Dpysl2,Psma4,Dnm1,Vdac1
PMID:26550561	(2015) Evidence of Mitochondrial Dysfunction within the Complex Genetic Etiology of Schizophrenia.	6	170	1.55	0.00014	10090.ENSMUSP00000022293,10090.ENSMUSP00000023085,10090.ENSMUSP00000023116,10090.ENSMUSP00000066181,10090.ENSMUSP00000099819,10090.ENSMUSP00000103267	Vdac2,Ndufa6,Aco2,Immt,Vdac1,Ldha
PMID:23738220	(2013) Chronic phencyclidine increases synapsin-1 and synaptic adaptation proteins in the medial prefrontal cortex.	4	25	2.21	0.00014	10090.ENSMUSP00000022629,10090.ENSMUSP00000023116,10090.ENSMUSP00000025239,10090.ENSMUSP00000099819	Dpysl2,Aco2,Bin1,Vdac1
PMID:24781191	(2014) Silencing VDAC1 Expression by siRNA Inhibits Cancer Cell Proliferation and Tumor Growth In Vivo.	3	5	2.78	0.00033	10090.ENSMUSP00000022293,10090.ENSMUSP00000029266,10090.ENSMUSP00000099819	Vdac2,Anxa5,Vdac1
PMID:29634780	(2018) Proteomic analysis of human epileptic neocortex predicts vascular and glial changes in epileptic regions.	4	36	2.05	0.0004	10090.ENSMUSP00000022629,10090.ENSMUSP00000029078,10090.ENSMUSP00000073847,10090.ENSMUSP00000114144	Dpysl2,Car2,Cpne6,Gnao1
PMID:28376086	(2017) Novel insights into SLC25A46-related pathologies in a genetic mouse model.	4	38	2.02	0.0004	10090.ENSMUSP00000022293,10090.ENSMUSP00000064691,10090.ENSMUSP00000066181,10090.ENSMUSP00000099819	Vdac2,Gfap,Immt,Vdac1
PMID:27034165	(2016) Spatial memory impairment by TRPC1 depletion is ameliorated by environmental enrichment.	4	37	2.03	0.0004	10090.ENSMUSP00000022293,10090.ENSMUSP00000022629,10090.ENSMUSP00000023116,10090.ENSMUSP00000041347	Vdac2,Dpysl2,Aco2,Ina
PMID:27536020	(2016) Efficacy of Anti-Epileptic Drugs in the Treatment of Tumor and Its Associated Epilepsy: An in vitro Perspective.	3	6	2.7	0.0004	10090.ENSMUSP00000029078,10090.ENSMUSP00000029266,10090.ENSMUSP00000064691	Car2,Anxa5,Gfap
PMID:21515431	(2011) Quantitative proteomics analysis of phosphorylated proteins in the hippocampus of Alzheimer's disease subjects.	4	37	2.03	0.0004	10090.ENSMUSP00000022629,10090.ENSMUSP00000025239,10090.ENSMUSP00000066181,10090.ENSMUSP00000114144	Dpysl2,Bin1,Immt,Gnao1
PMID:15979213	(2006) Quantitative proteomics analysis of differential protein expression and oxidative modification of specific proteins in the brains of old mice.	3	6	2.7	0.0004	10090.ENSMUSP00000022629,10090.ENSMUSP00000041347,10090.ENSMUSP00000088618	Dpysl2,Ina,Dnm1
PMID:22767450	(2013) Ethanol influences on Bax associations with mitochondrial membrane proteins in neonatal rat cerebellum.	3	9	2.52	0.00072	10090.ENSMUSP00000029266,10090.ENSMUSP00000066181,10090.ENSMUSP00000099819	Anxa5,Immt,Vdac1
PMID:18703168	(2009) Proteomics in animal models of Alzheimer's and Parkinson's diseases.	4	49	1.91	0.00075	10090.ENSMUSP00000022293,10090.ENSMUSP00000029078,10090.ENSMUSP00000029266,10090.ENSMUSP00000088618	Vdac2,Car2,Anxa5,Dnm1
PMID:31201651	(2019) Altered Levels of Proteins and Phosphoproteins, in the Absence of Early Causative Transcriptional Changes, Shape the Molecular Pathogenesis in the Brain of Young Presymptomatic Ki91 SCA3MJD Mouse.	6	272	1.34	0.00081	10090.ENSMUSP00000007708,10090.ENSMUSP00000022629,10090.ENSMUSP00000053101,10090.ENSMUSP00000088618,10090.ENSMUSP00000097874,10090.ENSMUSP00000099819	Ppp2r1a,Dpysl2,Ppp3ca,Dnm1,Prkcg,Vdac1
PMID:26727366	(2016) Characterization of Oyster Voltage-Dependent Anion Channel 2 (VDAC2) Suggests Its Involvement in Apoptosis and Host Defense.	3	10	2.48	0.00081	10090.ENSMUSP00000022293,10090.ENSMUSP00000029266,10090.ENSMUSP00000099819	Vdac2,Anxa5,Vdac1
PMID:24448406	(2014) The splicing regulator PTBP2 controls a program of embryonic splicing required for neuronal maturation.	4	51	1.9	0.00081	10090.ENSMUSP00000025239,10090.ENSMUSP00000053101,10090.ENSMUSP00000064691,10090.ENSMUSP00000088618	Bin1,Ppp3ca,Gfap,Dnm1
PMID:25470616	(2014) Proteomic analysis of lymphoblastoid cells from Nasu-Hakola patients: a step forward in our understanding of this neurodegenerative disorder.	4	53	1.88	0.00081	10090.ENSMUSP00000022293,10090.ENSMUSP00000053101,10090.ENSMUSP00000099819,10090.ENSMUSP00000103267	Vdac2,Ppp3ca,Vdac1,Ldha
PMID:19222995	(2009) Regulation of ROCKII by localization to membrane compartments and binding to DynaminI.	3	10	2.48	0.00081	10090.ENSMUSP00000022629,10090.ENSMUSP00000064691,10090.ENSMUSP00000088618	Dpysl2,Gfap,Dnm1
PMID:22958206	(2012) Increased age of transformed mouse neural progenitorstem cells recapitulates age-dependent clinical features of human glioma malignancy.	3	11	2.44	0.00083	10090.ENSMUSP00000029266,10090.ENSMUSP00000064691,10090.ENSMUSP00000103267	Anxa5,Gfap,Ldha
PMID:28052246	(2017) Synucleins Have Multiple Effects on Presynaptic Architecture.	3	12	2.4	0.00099	10090.ENSMUSP00000025239,10090.ENSMUSP00000029266,10090.ENSMUSP00000088618	Bin1,Anxa5,Dnm1
PMID:30628716	(2019) miR-29a ameliorates ischemic injury of astrocytes in vitro by targeting the water channel protein aquaporin 4.	3	13	2.36	0.0012	10090.ENSMUSP00000029266,10090.ENSMUSP00000064691,10090.ENSMUSP00000099819	Anxa5,Gfap,Vdac1
PMID:28275724	(2017) Mitochondrial metabolic regulation by GRP78.	3	13	2.36	0.0012	10090.ENSMUSP00000022293,10090.ENSMUSP00000053101,10090.ENSMUSP00000099819	Vdac2,Ppp3ca,Vdac1
PMID:30635167	(2018) Lipids and lipoxidation in human brain aging. Mitochondrial ATP-synthase as a key lipoxidation target.	4	64	1.8	0.0013	10090.ENSMUSP00000022629,10090.ENSMUSP00000023116,10090.ENSMUSP00000064691,10090.ENSMUSP00000088618	Dpysl2,Aco2,Gfap,Dnm1
PMID:28498475	(2017) Targeting hexokinase 2 inhibition promotes radiosensitization in HPV16 E7-induced cervical cancer and suppresses tumor growth.	3	15	2.3	0.0013	10090.ENSMUSP00000029266,10090.ENSMUSP00000099819,10090.ENSMUSP00000103267	Anxa5,Vdac1,Ldha
PMID:29114203	(2017) Collagen VI Null Mice as a Model for Early Onset Muscle Decline in Aging.	4	65	1.79	0.0013	10090.ENSMUSP00000020630,10090.ENSMUSP00000023116,10090.ENSMUSP00000066181,10090.ENSMUSP00000099819	Hspa4,Aco2,Immt,Vdac1
PMID:25522407	(2014) Synaptoproteomic analysis of a rat gene-environment model of depression reveals involvement of energy metabolism and cellular remodeling pathways.	3	14	2.33	0.0013	10090.ENSMUSP00000022629,10090.ENSMUSP00000041347,10090.ENSMUSP00000088618	Dpysl2,Ina,Dnm1
PMID:23231993	(2013) Alzheimer disease periventricular white matter lesions exhibit specific proteomic profile alterations.	3	14	2.33	0.0013	10090.ENSMUSP00000041347,10090.ENSMUSP00000064691,10090.ENSMUSP00000099819	Ina,Gfap,Vdac1
PMID:22431751	(2012) A novel patch assembly domain in Num1 mediates dynein anchoring at the cortex during spindle positioning.	3	14	2.33	0.0013	10090.ENSMUSP00000025239,10090.ENSMUSP00000088618,10090.ENSMUSP00000114144	Bin1,Dnm1,Gnao1
PMID:21647399	(2011) The hippocampal neuroproteome with aging and cognitive decline: past progress and future directions.	4	67	1.78	0.0013	10090.ENSMUSP00000064691,10090.ENSMUSP00000073847,10090.ENSMUSP00000088618,10090.ENSMUSP00000099819	Gfap,Cpne6,Dnm1,Vdac1
PMID:31355153	(2019) Thymic Microenvironment Is Modified by Malnutrition and Leishmania infantum Infection.	4	69	1.76	0.0014	10090.ENSMUSP00000022629,10090.ENSMUSP00000023116,10090.ENSMUSP00000029266,10090.ENSMUSP00000103267	Dpysl2,Aco2,Anxa5,Ldha
PMID:19706873	(2009) The VDAC2-BAK rheostat controls thymocyte survival.	3	16	2.27	0.0014	10090.ENSMUSP00000022293,10090.ENSMUSP00000029266,10090.ENSMUSP00000099819	Vdac2,Anxa5,Vdac1
PMID:16893972	(2006) The mitochondrial protein Bak is pivotal for gliotoxin-induced apoptosis and a critical host factor of Aspergillus fumigatus virulence in mice.	3	16	2.27	0.0014	10090.ENSMUSP00000022293,10090.ENSMUSP00000029266,10090.ENSMUSP00000099819	Vdac2,Anxa5,Vdac1
PMID:19640925	(2009) Molecular correlates of axonal and synaptic pathology in mouse models of Batten disease.	3	17	2.25	0.0016	10090.ENSMUSP00000022293,10090.ENSMUSP00000022629,10090.ENSMUSP00000099819	Vdac2,Dpysl2,Vdac1
PMID:29747160	(2018) Targeting Liver Cancer and Associated Pathologies in Mice with a Mitochondrial VDAC1-Based Peptide.	3	18	2.22	0.0018	10090.ENSMUSP00000029266,10090.ENSMUSP00000099819,10090.ENSMUSP00000103267	Anxa5,Vdac1,Ldha
PMID:29029479	(2017) The genetically engineered drug rhCNB induces apoptosis via a mitochondrial route in tumor cells.	3	18	2.22	0.0018	10090.ENSMUSP00000029266,10090.ENSMUSP00000053101,10090.ENSMUSP00000099819	Anxa5,Ppp3ca,Vdac1
PMID:31390562	(2019) Intense Light-Mediated Circadian Cardioprotection via Transcriptional Reprogramming of the Endothelium.	3	19	2.2	0.002	10090.ENSMUSP00000023116,10090.ENSMUSP00000099819,10090.ENSMUSP00000103267	Aco2,Vdac1,Ldha
PMID:22424240	(2012) Comparative mitochondrial proteomics: perspective in human diseases.	3	19	2.2	0.002	10090.ENSMUSP00000022293,10090.ENSMUSP00000029266,10090.ENSMUSP00000099819	Vdac2,Anxa5,Vdac1
PMID:31443184	(2019) Synthetic Polyclonal-Derived CDR Peptides as an Innovative Strategy in Glaucoma Therapy.	3	20	2.18	0.0022	10090.ENSMUSP00000022293,10090.ENSMUSP00000029078,10090.ENSMUSP00000064691	Vdac2,Car2,Gfap
PMID:31745212	(2019) PKCgamma promotes axonal remodeling in the cortico-spinal tract via GSK3betabeta-catenin signaling after traumatic brain injury.	3	21	2.16	0.0022	10090.ENSMUSP00000029266,10090.ENSMUSP00000064691,10090.ENSMUSP00000097874	Anxa5,Gfap,Prkcg
PMID:28570644	(2017) Comparison of the adolescent and adult mouse prefrontal cortex proteome.	3	20	2.18	0.0022	10090.ENSMUSP00000022629,10090.ENSMUSP00000088618,10090.ENSMUSP00000099819	Dpysl2,Dnm1,Vdac1
PMID:28672859	(2017) Astrocytic Expression of GSTA4 Is Associated to Dopaminergic Neuroprotection in a Rat 6-OHDA Model of Parkinson's Disease.	3	20	2.18	0.0022	10090.ENSMUSP00000004140,10090.ENSMUSP00000064691,10090.ENSMUSP00000073847	Gstm1,Gfap,Cpne6
PMID:27785460	(2016) Involvement of Brain-Enriched Guanylate Kinase-Associated Protein (BEGAIN) in Chronic Pain after Peripheral Nerve Injury.	3	20	2.18	0.0022	10090.ENSMUSP00000064691,10090.ENSMUSP00000097874,10090.ENSMUSP00000099819	Gfap,Prkcg,Vdac1
PMID:27920753	(2016) Neuroproteomics and Systems Biology Approach to Identify Temporal Biomarker Changes Post Experimental Traumatic Brain Injury in Rats.	3	21	2.16	0.0022	10090.ENSMUSP00000029266,10090.ENSMUSP00000064691,10090.ENSMUSP00000103267	Anxa5,Gfap,Ldha
PMID:22970818	(2012) Methyljasmonate displays in vitro and in vivo activity against multiple myeloma cells.	3	21	2.16	0.0022	10090.ENSMUSP00000022293,10090.ENSMUSP00000029266,10090.ENSMUSP00000099819	Vdac2,Anxa5,Vdac1
PMID:22988443	(2012) Cancer cell growth and survival as a system-level property sustained by enhanced glycolysis and mitochondrial metabolic remodeling.	3	20	2.18	0.0022	10090.ENSMUSP00000022293,10090.ENSMUSP00000099819,10090.ENSMUSP00000103267	Vdac2,Vdac1,Ldha
PMID:29988084	(2018) Shank3 mutation in a mouse model of autism leads to changes in the S-nitroso-proteome and affects key proteins involved in vesicle release and synaptic function.	3	23	2.12	0.0027	10090.ENSMUSP00000053101,10090.ENSMUSP00000088618,10090.ENSMUSP00000114144	Ppp3ca,Dnm1,Gnao1
PMID:21147271	(2011) Blood cells from Friedreich ataxia patients harbor frataxin deficiency without a loss of mitochondrial function.	3	23	2.12	0.0027	10090.ENSMUSP00000023116,10090.ENSMUSP00000029266,10090.ENSMUSP00000099819	Aco2,Anxa5,Vdac1
PMID:20164570	(2010) Oxidatively modified glyceraldehyde-3-phosphate dehydrogenase (GAPDH) and Alzheimer's disease: many pathways to neurodegeneration.	3	23	2.12	0.0027	10090.ENSMUSP00000022629,10090.ENSMUSP00000029078,10090.ENSMUSP00000099819	Dpysl2,Car2,Vdac1
PMID:21084727	(2010) A STAT3-mediated metabolic switch is involved in tumour transformation and STAT3 addiction.	3	23	2.12	0.0027	10090.ENSMUSP00000023085,10090.ENSMUSP00000029266,10090.ENSMUSP00000099819	Ndufa6,Anxa5,Vdac1
PMID:29844190	(2018) Local apoptotic-like mechanisms underlie complement-mediated synaptic pruning.	3	24	2.1	0.0028	10090.ENSMUSP00000023116,10090.ENSMUSP00000029266,10090.ENSMUSP00000099819	Aco2,Anxa5,Vdac1
PMID:23702662	(2013) Telmisartan exerts pleiotropic effects in endothelial cells and promotes endothelial cell quiescence and survival.	3	24	2.1	0.0028	10090.ENSMUSP00000022293,10090.ENSMUSP00000029266,10090.ENSMUSP00000099819	Vdac2,Anxa5,Vdac1
PMID:29269856	(2017) Proteomic investigation of effects of hydroxysafflor yellow A in oxidized low-density lipoprotein-induced endothelial injury.	3	25	2.08	0.003	10090.ENSMUSP00000022293,10090.ENSMUSP00000029266,10090.ENSMUSP00000099819	Vdac2,Anxa5,Vdac1
PMID:25566070	(2014) Pathogenic mechanisms in centronuclear myopathies.	3	25	2.08	0.003	10090.ENSMUSP00000025239,10090.ENSMUSP00000029266,10090.ENSMUSP00000088618	Bin1,Anxa5,Dnm1
PMID:22363258	(2012) GSK3 as a Sensor Determining Cell Fate in the Brain.	3	25	2.08	0.003	10090.ENSMUSP00000022629,10090.ENSMUSP00000088618,10090.ENSMUSP00000099819	Dpysl2,Dnm1,Vdac1
PMID:20875800	(2010) Involvement of Stat3 in mouse brain development and sexual dimorphism: a proteomics approach.	3	25	2.08	0.003	10090.ENSMUSP00000022293,10090.ENSMUSP00000023116,10090.ENSMUSP00000088618	Vdac2,Aco2,Dnm1
PMID:21242296	(2011) Hexokinase 2 is a key mediator of aerobic glycolysis and promotes tumor growth in human glioblastoma multiforme.	3	27	2.05	0.0035	10090.ENSMUSP00000029266,10090.ENSMUSP00000064691,10090.ENSMUSP00000103267	Anxa5,Gfap,Ldha
PMID:31924226	(2020) VGF-derived peptide TLQP-21 modulates microglial function through C3aR1 signaling pathways and reduces neuropathology in 5xFAD mice.	3	28	2.03	0.0038	10090.ENSMUSP00000022629,10090.ENSMUSP00000029266,10090.ENSMUSP00000064691	Dpysl2,Anxa5,Gfap
PMID:30919030	(2019) Ketogenic diet ameliorates axonal defects and promotes myelination in Pelizaeus-Merzbacher disease.	3	28	2.03	0.0038	10090.ENSMUSP00000023116,10090.ENSMUSP00000029078,10090.ENSMUSP00000064691	Aco2,Car2,Gfap
PMID:26742647	(2016) 17beta-estradiol counteracts neuropathic pain: a behavioural, immunohistochemical, and proteomic investigation on sex-related differences in mice.	3	28	2.03	0.0038	10090.ENSMUSP00000029266,10090.ENSMUSP00000041347,10090.ENSMUSP00000064691	Anxa5,Ina,Gfap
PMID:23721421	(2013) In-depth proteomic analysis of mouse cochlear sensory epithelium by mass spectrometry.	3	28	2.03	0.0038	10090.ENSMUSP00000022293,10090.ENSMUSP00000025239,10090.ENSMUSP00000073847	Vdac2,Bin1,Cpne6
PMID:23301088	(2013) RNA-Seq profiling of spinal cord motor neurons from a presymptomatic SOD1 ALS mouse.	3	30	2	0.0043	10090.ENSMUSP00000020630,10090.ENSMUSP00000053101,10090.ENSMUSP00000064691	Hspa4,Ppp3ca,Gfap
PMID:21368863	(2010) Alterations of brain and cerebellar proteomes linked to ABeta and tau pathology in a female triple-transgenic murine model of Alzheimer's disease.	3	30	2	0.0043	10090.ENSMUSP00000022629,10090.ENSMUSP00000029078,10090.ENSMUSP00000088618	Dpysl2,Car2,Dnm1
PMID:28251674	(2017) Microglial repopulation resolves inflammation and promotes brain recovery after injury.	3	31	1.99	0.0046	10090.ENSMUSP00000025239,10090.ENSMUSP00000029266,10090.ENSMUSP00000064691	Bin1,Anxa5,Gfap
PMID:24667214	(2014) Proteomics analysis of the DF-1 chicken fibroblasts infected with avian reovirus strain S1133.	3	31	1.99	0.0046	10090.ENSMUSP00000022293,10090.ENSMUSP00000029266,10090.ENSMUSP00000099819	Vdac2,Anxa5,Vdac1
PMID:32110715	(2019) Experimental autoimmune encephalomyelitis in the common marmoset: a translationally relevant model for the cause and course of multiple sclerosis.	3	33	1.96	0.0049	10090.ENSMUSP00000029078,10090.ENSMUSP00000029266,10090.ENSMUSP00000064691	Car2,Anxa5,Gfap
PMID:29562527	(2018) Oxidative Stress, Amyloid-Beta Peptide, and Altered Key Molecular Pathways in the Pathogenesis and Progression of Alzheimer's Disease.	3	33	1.96	0.0049	10090.ENSMUSP00000022293,10090.ENSMUSP00000022629,10090.ENSMUSP00000099819	Vdac2,Dpysl2,Vdac1
PMID:28712653	(2017) Neural Circuit-Specialized Astrocytes: Transcriptomic, Proteomic, Morphological, and Functional Evidence.	3	32	1.97	0.0049	10090.ENSMUSP00000022629,10090.ENSMUSP00000029078,10090.ENSMUSP00000064691	Dpysl2,Car2,Gfap
PMID:26842627	(2016) Differential effect of lithium on cell number in the hippocampus and prefrontal cortex in adult mice: a stereological study.	2	2	3	0.0049	10090.ENSMUSP00000029078,10090.ENSMUSP00000064691	Car2,Gfap
PMID:25860993	(2015) Dual mechanism of ion permeation through VDAC revealed with inorganic phosphate ions and phosphate metabolites.	2	2	3	0.0049	10090.ENSMUSP00000022293,10090.ENSMUSP00000099819	Vdac2,Vdac1
PMID:26070306	(2015) Evaluation of the anatomical and functional consequences of repetitive mild cervical contusion using a model of spinal concussion.	2	2	3	0.0049	10090.ENSMUSP00000064691,10090.ENSMUSP00000097874	Gfap,Prkcg
PMID:26417093	(2015) Motifs of VDAC2 required for mitochondrial Bak import and tBid-induced apoptosis.	2	2	3	0.0049	10090.ENSMUSP00000022293,10090.ENSMUSP00000099819	Vdac2,Vdac1
PMID:25130399	(2014) Mitochondrial complex I activity suppresses inflammation and enhances bone resorption by shifting macrophage-osteoclast polarization.	3	32	1.97	0.0049	10090.ENSMUSP00000023116,10090.ENSMUSP00000029078,10090.ENSMUSP00000029266	Aco2,Car2,Anxa5
PMID:22916271	(2012) Human mesenchymal stem cell expression program upon extended ex-vivo cultivation, as revealed by 2-DE-based quantitative proteomics.	3	33	1.96	0.0049	10090.ENSMUSP00000022629,10090.ENSMUSP00000029266,10090.ENSMUSP00000099819	Dpysl2,Anxa5,Vdac1
PMID:11311949	(2001) VDAC2 (porin-2) expression pattern and localization in the bovine testis.	2	2	3	0.0049	10090.ENSMUSP00000022293,10090.ENSMUSP00000099819	Vdac2,Vdac1
PMID:8734438	(1996) The 66-kDa neurofilament protein (NF-66): sequence analysis and evolution.	2	2	3	0.0049	10090.ENSMUSP00000041347,10090.ENSMUSP00000064691	Ina,Gfap
PMID:31488423	(2019) Mitochondrial NIX Promotes Tumor Survival in the Hypoxic Niche of Glioblastoma.	3	34	1.95	0.005	10090.ENSMUSP00000029266,10090.ENSMUSP00000064691,10090.ENSMUSP00000103267	Anxa5,Gfap,Ldha
PMID:32241177	(2020) Unbiased Proteomic Approach Identifies Pathobiological Profiles in the Brains of Preclinical Models of Repetitive Mild Traumatic Brain Injury, Tauopathy, and Amyloidosis.	3	35	1.93	0.0054	10090.ENSMUSP00000029078,10090.ENSMUSP00000041347,10090.ENSMUSP00000064691	Car2,Ina,Gfap
PMID:29698587	(2018) Selective induction of cancer cell death by VDAC1-based peptides and their potential use in cancer therapy.	3	35	1.93	0.0054	10090.ENSMUSP00000029266,10090.ENSMUSP00000099819,10090.ENSMUSP00000103267	Anxa5,Vdac1,Ldha
PMID:30364218	(2018) Elevated Autoantibodies in Subacute Human Spinal Cord Injury Are Naturally Occurring Antibodies.	3	36	1.92	0.0057	10090.ENSMUSP00000022629,10090.ENSMUSP00000029078,10090.ENSMUSP00000029266	Dpysl2,Car2,Anxa5
PMID:21847114	(2011) Oncogenic K-Ras decouples glucose and glutamine metabolism to support cancer cell growth.	3	36	1.92	0.0057	10090.ENSMUSP00000023116,10090.ENSMUSP00000029266,10090.ENSMUSP00000103267	Aco2,Anxa5,Ldha
PMID:29246869	(2018) The essential role of mitochondrial dynamics in antiviral immunity.	3	38	1.9	0.0064	10090.ENSMUSP00000064691,10090.ENSMUSP00000066181,10090.ENSMUSP00000099819	Gfap,Immt,Vdac1
PMID:29740148	(2018) Alterations of proteome, mitochondrial dynamic and autophagy in the hypothalamus during activity-based anorexia.	3	38	1.9	0.0064	10090.ENSMUSP00000041347,10090.ENSMUSP00000088618,10090.ENSMUSP00000099819	Ina,Dnm1,Vdac1
PMID:30030520	(2018) DNA damage triggers tubular endoplasmic reticulum extension to promote apoptosis by facilitating ER-mitochondria signaling.	3	38	1.9	0.0064	10090.ENSMUSP00000022293,10090.ENSMUSP00000029266,10090.ENSMUSP00000099819	Vdac2,Anxa5,Vdac1
PMID:29371990	(2017) CDC5L drives FAH expression to promote metabolic reprogramming in melanoma.	3	38	1.9	0.0064	10090.ENSMUSP00000023116,10090.ENSMUSP00000029266,10090.ENSMUSP00000103267	Aco2,Anxa5,Ldha
PMID:32985330	(2020) Resilience to capsaicin-induced mitochondrial damage in trigeminal ganglion neurons.	2	3	2.82	0.0065	10090.ENSMUSP00000066181,10090.ENSMUSP00000099819	Immt,Vdac1
PMID:30987672	(2019) Estimating transfection efficiency in differentiated and undifferentiated neural cells.	2	3	2.82	0.0065	10090.ENSMUSP00000029266,10090.ENSMUSP00000064691	Anxa5,Gfap
PMID:31176038	(2019) Multiple neurosteroid and cholesterol binding sites in voltage-dependent anion channel-1 determined by photo-affinity labeling.	2	3	2.82	0.0065	10090.ENSMUSP00000022293,10090.ENSMUSP00000099819	Vdac2,Vdac1
PMID:31623831	(2019) Liproxstatin-1 protects the mouse myocardium against ischemiareperfusion injury by decreasing VDAC1 levels and restoring GPX4 levels.	2	3	2.82	0.0065	10090.ENSMUSP00000022293,10090.ENSMUSP00000099819	Vdac2,Vdac1
PMID:28231468	(2017) Parkinson Sac Domain Mutation in Synaptojanin 1 Impairs Clathrin Uncoating at Synapses and Triggers Dystrophic Changes in Dopaminergic Axons.	3	41	1.87	0.0065	10090.ENSMUSP00000025239,10090.ENSMUSP00000064691,10090.ENSMUSP00000088618	Bin1,Gfap,Dnm1
PMID:28424047	(2017) Deciphering mechanisms underlying the genetic variation of general production and liver quality traits in the overfed mule duck by pQTL analyses.	3	39	1.89	0.0065	10090.ENSMUSP00000029078,10090.ENSMUSP00000029266,10090.ENSMUSP00000099819	Car2,Anxa5,Vdac1
PMID:26940625	(2016) Current state of theoretical and experimental studies of the voltage-dependent anion channel (VDAC).	2	3	2.82	0.0065	10090.ENSMUSP00000022293,10090.ENSMUSP00000099819	Vdac2,Vdac1
PMID:27203678	(2016) Cabazitaxel operates anti-metastatic and cytotoxic via apoptosis induction and stalls brain tumor angiogenesis.	2	3	2.82	0.0065	10090.ENSMUSP00000029266,10090.ENSMUSP00000064691	Anxa5,Gfap
PMID:27653481	(2016) Voltage Dependence of Conformational Dynamics and Subconducting States of VDAC-1.	2	3	2.82	0.0065	10090.ENSMUSP00000022293,10090.ENSMUSP00000099819	Vdac2,Vdac1
PMID:24664111	(2014) Distinctive glial and neuronal interfacing on nanocrystalline diamond.	2	3	2.82	0.0065	10090.ENSMUSP00000064691,10090.ENSMUSP00000114144	Gfap,Gnao1
PMID:24679073	(2014) Overexpression of lactate dehydrogenase-A in human intrahepatic cholangiocarcinoma: its implication for treatment.	2	3	2.82	0.0065	10090.ENSMUSP00000029266,10090.ENSMUSP00000103267	Anxa5,Ldha
PMID:24908397	(2014) Structure-guided simulations illuminate the mechanism of ATP transport through VDAC1.	2	3	2.82	0.0065	10090.ENSMUSP00000022293,10090.ENSMUSP00000099819	Vdac2,Vdac1
PMID:25505379	(2014) Contribution of glycogen in supporting axon conduction in the peripheral and central nervous systems: the role of lactate.	2	3	2.82	0.0065	10090.ENSMUSP00000064691,10090.ENSMUSP00000103267	Gfap,Ldha
PMID:22421531	(2012) Combined excitotoxic-oxidative stress and the concept of non-cell autonomous pathology of ALS: insights into motoneuron axonopathy and astrogliosis.	2	3	2.82	0.0065	10090.ENSMUSP00000029266,10090.ENSMUSP00000064691	Anxa5,Gfap
PMID:21347391	(2011) The use of anti-VDAC2 antibody for the combined assessment of human sperm acrosome integrity and ionophore A23187-induced acrosome reaction.	2	3	2.82	0.0065	10090.ENSMUSP00000022293,10090.ENSMUSP00000099819	Vdac2,Vdac1
PMID:20005234	(2010) The electrostatics of VDAC: implications for selectivity and gating.	2	3	2.82	0.0065	10090.ENSMUSP00000022293,10090.ENSMUSP00000099819	Vdac2,Vdac1
PMID:20437141	(2010) Backbone and ILV side chain methyl group assignments of the integral human membrane protein VDAC-1.	2	3	2.82	0.0065	10090.ENSMUSP00000022293,10090.ENSMUSP00000099819	Vdac2,Vdac1
PMID:19820692	(2009) VDAC2 is required for truncated BID-induced mitochondrial apoptosis by recruiting BAK to the mitochondria.	2	3	2.82	0.0065	10090.ENSMUSP00000022293,10090.ENSMUSP00000099819	Vdac2,Vdac1
PMID:17906878	(2007) Localization of metabotropic glutamate receptors in the outer plexiform layer of the goldfish retina.	2	3	2.82	0.0065	10090.ENSMUSP00000064691,10090.ENSMUSP00000114144	Gfap,Gnao1
PMID:9482254	(1998) Glial-cell cultures from brains of carbonic anhydrase II-deficient mutant mice: delay in oligodendrocyte maturation.	2	3	2.82	0.0065	10090.ENSMUSP00000029078,10090.ENSMUSP00000064691	Car2,Gfap
PMID:9932652	(1998) Voltage-dependent anion channel proteins in synaptosomes of the torpedo electric organ: immunolocalization, purification, and characterization.	2	3	2.82	0.0065	10090.ENSMUSP00000022293,10090.ENSMUSP00000099819	Vdac2,Vdac1
PMID:8660977	(1996) Isolation, characterization, and mapping of two mouse mitochondrial voltage-dependent anion channel isoforms.	2	3	2.82	0.0065	10090.ENSMUSP00000022293,10090.ENSMUSP00000099819	Vdac2,Vdac1
PMID:8812436	(1996) A novel mouse mitochondrial voltage-dependent anion channel gene localizes to chromosome 8.	2	3	2.82	0.0065	10090.ENSMUSP00000022293,10090.ENSMUSP00000099819	Vdac2,Vdac1
PMID:7525071	(1994) Problems encountered when immunocytochemistry is used for quantitative glial cell identification in autoradiographic studies of cell proliferation in the brain of the unlesioned adult mouse.	2	3	2.82	0.0065	10090.ENSMUSP00000029078,10090.ENSMUSP00000064691	Car2,Gfap
PMID:2502636	(1989) Oligodendrocytes express a normal phenotype in carbonic anhydrase II-deficient mice.	2	3	2.82	0.0065	10090.ENSMUSP00000029078,10090.ENSMUSP00000064691	Car2,Gfap
PMID:29959188	(2018) Proteomic Analysis of Hippocampus in a Mouse Model of Depression Reveals Neuroprotective Function of Ubiquitin C-terminal Hydrolase L1 (UCH-L1) via Stress-induced Cysteine Oxidative Modifications.	3	43	1.84	0.0068	10090.ENSMUSP00000022629,10090.ENSMUSP00000053101,10090.ENSMUSP00000114144	Dpysl2,Ppp3ca,Gnao1
PMID:33078551	(2020) Salvianic Acid A Sodium Promotes the Recovery of Motor Function After Spinal Cord Injury in Rats by Reducing Microglia Inflammation through Regulating MIP2Vdac1Ndufa12 Signaling Axis.	2	4	2.7	0.0075	10090.ENSMUSP00000099819,10090.ENSMUSP00000136313	Vdac1,Ndufa12
PMID:30650346	(2019) Maintenance of Cardiolipin and Crista Structure Requires Cooperative Functions of Mitochondrial Dynamics and Phospholipid Transport.	2	4	2.7	0.0075	10090.ENSMUSP00000066181,10090.ENSMUSP00000088618	Immt,Dnm1
PMID:31507363	(2019) Protuberant Electrode Structures for Subretinal Electrical Stimulation: Modeling, Fabrication and in vivo Evaluation.	2	4	2.7	0.0075	10090.ENSMUSP00000064691,10090.ENSMUSP00000114144	Gfap,Gnao1
PMID:29707110	(2018) Characterization of miRNA and their target gene during chicken embryo skeletal muscle development.	3	45	1.82	0.0075	10090.ENSMUSP00000023116,10090.ENSMUSP00000103267,10090.ENSMUSP00000136313	Aco2,Ldha,Ndufa12
PMID:30909720	(2018) Mitochondrial Substrate-Level Phosphorylation as Energy Source for Glioblastoma: Review and Hypothesis.	3	45	1.82	0.0075	10090.ENSMUSP00000023116,10090.ENSMUSP00000066181,10090.ENSMUSP00000103267	Aco2,Immt,Ldha
PMID:28202361	(2017) Pre-clinical evaluation of voltage-gated calcium channel blockers derived from the spider P. nigriventer in glioma progression.	2	4	2.7	0.0075	10090.ENSMUSP00000029266,10090.ENSMUSP00000064691	Anxa5,Gfap
PMID:29312890	(2017) Editorial: Uncovering the Function of the Mitochondrial Protein VDAC in Health and Disease: From Structure-Function to Novel Therapeutic Strategies.	2	4	2.7	0.0075	10090.ENSMUSP00000022293,10090.ENSMUSP00000099819	Vdac2,Vdac1
PMID:26239320	(2015) Electromagnetic radiation at 900 MHz induces sperm apoptosis through bcl-2, bax and caspase-3 signaling pathways in rats.	2	4	2.7	0.0075	10090.ENSMUSP00000029266,10090.ENSMUSP00000099819	Anxa5,Vdac1
PMID:24648844	(2014) Methyl jasmonate: putative mechanisms of action on cancer cells cycle, metabolism, and apoptosis.	3	46	1.82	0.0075	10090.ENSMUSP00000022293,10090.ENSMUSP00000029266,10090.ENSMUSP00000099819	Vdac2,Anxa5,Vdac1
PMID:25229666	(2014) ATPADP ratio, the missed connection between mitochondria and the Warburg effect.	2	4	2.7	0.0075	10090.ENSMUSP00000022293,10090.ENSMUSP00000099819	Vdac2,Vdac1
PMID:25448677	(2014) Sites and functional consequence of VDAC-alkylphenol anesthetic interactions.	2	4	2.7	0.0075	10090.ENSMUSP00000022293,10090.ENSMUSP00000099819	Vdac2,Vdac1
PMID:23408135	(2013) Laboratory maintenance of methicillin-resistant Staphylococcus aureus (MRSA).	2	4	2.7	0.0075	10090.ENSMUSP00000066181,10090.ENSMUSP00000103267	Immt,Ldha
PMID:23720737	(2013) An interaction between Bcl-xL and the voltage-dependent anion channel (VDAC) promotes mitochondrial Ca2+ uptake.	2	4	2.7	0.0075	10090.ENSMUSP00000022293,10090.ENSMUSP00000099819	Vdac2,Vdac1
PMID:24023619	(2013) Total protein analysis as a reliable loading control for quantitative fluorescent Western blotting.	2	4	2.7	0.0075	10090.ENSMUSP00000022293,10090.ENSMUSP00000099819	Vdac2,Vdac1
PMID:24082304	(2013) Genes involved in the astrocyte-neuron lactate shuttle (ANLS) are specifically regulated in cortical astrocytes following sleep deprivation in mice.	2	4	2.7	0.0075	10090.ENSMUSP00000064691,10090.ENSMUSP00000103267	Gfap,Ldha
PMID:21858231	(2011) Plasmodium falciparum metacaspase PfMCA-1 triggers a z-VAD-fmk inhibitable protease to promote cell death.	2	4	2.7	0.0075	10090.ENSMUSP00000029078,10090.ENSMUSP00000029266	Car2,Anxa5
PMID:20797528	(2010) Is amyotrophic lateral sclerosis a mitochondrial channelopathy?	2	4	2.7	0.0075	10090.ENSMUSP00000022293,10090.ENSMUSP00000099819	Vdac2,Vdac1
PMID:20890124	(2010) p62SQSTM1 is required for Parkin-induced mitochondrial clustering but not mitophagy; VDAC1 is dispensable for both.	2	4	2.7	0.0075	10090.ENSMUSP00000022293,10090.ENSMUSP00000099819	Vdac2,Vdac1
PMID:15629455	(2005) Establishment of an immunoscreening system using recombinant VP1 protein for the isolation of a monoclonal antibody that blocks JC virus infection.	2	4	2.7	0.0075	10090.ENSMUSP00000029078,10090.ENSMUSP00000064691	Car2,Gfap
PMID:15198689	(2004) Kir4.1 expression by astrocytes and oligodendrocytes in CNS white matter: a developmental study in the rat optic nerve.	2	4	2.7	0.0075	10090.ENSMUSP00000029078,10090.ENSMUSP00000064691	Car2,Gfap
PMID:11129434	(2000) Intracellular localization and isoform expression of the voltage-dependent anion channel (VDAC) in normal and dystrophic skeletal muscle.	2	4	2.7	0.0075	10090.ENSMUSP00000022293,10090.ENSMUSP00000099819	Vdac2,Vdac1
PMID:30266947	(2018) A mitochondrial proteome profile indicative of type 2 diabetes mellitus in skeletal muscles.	3	48	1.8	0.0078	10090.ENSMUSP00000023085,10090.ENSMUSP00000023116,10090.ENSMUSP00000099819	Ndufa6,Aco2,Vdac1
PMID:27282387	(2016) Metabolic reprogramming during neuronal differentiation from aerobic glycolysis to neuronal oxidative phosphorylation.	3	49	1.79	0.0082	10090.ENSMUSP00000023116,10090.ENSMUSP00000064691,10090.ENSMUSP00000103267	Aco2,Gfap,Ldha
PMID:30190335	(2018) Mutations in TIMM50 compromise cell survival in OxPhos-dependent metabolic conditions.	3	50	1.78	0.0086	10090.ENSMUSP00000023116,10090.ENSMUSP00000029266,10090.ENSMUSP00000099819	Aco2,Anxa5,Vdac1
PMID:33536340	(2021) ARMC12 regulates spatiotemporal mitochondrial dynamics during spermiogenesis and is required for male fertility.	2	5	2.6	0.0087	10090.ENSMUSP00000022293,10090.ENSMUSP00000066181	Vdac2,Immt
PMID:30911039	(2019) Measurement of lactate levels in postmortem brain, iPSCs, and animal models of schizophrenia.	2	5	2.6	0.0087	10090.ENSMUSP00000064691,10090.ENSMUSP00000103267	Gfap,Ldha
PMID:29988090	(2018) Second signals rescue B cells from activation-induced mitochondrial dysfunction and death.	3	52	1.76	0.0087	10090.ENSMUSP00000029266,10090.ENSMUSP00000099819,10090.ENSMUSP00000103267	Anxa5,Vdac1,Ldha
PMID:30531863	(2018) Safety evaluation of frequent application of microbubble-enhanced focused ultrasound blood-brain-barrier opening.	2	5	2.6	0.0087	10090.ENSMUSP00000029266,10090.ENSMUSP00000064691	Anxa5,Gfap
PMID:28431403	(2017) Association of the VDAC3 gene polymorphism with sperm count in Han-Chinese population with idiopathic male infertility.	2	5	2.6	0.0087	10090.ENSMUSP00000022293,10090.ENSMUSP00000099819	Vdac2,Vdac1
PMID:28438526	(2017) Emerging roles for ncRNAs in alcohol use disorders.	2	5	2.6	0.0087	10090.ENSMUSP00000022629,10090.ENSMUSP00000088618	Dpysl2,Dnm1
PMID:26851155	(2016) Staphylococcus aureus lactate- and malate-quinone oxidoreductases contribute to nitric oxide resistance and virulence.	2	5	2.6	0.0087	10090.ENSMUSP00000066181,10090.ENSMUSP00000103267	Immt,Ldha
PMID:26951491	(2016) Isoliquiritigenin Inhibits Proliferation and Induces Apoptosis via Alleviating Hypoxia and Reducing Glycolysis in Mouse Melanoma B16F10 Cells.	2	5	2.6	0.0087	10090.ENSMUSP00000029266,10090.ENSMUSP00000103267	Anxa5,Ldha
PMID:27080429	(2016) Memory and hippocampal architecture following short-term midazolam in western diet-treated rats.	2	5	2.6	0.0087	10090.ENSMUSP00000022293,10090.ENSMUSP00000099819	Vdac2,Vdac1
PMID:24536034	(2014) Systems analysis of transcriptional data provides insights into muscle's biological response to botulinum toxin.	4	166	1.38	0.0087	10090.ENSMUSP00000004140,10090.ENSMUSP00000023116,10090.ENSMUSP00000053101,10090.ENSMUSP00000103267	Gstm1,Aco2,Ppp3ca,Ldha
PMID:24891099	(2014) Regulation of dynamin oligomerization in cells: the role of dynamin-actin interactions and its GTPase activity.	2	5	2.6	0.0087	10090.ENSMUSP00000025239,10090.ENSMUSP00000088618	Bin1,Dnm1
PMID:23383266	(2013) Dynamin-catalyzed membrane fission requires coordinated GTP hydrolysis.	2	5	2.6	0.0087	10090.ENSMUSP00000025239,10090.ENSMUSP00000088618	Bin1,Dnm1
PMID:23823696	(2013) Isobaric Tagging-Based Quantification for Proteomic Analysis: A Comparative Study of Spared and Affected Muscles from mdx Mice at the Early Phase of Dystrophy.	3	51	1.77	0.0087	10090.ENSMUSP00000004140,10090.ENSMUSP00000029266,10090.ENSMUSP00000099819	Gstm1,Anxa5,Vdac1
PMID:23893429	(2013) Animal models of axon regeneration after spinal cord injury.	2	5	2.6	0.0087	10090.ENSMUSP00000064691,10090.ENSMUSP00000097874	Gfap,Prkcg
PMID:22951982	(2012) Leishmania mexicana metacaspase is a negative regulator of amastigote proliferation in mammalian cells.	2	5	2.6	0.0087	10090.ENSMUSP00000029078,10090.ENSMUSP00000029266	Car2,Anxa5
PMID:21437005	(2011) Proteomic Profiling of Mitochondrial Enzymes during Skeletal Muscle Aging.	2	5	2.6	0.0087	10090.ENSMUSP00000022293,10090.ENSMUSP00000066181	Vdac2,Immt
PMID:20661425	(2010) PB1-F2 proteins from H5N1 and 20 century pandemic influenza viruses cause immunopathology.	2	5	2.6	0.0087	10090.ENSMUSP00000029266,10090.ENSMUSP00000099819	Anxa5,Vdac1
PMID:20708406	(2010) The 3D structures of VDAC represent a native conformation.	2	5	2.6	0.0087	10090.ENSMUSP00000022293,10090.ENSMUSP00000099819	Vdac2,Vdac1
PMID:19366611	(2009) Adenine nucleotide translocator 1 deficiency increases resistance of mouse brain and neurons to excitotoxic insults.	2	5	2.6	0.0087	10090.ENSMUSP00000029266,10090.ENSMUSP00000066181	Anxa5,Immt
PMID:18698340	(2008) Evidence for the mitochondrial lactate oxidation complex in rat neurons: demonstration of an essential component of brain lactate shuttles.	2	5	2.6	0.0087	10090.ENSMUSP00000064691,10090.ENSMUSP00000103267	Gfap,Ldha
PMID:18802025	(2008) Glycogen synthase kinase 3 inhibition slows mitochondrial adenine nucleotide transport and regulates voltage-dependent anion channel phosphorylation.	2	5	2.6	0.0087	10090.ENSMUSP00000022293,10090.ENSMUSP00000099819	Vdac2,Vdac1
PMID:19014376	(2008) Mass-spectrometric characterization of phospholipids and their primary peroxidation products in rat cortical neurons during staurosporine-induced apoptosis.	2	5	2.6	0.0087	10090.ENSMUSP00000029266,10090.ENSMUSP00000064691	Anxa5,Gfap
PMID:17417626	(2007) Voltage-dependent anion channels are dispensable for mitochondrial-dependent cell death.	2	5	2.6	0.0087	10090.ENSMUSP00000022293,10090.ENSMUSP00000099819	Vdac2,Vdac1
PMID:25419522	(2014) MicroRNAs in heart failure: Small molecules with major impact.	3	55	1.74	0.0097	10090.ENSMUSP00000007708,10090.ENSMUSP00000029266,10090.ENSMUSP00000053101	Ppp2r1a,Anxa5,Ppp3ca
PMID:30995509	(2019) Immune Signaling in Neurodegeneration.	3	57	1.72	0.0099	10090.ENSMUSP00000025239,10090.ENSMUSP00000029266,10090.ENSMUSP00000064691	Bin1,Anxa5,Gfap
PMID:31431459	(2019) Targeting Glycolysis through Inhibition of Lactate Dehydrogenase Impairs Tumor Growth in Preclinical Models of Ewing Sarcoma.	2	6	2.52	0.0099	10090.ENSMUSP00000029266,10090.ENSMUSP00000103267	Anxa5,Ldha
PMID:31488807	(2019) Effects of Cryopreservation on Microparticles Concentration, Procoagulant Function, Size Distribution, and Morphology.	2	6	2.52	0.0099	10090.ENSMUSP00000029266,10090.ENSMUSP00000064691	Anxa5,Gfap
PMID:31639020	(2019) The Chk1 inhibitor SAR-020106 sensitizes human glioblastoma cells to irradiation, to temozolomide, and to decitabine treatment.	2	6	2.52	0.0099	10090.ENSMUSP00000029266,10090.ENSMUSP00000064691	Anxa5,Gfap
PMID:28918503	(2018) CoQ0-induced mitochondrial PTP opening triggers apoptosis via ROS-mediated VDAC1 upregulation in HL-60 leukemia cells and suppresses tumor growth in athymic nude micexenografted nude mice.	2	6	2.52	0.0099	10090.ENSMUSP00000029266,10090.ENSMUSP00000099819	Anxa5,Vdac1
PMID:29544518	(2018) CD4+ AlfaBeta T cell infiltration into the leptomeninges of lumbar dorsal roots contributes to the transition from acute to chronic mechanical allodynia after adult rat tibial nerve injuries.	2	6	2.52	0.0099	10090.ENSMUSP00000064691,10090.ENSMUSP00000097874	Gfap,Prkcg
PMID:29593233	(2018) Mechanism of translation control of the alternative Drosophila melanogaster Voltage Dependent Anion-selective Channel 1 mRNAs.	2	6	2.52	0.0099	10090.ENSMUSP00000022293,10090.ENSMUSP00000099819	Vdac2,Vdac1
PMID:27387989	(2016) 70-kDa Heat Shock Protein Downregulates Dynamin in Experimental Stroke: A New Therapeutic Target?	2	6	2.52	0.0099	10090.ENSMUSP00000064691,10090.ENSMUSP00000088618	Gfap,Dnm1
PMID:27849155	(2016) An evidence based hypothesis on the existence of two pathways of mitochondrial crista formation.	2	6	2.52	0.0099	10090.ENSMUSP00000066181,10090.ENSMUSP00000088618	Immt,Dnm1
PMID:25842364	(2015) Design, synthesis and in vitro cell-based evaluation of the anti-cancer activities of hispolon analogs.	2	6	2.52	0.0099	10090.ENSMUSP00000029266,10090.ENSMUSP00000066181	Anxa5,Immt
PMID:26401780	(2015) Bivalent Compound 17MN Exerts Neuroprotection through Interaction at Multiple Sites in a Cellular Model of Alzheimer's Disease.	2	6	2.52	0.0099	10090.ENSMUSP00000029266,10090.ENSMUSP00000099819	Anxa5,Vdac1
PMID:27336025	(2015) The proteome of schizophrenia.	3	57	1.72	0.0099	10090.ENSMUSP00000022293,10090.ENSMUSP00000022629,10090.ENSMUSP00000088618	Vdac2,Dpysl2,Dnm1
PMID:24316888	(2014) Identification of a unique TGF-Beta-dependent molecular and functional signature in microglia.	3	56	1.73	0.0099	10090.ENSMUSP00000025239,10090.ENSMUSP00000029266,10090.ENSMUSP00000064691	Bin1,Anxa5,Gfap
PMID:24348822	(2014) Signet-ring cell melanoma with sentinel lymph node metastasis: A case report with immunohistochemical analysis and review of the clinicopathological features.	2	6	2.52	0.0099	10090.ENSMUSP00000041347,10090.ENSMUSP00000064691	Ina,Gfap
PMID:25341036	(2014) Mcl-1 promotes lung cancer cell migration by directly interacting with VDAC to increase mitochondrial Ca2+ uptake and reactive oxygen species generation.	2	6	2.52	0.0099	10090.ENSMUSP00000022293,10090.ENSMUSP00000099819	Vdac2,Vdac1
PMID:22212615	(2012) Stable isotope-resolved metabolomics and applications for drug development.	2	6	2.52	0.0099	10090.ENSMUSP00000029266,10090.ENSMUSP00000103267	Anxa5,Ldha
PMID:22396310	(2012) Mutation spectrum in the large GTPase dynamin 2, and genotype-phenotype correlation in autosomal dominant centronuclear myopathy.	2	6	2.52	0.0099	10090.ENSMUSP00000025239,10090.ENSMUSP00000088618	Bin1,Dnm1
PMID:22509356	(2012) Modulation of astrocytic mitochondrial function by dichloroacetate improves survival and motor performance in inherited amyotrophic lateral sclerosis.	2	6	2.52	0.0099	10090.ENSMUSP00000064691,10090.ENSMUSP00000103267	Gfap,Ldha
PMID:22975846	(2012) Amphiphysin-1 protein level changes associated with tau-mediated neurodegeneration.	2	6	2.52	0.0099	10090.ENSMUSP00000025239,10090.ENSMUSP00000088618	Bin1,Dnm1
PMID:21810406	(2011) In search of a novel target - phosphatidylserine exposed by non-apoptotic tumor cells and metastases of malignancies with poor treatment efficacy.	2	6	2.52	0.0099	10090.ENSMUSP00000029266,10090.ENSMUSP00000064691	Anxa5,Gfap
PMID:20144215	(2010) Warburg effect in chemosensitivity: targeting lactate dehydrogenase-A re-sensitizes taxol-resistant cancer cells to taxol.	2	6	2.52	0.0099	10090.ENSMUSP00000029266,10090.ENSMUSP00000103267	Anxa5,Ldha
PMID:20844134	(2010) Molecular anatomy of the hair cell's ribbon synapse.	3	56	1.73	0.0099	10090.ENSMUSP00000022293,10090.ENSMUSP00000041347,10090.ENSMUSP00000064691	Vdac2,Ina,Gfap
PMID:20161123	(2009) Persistent proteomic alterations in the medial prefrontal cortex with abstinence from cocaine self-administration.	2	6	2.52	0.0099	10090.ENSMUSP00000041347,10090.ENSMUSP00000088618	Ina,Dnm1
PMID:27809929	(2016) Insight of brain degenerative protein modifications in the pathology of neurodegeneration and dementia by proteomic profiling.	3	59	1.71	0.0103	10090.ENSMUSP00000020630,10090.ENSMUSP00000022629,10090.ENSMUSP00000029078	Hspa4,Dpysl2,Car2
PMID:25709559	(2015) The proteome profiles of the olfactory bulb of juvenile, adult and aged rats - an ontogenetic study.	3	59	1.71	0.0103	10090.ENSMUSP00000022629,10090.ENSMUSP00000023116,10090.ENSMUSP00000029266	Dpysl2,Aco2,Anxa5
PMID:31138678	(2019) VGLL3 operates via TEAD1, TEAD3 and TEAD4 to influence myogenesis in skeletal muscle.	3	64	1.67	0.0111	10090.ENSMUSP00000007708,10090.ENSMUSP00000022293,10090.ENSMUSP00000099819	Ppp2r1a,Vdac2,Vdac1
PMID:31258820	(2019) Signaling pathway network alterations in human ovarian cancers identified with quantitative mitochondrial proteomics.	4	190	1.32	0.0111	10090.ENSMUSP00000022629,10090.ENSMUSP00000029266,10090.ENSMUSP00000053101,10090.ENSMUSP00000099819	Dpysl2,Anxa5,Ppp3ca,Vdac1
PMID:31426130	(2019) Hexokinase 2 dimerization and interaction with voltage-dependent anion channel promoted resistance to cell apoptosis induced by gemcitabine in pancreatic cancer.	2	7	2.46	0.0111	10090.ENSMUSP00000022293,10090.ENSMUSP00000029266	Vdac2,Anxa5
PMID:31878951	(2019) Genetic perturbations of disease risk genes in mice capture transcriptomic signatures of late-onset Alzheimer's disease.	2	7	2.46	0.0111	10090.ENSMUSP00000025239,10090.ENSMUSP00000064691	Bin1,Gfap
PMID:32269836	(2019) Modulation of CRMP2 via (S)-Lacosamide shows therapeutic promise but is ultimately ineffective in a mouse model of CLN6-Batten disease.	2	7	2.46	0.0111	10090.ENSMUSP00000022629,10090.ENSMUSP00000064691	Dpysl2,Gfap
PMID:29541204	(2018) LY294002 inhibits the Warburg effect in gastric cancer cells by downregulating pyruvate kinase M2.	2	7	2.46	0.0111	10090.ENSMUSP00000029266,10090.ENSMUSP00000103267	Anxa5,Ldha
PMID:29717160	(2018) Transcriptional Profiling of Somatostatin Interneurons in the Spinal Dorsal Horn.	3	63	1.68	0.0111	10090.ENSMUSP00000064691,10090.ENSMUSP00000073847,10090.ENSMUSP00000097874	Gfap,Cpne6,Prkcg
PMID:29767381	(2018) Novel FGFR2-INA fusion identified in two low-grade mixed neuronal-glial tumors drives oncogenesis via MAPK and PI3KmTOR pathway activation.	2	7	2.46	0.0111	10090.ENSMUSP00000041347,10090.ENSMUSP00000064691	Ina,Gfap
PMID:30140011	(2018) MicroRNA 375 modulates hyperglycemia-induced enteric glial cell apoptosis and Diabetes-induced gastrointestinal dysfunction by targeting Pdk1 and repressing PI3KAkt pathway.	2	7	2.46	0.0111	10090.ENSMUSP00000029266,10090.ENSMUSP00000064691	Anxa5,Gfap
PMID:30428281	(2018) Neuroprotective Effect of Nortriptyline in Overt Hepatic Encephalopathy Through Attenuation of Mitochondrial Dysfunction.	2	7	2.46	0.0111	10090.ENSMUSP00000029266,10090.ENSMUSP00000064691	Anxa5,Gfap
PMID:30670962	(2018) 18F-FDG-PET Detects Drastic Changes in Brain Metabolism in the Tg4-42 Model of Alzheimer's Disease.	2	7	2.46	0.0111	10090.ENSMUSP00000029078,10090.ENSMUSP00000064691	Car2,Gfap
PMID:28928629	(2017) Proteomic Identification of an Upregulated Isoform of Annexin A3 in the Spinal Cords of Rats in a Neuropathic Pain Model.	2	7	2.46	0.0111	10090.ENSMUSP00000064691,10090.ENSMUSP00000097874	Gfap,Prkcg
PMID:29228020	(2017) Transplantation of canine olfactory ensheathing cells producing chondroitinase ABC promotes chondroitin sulphate proteoglycan digestion and axonal sprouting following spinal cord injury.	2	7	2.46	0.0111	10090.ENSMUSP00000064691,10090.ENSMUSP00000097874	Gfap,Prkcg
PMID:29371925	(2017) The glucose and lipid metabolism reprogramming is grade-dependent in clear cell renal cell carcinoma primary cultures and is targetable to modulate cell viability and proliferation.	2	7	2.46	0.0111	10090.ENSMUSP00000029266,10090.ENSMUSP00000103267	Anxa5,Ldha
PMID:29479533	(2017) BIN1 localization is distinct from Tau tangles in Alzheimer's disease.	2	7	2.46	0.0111	10090.ENSMUSP00000025239,10090.ENSMUSP00000064691	Bin1,Gfap
PMID:26202928	(2016) Metabolic plasticity in CLL: adaptation to the hypoxic niche.	2	7	2.46	0.0111	10090.ENSMUSP00000029266,10090.ENSMUSP00000103267	Anxa5,Ldha
PMID:26779540	(2016) Methylglyoxal Impairs Insulin Secretion of Pancreatic Beta-Cells through Increased Production of ROS and Mitochondrial Dysfunction Mediated by Upregulation of UCP2 and MAPKs.	2	7	2.46	0.0111	10090.ENSMUSP00000029266,10090.ENSMUSP00000066181	Anxa5,Immt
PMID:26807591	(2016) Clostridium perfringens Delta-Toxin Induces Rapid Cell Necrosis.	2	7	2.46	0.0111	10090.ENSMUSP00000029266,10090.ENSMUSP00000099819	Anxa5,Vdac1
PMID:25144684	(2014) Silver and gold nanoparticles exposure to in vitro cultured retina--studies on nanoparticle internalization, apoptosis, oxidative stress, glial- and microglial activity.	2	7	2.46	0.0111	10090.ENSMUSP00000029266,10090.ENSMUSP00000064691	Anxa5,Gfap
PMID:25202346	(2014) GSTM3 reverses the resistance of hepatoma cells to radiation by regulating the expression of cell cycleapoptosis-related molecules.	2	7	2.46	0.0111	10090.ENSMUSP00000004140,10090.ENSMUSP00000029266	Gstm1,Anxa5
PMID:25214764	(2014) Combining structure-based pharmacophore modeling, virtual screening, and in silico ADMET analysis to discover novel tetrahydro-quinoline based pyruvate kinase isozyme M2 activators with antitumor activity.	2	7	2.46	0.0111	10090.ENSMUSP00000029266,10090.ENSMUSP00000103267	Anxa5,Ldha
PMID:25937890	(2014) Induction of the intrinsic apoptotic pathway via a new antimitotic agent in an esophageal carcinoma cell line.	2	7	2.46	0.0111	10090.ENSMUSP00000029078,10090.ENSMUSP00000029266	Car2,Anxa5
PMID:24240771	(2013) Involvement of mitochondrial dynamics in the segregation of mitochondrial matrix proteins during stationary phase mitophagy.	2	7	2.46	0.0111	10090.ENSMUSP00000023116,10090.ENSMUSP00000088618	Aco2,Dnm1
PMID:22062421	(2012) The role of VDAC in cell death: friend or foe?	2	7	2.46	0.0111	10090.ENSMUSP00000022293,10090.ENSMUSP00000099819	Vdac2,Vdac1
PMID:22155732	(2012) Phylogenetic analysis of mitochondrial outer membrane Beta-barrel channels.	2	7	2.46	0.0111	10090.ENSMUSP00000022293,10090.ENSMUSP00000099819	Vdac2,Vdac1
PMID:22500624	(2012) Cysteine string protein Alfa: a new role in vesicle recycling.	2	7	2.46	0.0111	10090.ENSMUSP00000022629,10090.ENSMUSP00000088618	Dpysl2,Dnm1
PMID:22663564	(2012) Proteomic analysis of bronchoalveolar lavage fluid proteins from mice infected with Francisella tularensis ssp. novicida.	3	63	1.68	0.0111	10090.ENSMUSP00000004140,10090.ENSMUSP00000029078,10090.ENSMUSP00000103267	Gstm1,Car2,Ldha
PMID:23070010	(2012) Cytometry of apoptosis. Historical perspective and new advances.	2	7	2.46	0.0111	10090.ENSMUSP00000029266,10090.ENSMUSP00000066181	Anxa5,Immt
PMID:20875390	(2011) VDAC3 has differing mitochondrial functions in two types of striated muscles.	2	7	2.46	0.0111	10090.ENSMUSP00000022293,10090.ENSMUSP00000099819	Vdac2,Vdac1
PMID:21600210	(2011) Cloning and expression of the translocator protein (18 kDa), voltage-dependent anion channel, and diazepam binding inhibitor in the gonad of largemouth bass (Micropterus salmoides) across the reproductive cycle.	2	7	2.46	0.0111	10090.ENSMUSP00000022293,10090.ENSMUSP00000099819	Vdac2,Vdac1
PMID:19341732	(2009) Molecular participants in mitochondrial cell death channel formation during neuronal ischemia.	2	7	2.46	0.0111	10090.ENSMUSP00000022293,10090.ENSMUSP00000099819	Vdac2,Vdac1
PMID:16457706	(2006) Nestin expression in the cell lines derived from glioblastoma multiforme.	2	7	2.46	0.0111	10090.ENSMUSP00000041347,10090.ENSMUSP00000064691	Ina,Gfap
PMID:15824135	(2005) An internal GAP domain negatively regulates presynaptic dynamin in vivo: a two-step model for dynamin function.	2	7	2.46	0.0111	10090.ENSMUSP00000025239,10090.ENSMUSP00000088618	Bin1,Dnm1
PMID:16061692	(2005) Viruses activate a genetically conserved cell death pathway in a unicellular organism.	2	7	2.46	0.0111	10090.ENSMUSP00000029266,10090.ENSMUSP00000088618	Anxa5,Dnm1
PMID:11796184	(2002) Presenilin-1 is expressed in neural progenitor cells in the hippocampus of adult mice.	2	7	2.46	0.0111	10090.ENSMUSP00000022629,10090.ENSMUSP00000064691	Dpysl2,Gfap
PMID:32069221	(2020) Glutamine metabolism in the proliferation of GS-expression pituitary tumor cells.	2	8	2.4	0.0116	10090.ENSMUSP00000029266,10090.ENSMUSP00000103267	Anxa5,Ldha
PMID:30431098	(2019) PEDF protects human retinal pigment epithelial cells against oxidative stress via upregulation of UCP2 expression.	2	8	2.4	0.0116	10090.ENSMUSP00000064691,10090.ENSMUSP00000066181	Gfap,Immt
PMID:30609902	(2019) Polyester Nanoparticle Encapsulation Mitigates Paclitaxel-Induced Peripheral Neuropathy.	2	8	2.4	0.0116	10090.ENSMUSP00000064691,10090.ENSMUSP00000097874	Gfap,Prkcg
PMID:31410131	(2019) Reduction of miR-29a-3p induced cardiac ischemia reperfusion injury in mice via targeting Bax.	2	8	2.4	0.0116	10090.ENSMUSP00000029266,10090.ENSMUSP00000103267	Anxa5,Ldha
PMID:31653848	(2019) Cortical astrocytes develop in a plastic manner at both clonal and cellular levels.	2	8	2.4	0.0116	10090.ENSMUSP00000025239,10090.ENSMUSP00000064691	Bin1,Gfap
PMID:29289663	(2018) Identification of the antigenic epitopes of maternal autoantibodies in autism spectrum disorders.	2	8	2.4	0.0116	10090.ENSMUSP00000022629,10090.ENSMUSP00000103267	Dpysl2,Ldha
PMID:29601977	(2018) SURF1 knockout cloned pigs: Early onset of a severe lethal phenotype.	2	8	2.4	0.0116	10090.ENSMUSP00000064691,10090.ENSMUSP00000099819	Gfap,Vdac1
PMID:30157259	(2018) Melatonin protects hippocampal HT22 cells from the effects of serum deprivation specifically targeting mitochondria.	2	8	2.4	0.0116	10090.ENSMUSP00000029266,10090.ENSMUSP00000088618	Anxa5,Dnm1
PMID:28542253	(2017) Repurposing the anti-epileptic drug sodium valproate as an adjuvant treatment for diffuse intrinsic pontine glioma.	2	8	2.4	0.0116	10090.ENSMUSP00000029266,10090.ENSMUSP00000064691	Anxa5,Gfap
PMID:28710417	(2017) TALEN based HPV-E7 editing triggers necrotic cell death in cervical cancer cells.	2	8	2.4	0.0116	10090.ENSMUSP00000029266,10090.ENSMUSP00000103267	Anxa5,Ldha
PMID:28779013	(2017) Ginsenoside Rg3 attenuates sepsis-induced injury and mitochondrial dysfunction in liver via AMPK-mediated autophagy flux.	2	8	2.4	0.0116	10090.ENSMUSP00000029266,10090.ENSMUSP00000099819	Anxa5,Vdac1
PMID:28806752	(2017) The ESCRT-III pathway facilitates cardiomyocyte release of cBIN1-containing microparticles.	2	8	2.4	0.0116	10090.ENSMUSP00000025239,10090.ENSMUSP00000029266	Bin1,Anxa5
PMID:29044173	(2017) Palmitate-induced lipotoxicity alters acetylation of multiple proteins in clonal Beta cells and human pancreatic islets.	2	8	2.4	0.0116	10090.ENSMUSP00000022293,10090.ENSMUSP00000099819	Vdac2,Vdac1
PMID:26885861	(2016) The Proteomic Landscape of Human Ex Vivo Regulatory and Conventional T Cells Reveals Specific Metabolic Requirements.	3	69	1.64	0.0116	10090.ENSMUSP00000029266,10090.ENSMUSP00000099819,10090.ENSMUSP00000103267	Anxa5,Vdac1,Ldha
PMID:27806306	(2016) In Vivo Interrogation of Spinal Mechanosensory Circuits.	2	8	2.4	0.0116	10090.ENSMUSP00000064691,10090.ENSMUSP00000097874	Gfap,Prkcg
PMID:25546576	(2015) Displacing hexokinase from mitochondrial voltage-dependent anion channel impairs GLT-1-mediated glutamate uptake but does not disrupt interactions between GLT-1 and mitochondrial proteins.	2	8	2.4	0.0116	10090.ENSMUSP00000022293,10090.ENSMUSP00000099819	Vdac2,Vdac1
PMID:25588501	(2015) Mitochondrial Ca(2+) uptake by the voltage-dependent anion channel 2 regulates cardiac rhythmicity.	2	8	2.4	0.0116	10090.ENSMUSP00000022293,10090.ENSMUSP00000099819	Vdac2,Vdac1
PMID:25596492	(2015) Cocaine-seeking is associated with PKC-dependent reduction of excitatory signaling in accumbens shell D2 dopamine receptor-expressing neurons.	2	8	2.4	0.0116	10090.ENSMUSP00000097874,10090.ENSMUSP00000114144	Prkcg,Gnao1
PMID:26256973	(2015) TWIK-Related Spinal Cord K+ Channel Expression Is Increased in the Spinal Dorsal Horn after Spinal Nerve Ligation.	2	8	2.4	0.0116	10090.ENSMUSP00000053101,10090.ENSMUSP00000064691	Ppp3ca,Gfap
PMID:26581158	(2015) Commentary: SPG7 is an essential and conserved component of the mitochondrial permeability transition pore.	2	8	2.4	0.0116	10090.ENSMUSP00000022293,10090.ENSMUSP00000099819	Vdac2,Vdac1
PMID:27110035	(2015) Identification of Lectins from Metastatic Cancer Cells through Magnetic Glyconanoparticles.	2	8	2.4	0.0116	10090.ENSMUSP00000025239,10090.ENSMUSP00000029266	Bin1,Anxa5
PMID:23733444	(2014) Patterning human neuronal networks on photolithographically engineered silicon dioxide substrates functionalized with glial analogues.	2	8	2.4	0.0116	10090.ENSMUSP00000041347,10090.ENSMUSP00000064691	Ina,Gfap
PMID:24016602	(2014) A mutation associated with centronuclear myopathy enhances the size and stability of dynamin 2 complexes in cells.	2	8	2.4	0.0116	10090.ENSMUSP00000025239,10090.ENSMUSP00000088618	Bin1,Dnm1
PMID:24624962	(2014) ZnO nanoparticle-induced oxidative stress triggers apoptosis by activating JNK signaling pathway in cultured primary astrocytes.	2	8	2.4	0.0116	10090.ENSMUSP00000029266,10090.ENSMUSP00000064691	Anxa5,Gfap
PMID:25177269	(2014) A review of novel optical imaging strategies of the stroke pathology and stem cell therapy in stroke.	2	8	2.4	0.0116	10090.ENSMUSP00000029266,10090.ENSMUSP00000064691	Anxa5,Gfap
PMID:25598783	(2014) Propofol and remifentanil at moderate and high concentrations affect proliferation and differentiation of neural stemprogenitor cells.	2	8	2.4	0.0116	10090.ENSMUSP00000029266,10090.ENSMUSP00000064691	Anxa5,Gfap
PMID:23623814	(2013) Peripubertal proliferation of progenitor cells in the preoptic area of Japanese quail (Coturnix japonica).	2	8	2.4	0.0116	10090.ENSMUSP00000029078,10090.ENSMUSP00000064691	Car2,Gfap
PMID:23623823	(2013) Recent advances in quantitative neuroproteomics.	3	66	1.66	0.0116	10090.ENSMUSP00000022629,10090.ENSMUSP00000064691,10090.ENSMUSP00000114144	Dpysl2,Gfap,Gnao1
PMID:24098405	(2013) Effect of hepatitis C infection on HIV-induced apoptosis.	2	8	2.4	0.0116	10090.ENSMUSP00000025239,10090.ENSMUSP00000029266	Bin1,Anxa5
PMID:24280108	(2013) Metabolic changes in cancer cells upon suppression of MYC.	2	8	2.4	0.0116	10090.ENSMUSP00000099819,10090.ENSMUSP00000103267	Vdac1,Ldha
PMID:22479186	(2012) Shiga toxin 1 induces on lipopolysaccharide-treated astrocytes the release of tumor necrosis factor-alpha that alter brain-like endothelium integrity.	2	8	2.4	0.0116	10090.ENSMUSP00000029266,10090.ENSMUSP00000064691	Anxa5,Gfap
PMID:22876285	(2012) Changes in the Staphylococcus aureus transcriptome during early adaptation to the lung.	2	8	2.4	0.0116	10090.ENSMUSP00000053101,10090.ENSMUSP00000103267	Ppp3ca,Ldha
PMID:19876635	(2010) Sporadic corticobasal syndrome due to FTLD-TDP.	2	8	2.4	0.0116	10090.ENSMUSP00000041347,10090.ENSMUSP00000064691	Ina,Gfap
PMID:20211723	(2010) An avian model for the reversal of neurobehavioral teratogenicity with neural stem cells.	2	8	2.4	0.0116	10090.ENSMUSP00000064691,10090.ENSMUSP00000097874	Gfap,Prkcg
PMID:19370156	(2009) Chemically-induced RAT mesenchymal stem cells adopt molecular properties of neuronal-like cells but do not have basic neuronal functional properties.	2	8	2.4	0.0116	10090.ENSMUSP00000029266,10090.ENSMUSP00000064691	Anxa5,Gfap
PMID:19373242	(2009) Guidelines for the use and interpretation of assays for monitoring cell death in higher eukaryotes.	2	8	2.4	0.0116	10090.ENSMUSP00000029266,10090.ENSMUSP00000099819	Anxa5,Vdac1
PMID:19703463	(2009) Dietary omega-3 fatty acids alter cardiac mitochondrial phospholipid composition and delay Ca2+-induced permeability transition.	2	8	2.4	0.0116	10090.ENSMUSP00000022293,10090.ENSMUSP00000099819	Vdac2,Vdac1
PMID:15477379	(2004) Voltage-dependent anion channel-1 (VDAC-1) contributes to ATP release and cell volume regulation in murine cells.	2	8	2.4	0.0116	10090.ENSMUSP00000022293,10090.ENSMUSP00000099819	Vdac2,Vdac1
PMID:11266448	(2001) The role of dynamin and its binding partners in coated pit invagination and scission.	2	8	2.4	0.0116	10090.ENSMUSP00000025239,10090.ENSMUSP00000088618	Bin1,Dnm1
PMID:29335581	(2018) Role of hypoxia in Diffuse Large B-cell Lymphoma: Metabolic repression and selective translation of HK2 facilitates development of DLBCL.	3	70	1.63	0.0119	10090.ENSMUSP00000020630,10090.ENSMUSP00000022629,10090.ENSMUSP00000103267	Hspa4,Dpysl2,Ldha
PMID:21939520	(2011) Network analysis of quantitative proteomics on asthmatic bronchi: effects of inhaled glucocorticoid treatment.	3	70	1.63	0.0119	10090.ENSMUSP00000022629,10090.ENSMUSP00000029078,10090.ENSMUSP00000103267	Dpysl2,Car2,Ldha
PMID:31936883	(2020) T-2 Toxin-Induced Oxidative Stress Leads to Imbalance of Mitochondrial Fission and Fusion to Activate Cellular Apoptosis in the Human Liver 7702 Cell Line.	2	9	2.35	0.012	10090.ENSMUSP00000029266,10090.ENSMUSP00000099819	Anxa5,Vdac1
PMID:32070881	(2020) Redox-dependent regulation of mitochondrial dynamics by DJ-1 paralogs in Saccharomyces cerevisiae.	2	9	2.35	0.012	10090.ENSMUSP00000029266,10090.ENSMUSP00000088618	Anxa5,Dnm1
PMID:32206718	(2020) Highly bioactive zeolitic imidazolate framework-8-capped nanotherapeutics for efficient reversal of reperfusion-induced injury in ischemic stroke.	2	9	2.35	0.012	10090.ENSMUSP00000029266,10090.ENSMUSP00000064691	Anxa5,Gfap
PMID:30770867	(2019) CRISPRCas9-mediated PINK1 deletion leads to neurodegeneration in rhesus monkeys.	2	9	2.35	0.012	10090.ENSMUSP00000022629,10090.ENSMUSP00000064691	Dpysl2,Gfap
PMID:30801960	(2019) MicroRNA-383 inhibits doxorubicin resistance in hepatocellular carcinoma by targeting eukaryotic translation initiation factor 5A2.	2	9	2.35	0.012	10090.ENSMUSP00000029266,10090.ENSMUSP00000103267	Anxa5,Ldha
PMID:30881027	(2019) Dichloroacetic acid upregulates apoptosis of ovarian cancer cells by regulating mitochondrial function.	2	9	2.35	0.012	10090.ENSMUSP00000029266,10090.ENSMUSP00000103267	Anxa5,Ldha
PMID:31149035	(2019) NF-KB hijacking theranostic Pt(ll) complex in cancer therapy.	2	9	2.35	0.012	10090.ENSMUSP00000029266,10090.ENSMUSP00000064691	Anxa5,Gfap
PMID:31611934	(2019) TAF-IBeta deficiency inhibits proliferation and promotes apoptosis by rescuing PP2A and inhibiting the AKTGSK-3Beta pathway in leukemic cells.	2	9	2.35	0.012	10090.ENSMUSP00000029266,10090.ENSMUSP00000066181	Anxa5,Immt
PMID:29955164	(2018) Autism-specific maternal autoantibodies produce behavioral abnormalities in an endogenous antigen-driven mouse model of autism.	2	9	2.35	0.012	10090.ENSMUSP00000022629,10090.ENSMUSP00000103267	Dpysl2,Ldha
PMID:30066945	(2018) Anesthetic agent etiomidate induces apoptosis in N2a brain tumor cell line.	2	9	2.35	0.012	10090.ENSMUSP00000029266,10090.ENSMUSP00000066181	Anxa5,Immt
PMID:30455226	(2018) Early-onset infant epileptic encephalopathy associated with a de novo PPP3CA gene mutation.	2	9	2.35	0.012	10090.ENSMUSP00000088618,10090.ENSMUSP00000114144	Dnm1,Gnao1
PMID:28183803	(2017) Hexokinase II-derived cell-penetrating peptide targets mitochondria and triggers apoptosis in cancer cells.	2	9	2.35	0.012	10090.ENSMUSP00000029266,10090.ENSMUSP00000099819	Anxa5,Vdac1
PMID:28340985	(2017) Autoimmunity, Autoantibodies, and Autism Spectrum Disorder.	2	9	2.35	0.012	10090.ENSMUSP00000022629,10090.ENSMUSP00000103267	Dpysl2,Ldha
PMID:28479296	(2017) The Mammalian Malonyl-CoA Synthetase ACSF3 Is Required for Mitochondrial Protein Malonylation and Metabolic Efficiency.	2	9	2.35	0.012	10090.ENSMUSP00000023116,10090.ENSMUSP00000099819	Aco2,Vdac1
PMID:28582728	(2017) Mitochondrial aldehyde dehydrogenase-2 deficiency compromises therapeutic effect of ALDH bright cell on peripheral ischemia.	2	9	2.35	0.012	10090.ENSMUSP00000029266,10090.ENSMUSP00000103267	Anxa5,Ldha
PMID:28703801	(2017) lncRNA MIAT functions as a competing endogenous RNA to upregulate DAPK2 by sponging miR-22-3p in diabetic cardiomyopathy.	2	9	2.35	0.012	10090.ENSMUSP00000029266,10090.ENSMUSP00000099819	Anxa5,Vdac1
PMID:28765557	(2017) The Voltage-Dependent Anion Channels (VDAC) of Mycobacterium avium phagosome are associated with bacterial survival and lipid export in macrophages.	2	9	2.35	0.012	10090.ENSMUSP00000029266,10090.ENSMUSP00000099819	Anxa5,Vdac1
PMID:28810896	(2017) Silencing the Girdin gene enhances radio-sensitivity of hepatocellular carcinoma via suppression of glycolytic metabolism.	2	9	2.35	0.012	10090.ENSMUSP00000029266,10090.ENSMUSP00000103267	Anxa5,Ldha
PMID:28841143	(2017) Extract of Sheng-Mai-San Ameliorates Myocardial Ischemia-Induced Heart Failure by Modulating Ca2+-Calcineurin-Mediated Drp1 Signaling Pathways.	2	9	2.35	0.012	10090.ENSMUSP00000029266,10090.ENSMUSP00000053101	Anxa5,Ppp3ca
PMID:26709731	(2016) VDAC-2: Mitochondrial outer membrane regulator masquerading as a channel?	2	9	2.35	0.012	10090.ENSMUSP00000022293,10090.ENSMUSP00000099819	Vdac2,Vdac1
PMID:27058536	(2016) Autophagic Cell Death and Apoptosis Jointly Mediate Cisatracurium Besylate-Induced Cell Injury.	2	9	2.35	0.012	10090.ENSMUSP00000029266,10090.ENSMUSP00000066181	Anxa5,Immt
PMID:27073554	(2016) Temozolomide in combination with metformin act synergistically to inhibit proliferation and expansion of glioma stem-like cells.	2	9	2.35	0.012	10090.ENSMUSP00000029266,10090.ENSMUSP00000064691	Anxa5,Gfap
PMID:27171435	(2016) Erastin Disrupts Mitochondrial Permeability Transition Pore (mPTP) and Induces Apoptotic Death of Colorectal Cancer Cells.	2	9	2.35	0.012	10090.ENSMUSP00000029266,10090.ENSMUSP00000099819	Anxa5,Vdac1
PMID:27212416	(2016) Calcineurin proteolysis in astrocytes: Implications for impaired synaptic function.	2	9	2.35	0.012	10090.ENSMUSP00000053101,10090.ENSMUSP00000064691	Ppp3ca,Gfap
PMID:27252588	(2016) Transport of Calcium Ions into Mitochondria.	2	9	2.35	0.012	10090.ENSMUSP00000066181,10090.ENSMUSP00000099819	Immt,Vdac1
PMID:27620692	(2016) The porin VDAC2 is the mitochondrial platform for Bax retrotranslocation.	2	9	2.35	0.012	10090.ENSMUSP00000022293,10090.ENSMUSP00000099819	Vdac2,Vdac1
PMID:27743511	(2016) Mitochondrial proteomic profiling reveals increased carbonic anhydrase II in aging and neurodegeneration.	2	9	2.35	0.012	10090.ENSMUSP00000029078,10090.ENSMUSP00000099819	Car2,Vdac1
PMID:27796318	(2016) Jolkinolide B induces apoptosis and inhibits tumor growth in mouse melanoma B16F10 cells by altering glycolysis.	2	9	2.35	0.012	10090.ENSMUSP00000029266,10090.ENSMUSP00000103267	Anxa5,Ldha
PMID:26227489	(2015) Targeting c-MYC in Platinum-Resistant Ovarian Cancer.	2	9	2.35	0.012	10090.ENSMUSP00000025239,10090.ENSMUSP00000029266	Bin1,Anxa5
PMID:26637371	(2015) The participation of insulin-like growth factor-binding protein 3 released by astrocytes in the pathology of Alzheimer's disease.	2	9	2.35	0.012	10090.ENSMUSP00000053101,10090.ENSMUSP00000064691	Ppp3ca,Gfap
PMID:26714183	(2015) Differential Cytotoxicity of Acetaminophen in Mouse Macrophage J774.2 and Human Hepatoma HepG2 Cells: Protection by Diallyl Sulfide.	2	9	2.35	0.012	10090.ENSMUSP00000004140,10090.ENSMUSP00000029266	Gstm1,Anxa5
PMID:21725868	(2013) Decreased motility of human spermatozoa presenting phosphatidylserine membrane translocation-cells selection with the swim-up technique.	2	9	2.35	0.012	10090.ENSMUSP00000029266,10090.ENSMUSP00000103267	Anxa5,Ldha
PMID:23107432	(2013) Genetic interactions associated with 12-month atrophy in hippocampus and entorhinal cortex in Alzheimer's Disease Neuroimaging Initiative.	3	74	1.61	0.012	10090.ENSMUSP00000022629,10090.ENSMUSP00000025239,10090.ENSMUSP00000053101	Dpysl2,Bin1,Ppp3ca
PMID:23288151	(2013) Dynamin-related protein-1 controls fusion pore dynamics during platelet granule exocytosis.	2	9	2.35	0.012	10090.ENSMUSP00000029266,10090.ENSMUSP00000088618	Anxa5,Dnm1
PMID:23489322	(2013) Increased carbonylation, protein aggregation and apoptosis in the spinal cord of mice with experimental autoimmune encephalomyelitis.	2	9	2.35	0.012	10090.ENSMUSP00000029266,10090.ENSMUSP00000064691	Anxa5,Gfap
PMID:23505009	(2013) Hippocampal serotonin-1A receptor function in a mouse model of anxiety induced by long-term voluntary wheel running.	2	9	2.35	0.012	10090.ENSMUSP00000029078,10090.ENSMUSP00000114144	Car2,Gnao1
PMID:23695515	(2013) Increased glutamate uptake in astrocytes via propentofylline results in increased tumor cell apoptosis using the CNS-1 glioma model.	2	9	2.35	0.012	10090.ENSMUSP00000029266,10090.ENSMUSP00000064691	Anxa5,Gfap
PMID:24069390	(2013) Catabolism of exogenous lactate reveals it as a legitimate metabolic substrate in breast cancer.	2	9	2.35	0.012	10090.ENSMUSP00000029266,10090.ENSMUSP00000103267	Anxa5,Ldha
PMID:22905247	(2012) Considerations in the identification of endogenous substrates for protein L-isoaspartyl methyltransferase: the case of synuclein.	2	9	2.35	0.012	10090.ENSMUSP00000029078,10090.ENSMUSP00000088618	Car2,Dnm1
PMID:21035945	(2011) A novel dithiocarbamate analogue with potentially decreased ALDH inhibition has copper-dependent proteasome-inhibitory and apoptosis-inducing activity in human breast cancer cells.	2	9	2.35	0.012	10090.ENSMUSP00000029266,10090.ENSMUSP00000066181	Anxa5,Immt
PMID:21881602	(2011) Distribution of CD133 reveals glioma stem cells self-renew through symmetric and asymmetric cell divisions.	2	9	2.35	0.012	10090.ENSMUSP00000029266,10090.ENSMUSP00000064691	Anxa5,Gfap
PMID:22022409	(2011) Phosphorylation of voltage-dependent anion channel by serinethreonine kinases governs its interaction with tubulin.	2	9	2.35	0.012	10090.ENSMUSP00000022293,10090.ENSMUSP00000099819	Vdac2,Vdac1
PMID:22096584	(2011) Mild functional differences of dynamin 2 mutations associated to centronuclear myopathy and Charcot-Marie Tooth peripheral neuropathy.	2	9	2.35	0.012	10090.ENSMUSP00000025239,10090.ENSMUSP00000088618	Bin1,Dnm1
PMID:20052288	(2010) Role of GD3-CLIPR-59 association in lymphoblastoid T cell apoptosis triggered by CD95Fas.	2	9	2.35	0.012	10090.ENSMUSP00000029266,10090.ENSMUSP00000099819	Anxa5,Vdac1
PMID:20523363	(2010) Embryonic stem cell (ESC)-mediated transgene delivery induces growth suppression, apoptosis and radiosensitization, and overcomes temozolomide resistance in malignant gliomas.	2	9	2.35	0.012	10090.ENSMUSP00000029266,10090.ENSMUSP00000064691	Anxa5,Gfap
PMID:20797535	(2010) Misfolded mutant SOD1 directly inhibits VDAC1 conductance in a mouse model of inherited ALS.	2	9	2.35	0.012	10090.ENSMUSP00000022293,10090.ENSMUSP00000099819	Vdac2,Vdac1
PMID:20869350	(2010) Dual inhibition of sodium-mediated proton and calcium efflux triggers non-apoptotic cell death in malignant gliomas.	2	9	2.35	0.012	10090.ENSMUSP00000029266,10090.ENSMUSP00000064691	Anxa5,Gfap
PMID:19276158	(2009) LDH-A inhibition, a therapeutic strategy for treatment of hereditary leiomyomatosis and renal cell cancer.	2	9	2.35	0.012	10090.ENSMUSP00000029266,10090.ENSMUSP00000103267	Anxa5,Ldha
PMID:19402213	(2009) Glucose-modulated tyrosine nitration in beta cells: targets and consequences.	2	9	2.35	0.012	10090.ENSMUSP00000022293,10090.ENSMUSP00000099819	Vdac2,Vdac1
PMID:19436752	(2009) Mitochondrial fragmentation is involved in methamphetamine-induced cell death in rat hippocampal neural progenitor cells.	2	9	2.35	0.012	10090.ENSMUSP00000064691,10090.ENSMUSP00000099819	Gfap,Vdac1
PMID:19439360	(2009) A white matter stroke model in the mouse: axonal damage, progenitor responses and MRI correlates.	2	9	2.35	0.012	10090.ENSMUSP00000029078,10090.ENSMUSP00000064691	Car2,Gfap
PMID:34108030	(2021) Natural product triptolide induces GSDME-mediated pyroptosis in head and neck cancer through suppressing mitochondrial hexokinase-IotaIota.	2	10	2.3	0.0121	10090.ENSMUSP00000029266,10090.ENSMUSP00000103267	Anxa5,Ldha
PMID:32039741	(2020) Exosomal transfer of miR-15b-3p enhances tumorigenesis and malignant transformation through the DYNLT1Caspase-3Caspase-9 signaling pathway in gastric cancer.	2	10	2.3	0.0121	10090.ENSMUSP00000029266,10090.ENSMUSP00000099819	Anxa5,Vdac1
PMID:29934547	(2019) Maternal autoantibody related autism: mechanisms and pathways.	2	10	2.3	0.0121	10090.ENSMUSP00000022629,10090.ENSMUSP00000103267	Dpysl2,Ldha
PMID:30042492	(2019) STAT3 localizes to the ER, acting as a gatekeeper for ER-mitochondrion Ca2+ fluxes and apoptotic responses.	2	10	2.3	0.0121	10090.ENSMUSP00000029266,10090.ENSMUSP00000099819	Anxa5,Vdac1
PMID:30952833	(2019) Monomethyltransferase SET8 facilitates hepatocellular carcinoma growth by enhancing aerobic glycolysis.	2	10	2.3	0.0121	10090.ENSMUSP00000029266,10090.ENSMUSP00000103267	Anxa5,Ldha
PMID:31101684	(2019) Down-regulated HSDL2 expression suppresses cell proliferation and promotes apoptosis in papillary thyroid carcinoma.	2	10	2.3	0.0121	10090.ENSMUSP00000029266,10090.ENSMUSP00000053101	Anxa5,Ppp3ca
PMID:31861323	(2019) Peroxiredoxin II Maintains the Mitochondrial Membrane Potential against Alcohol-Induced Apoptosis in HT22 Cells.	2	10	2.3	0.0121	10090.ENSMUSP00000029266,10090.ENSMUSP00000099819	Anxa5,Vdac1
PMID:29736179	(2018) Natural Compound Methyl Protodioscin Suppresses Proliferation and Inhibits Glycolysis in Pancreatic Cancer.	2	10	2.3	0.0121	10090.ENSMUSP00000029266,10090.ENSMUSP00000103267	Anxa5,Ldha
PMID:29875655	(2018) Integrative Analysis of Hippocampus Gene Expression Profiles Identifies Network Alterations in Aging and Alzheimer's Disease.	3	79	1.58	0.0121	10090.ENSMUSP00000064691,10090.ENSMUSP00000088618,10090.ENSMUSP00000103267	Gfap,Dnm1,Ldha
PMID:29998379	(2018) The complexity of mitochondrial outer membrane permeability and VDAC regulation by associated proteins.	2	10	2.3	0.0121	10090.ENSMUSP00000022293,10090.ENSMUSP00000099819	Vdac2,Vdac1
PMID:30175143	(2018) Neuroprotective Effects of Cerebral Ischemic Preconditioning in a Rat Middle Cerebral Artery Occlusion Model: The Role of the Notch Signaling Pathway.	2	10	2.3	0.0121	10090.ENSMUSP00000029266,10090.ENSMUSP00000064691	Anxa5,Gfap
PMID:30269613	(2018) Dual-modified cationic liposomes loaded with paclitaxel and survivin siRNA for targeted imaging and therapy of cancer stem cells in brain glioma.	2	10	2.3	0.0121	10090.ENSMUSP00000029266,10090.ENSMUSP00000064691	Anxa5,Gfap
PMID:28168164	(2017) VDAC-Tubulin, an Anti-Warburg Pro-Oxidant Switch.	2	10	2.3	0.0121	10090.ENSMUSP00000022293,10090.ENSMUSP00000099819	Vdac2,Vdac1
PMID:28423563	(2017) Regulation of p53wt glioma cell proliferation by androgen receptor-mediated inhibition of small VCPp97-interacting protein expression.	2	10	2.3	0.0121	10090.ENSMUSP00000029266,10090.ENSMUSP00000064691	Anxa5,Gfap
PMID:28680051	(2017) Lactate dehydrogenase A promotes the invasion and proliferation of pituitary adenoma.	2	10	2.3	0.0121	10090.ENSMUSP00000029266,10090.ENSMUSP00000103267	Anxa5,Ldha
PMID:27143939	(2016) Characterization of neural stemness status through the neurogenesis process for bone marrow mesenchymal stem cells.	2	10	2.3	0.0121	10090.ENSMUSP00000041347,10090.ENSMUSP00000064691	Ina,Gfap
PMID:27343996	(2016) Structural insights into the centronuclear myopathy-associated functions of BIN1 and dynamin 2.	2	10	2.3	0.0121	10090.ENSMUSP00000025239,10090.ENSMUSP00000088618	Bin1,Dnm1
PMID:27455844	(2016) Role of IL-33 and ST2 signalling pathway in multiple sclerosis: expression by oligodendrocytes and inhibition of myelination in central nervous system.	2	10	2.3	0.0121	10090.ENSMUSP00000029078,10090.ENSMUSP00000064691	Car2,Gfap
PMID:27888634	(2016) Targeting protein kinase CK2 suppresses bladder cancer cell survival via the glucose metabolic pathway.	2	10	2.3	0.0121	10090.ENSMUSP00000029266,10090.ENSMUSP00000103267	Anxa5,Ldha
PMID:27929535	(2016) Dual targeting of glutaminase 1 and thymidylate synthase elicits death synergistically in NSCLC.	2	10	2.3	0.0121	10090.ENSMUSP00000029266,10090.ENSMUSP00000103267	Anxa5,Ldha
PMID:28149504	(2016) Inducible targeting of CNS astrocytes in Aldh1l1-CreERT2 BAC transgenic mice.	2	10	2.3	0.0121	10090.ENSMUSP00000029078,10090.ENSMUSP00000064691	Car2,Gfap
PMID:24666671	(2015) Modular organization of cardiac energy metabolism: energy conversion, transfer and feedback regulation.	2	10	2.3	0.0121	10090.ENSMUSP00000022293,10090.ENSMUSP00000099819	Vdac2,Vdac1
PMID:25769724	(2015) Metabolic signature identifies novel targets for drug resistance in multiple myeloma.	2	10	2.3	0.0121	10090.ENSMUSP00000029266,10090.ENSMUSP00000103267	Anxa5,Ldha
PMID:26431379	(2015) Metformin and temozolomide act synergistically to inhibit growth of glioma cells and glioma stem cells in vitro and in vivo.	2	10	2.3	0.0121	10090.ENSMUSP00000029266,10090.ENSMUSP00000064691	Anxa5,Gfap
PMID:25143726	(2014) Therapeutics with SPION-labeled stem cells for the main diseases related to brain aging: a systematic review.	2	10	2.3	0.0121	10090.ENSMUSP00000029266,10090.ENSMUSP00000064691	Anxa5,Gfap
PMID:23032873	(2013) Regulation of neuronal plasticity and fear by a dynamic change in PAR1-G protein coupling in the amygdala.	2	10	2.3	0.0121	10090.ENSMUSP00000064691,10090.ENSMUSP00000114144	Gfap,Gnao1
PMID:23108061	(2013) PPARGamma activation prevents impairments in spatial memory and neurogenesis following transient illness.	2	10	2.3	0.0121	10090.ENSMUSP00000025239,10090.ENSMUSP00000064691	Bin1,Gfap
PMID:23424666	(2013) Probing early tumor response to radiation therapy using hyperpolarized [1-1^3C]pyruvate in MDA-MB-231 xenografts.	2	10	2.3	0.0121	10090.ENSMUSP00000029266,10090.ENSMUSP00000103267	Anxa5,Ldha
PMID:23538482	(2013) Physiologic functions of cyclophilin D and the mitochondrial permeability transition pore.	2	10	2.3	0.0121	10090.ENSMUSP00000022293,10090.ENSMUSP00000099819	Vdac2,Vdac1
PMID:23687122	(2013) Disease-specific molecular events in cortical multiple sclerosis lesions.	2	10	2.3	0.0121	10090.ENSMUSP00000029078,10090.ENSMUSP00000064691	Car2,Gfap
PMID:24021964	(2013) Life cycle of cytosolic prions.	2	10	2.3	0.0121	10090.ENSMUSP00000020630,10090.ENSMUSP00000064691	Hspa4,Gfap
PMID:24423239	(2013) Aberrant DNA methyltransferase expression in pancreatic ductal adenocarcinoma development and progression.	2	10	2.3	0.0121	10090.ENSMUSP00000029266,10090.ENSMUSP00000088618	Anxa5,Dnm1
PMID:21147224	(2012) Gene expression profiling in multiple sclerosis brain.	2	10	2.3	0.0121	10090.ENSMUSP00000023085,10090.ENSMUSP00000064691	Ndufa6,Gfap
PMID:22051019	(2012) Voltage-dependant anion channels: novel insights into isoform function through genetic models.	2	10	2.3	0.0121	10090.ENSMUSP00000022293,10090.ENSMUSP00000099819	Vdac2,Vdac1
PMID:22942757	(2012) TRAIL and paclitaxel synergize to kill U87 cells and U87-derived stem-like cells in vitro.	2	10	2.3	0.0121	10090.ENSMUSP00000029266,10090.ENSMUSP00000064691	Anxa5,Gfap
PMID:23077527	(2012) Increased neuronal Alfa-synuclein pathology associates with its accumulation in oligodendrocytes in mice modeling Alfa-synucleinopathies.	2	10	2.3	0.0121	10090.ENSMUSP00000029078,10090.ENSMUSP00000064691	Car2,Gfap
PMID:20888866	(2011) Is mPTP the gatekeeper for necrosis, apoptosis, or both?	2	10	2.3	0.0121	10090.ENSMUSP00000022293,10090.ENSMUSP00000099819	Vdac2,Vdac1
PMID:21057924	(2011) Fluorochrome-labeled inhibitors of caspases: convenient in vitro and in vivo markers of apoptotic cells for cytometric analysis.	2	10	2.3	0.0121	10090.ENSMUSP00000029266,10090.ENSMUSP00000066181	Anxa5,Immt
PMID:21745713	(2011) Engagement of descending inhibition from the rostral ventromedial medulla protects against chronic neuropathic pain.	2	10	2.3	0.0121	10090.ENSMUSP00000064691,10090.ENSMUSP00000097874	Gfap,Prkcg
PMID:20484045	(2010) Ubiquitin-specific protease 8 links the PTEN-Akt-AIP4 pathway to the control of FLIPS stability and TRAIL sensitivity in glioblastoma multiforme.	2	10	2.3	0.0121	10090.ENSMUSP00000029266,10090.ENSMUSP00000064691	Anxa5,Gfap
PMID:20525379	(2010) Anterior gradient-2 plays a critical role in breast cancer cell growth and survival by modulating cyclin D1, estrogen receptor-alpha and survivin.	2	10	2.3	0.0121	10090.ENSMUSP00000025239,10090.ENSMUSP00000029266	Bin1,Anxa5
PMID:20797405	(2010) Chronic low-level Pb exposure during development decreases the expression of the voltage-dependent anion channel in auditory neurons of the brainstem.	2	10	2.3	0.0121	10090.ENSMUSP00000022293,10090.ENSMUSP00000099819	Vdac2,Vdac1
PMID:21368881	(2010) p73 deficiency results in impaired self renewal and premature neuronal differentiation of mouse neural progenitors independently of p53.	2	10	2.3	0.0121	10090.ENSMUSP00000029266,10090.ENSMUSP00000064691	Anxa5,Gfap
PMID:19255154	(2009) Age-dependent disease expression determines remodeling of the retinal mosaic in carriers of RPGR exon ORF15 mutations.	2	10	2.3	0.0121	10090.ENSMUSP00000064691,10090.ENSMUSP00000114144	Gfap,Gnao1
PMID:19495426	(2009) Expression of Robo4 in the fibrovascular membranes from patients with proliferative diabetic retinopathy and its role in RF6A and RPE cells.	2	10	2.3	0.0121	10090.ENSMUSP00000029266,10090.ENSMUSP00000064691	Anxa5,Gfap
PMID:18437242	(2008) In vitro analysis of promoter activity in Muller cells.	2	10	2.3	0.0121	10090.ENSMUSP00000029078,10090.ENSMUSP00000064691	Car2,Gfap
PMID:18680552	(2008) Modest loss of peripheral axons, muscle atrophy and formation of brain inclusions in mice with targeted deletion of gigaxonin exon 1.	2	10	2.3	0.0121	10090.ENSMUSP00000041347,10090.ENSMUSP00000064691	Ina,Gfap
PMID:18000542	(2007) A role for voltage-dependent anion channel Vdac1 in polyglutamine-mediated neuronal cell death.	2	10	2.3	0.0121	10090.ENSMUSP00000029266,10090.ENSMUSP00000099819	Anxa5,Vdac1
PMID:16509995	(2006) Establishment and characterization of multicellular spheroids from a human glioma cell line; Implications for tumor therapy.	2	10	2.3	0.0121	10090.ENSMUSP00000029266,10090.ENSMUSP00000103267	Anxa5,Ldha
PMID:17178908	(2006) Chaperone-mediated coupling of endoplasmic reticulum and mitochondrial Ca2+ channels.	2	10	2.3	0.0121	10090.ENSMUSP00000022293,10090.ENSMUSP00000099819	Vdac2,Vdac1
PMID:12682089	(2003) Postnatal NG2 proteoglycan-expressing progenitor cells are intrinsically multipotent and generate functional neurons.	2	10	2.3	0.0121	10090.ENSMUSP00000022629,10090.ENSMUSP00000064691	Dpysl2,Gfap
PMID:31906578	(2020) Back to The Fusion: Mitofusin-2 in Alzheimer's Disease.	2	11	2.26	0.0123	10090.ENSMUSP00000088618,10090.ENSMUSP00000099819	Dnm1,Vdac1
PMID:31918722	(2020) FOXE1 represses cell proliferation and Warburg effect by inhibiting HK2 in colorectal cancer.	2	12	2.22	0.0123	10090.ENSMUSP00000029266,10090.ENSMUSP00000103267	Anxa5,Ldha
PMID:31953613	(2020) Long non-coding RNA MALAT1 facilitates the tumorigenesis, invasion and glycolysis of multiple myeloma via miR-1271-5pSOX13 axis.	2	13	2.19	0.0123	10090.ENSMUSP00000029266,10090.ENSMUSP00000103267	Anxa5,Ldha
PMID:31963121	(2020) Crosstalk between Mitochondria and Cytoskeleton in Cardiac Cells.	2	13	2.19	0.0123	10090.ENSMUSP00000022293,10090.ENSMUSP00000099819	Vdac2,Vdac1
PMID:32078657	(2020) C9C5 positive mature oligodendrocytes are a source of Sonic Hedgehog in the mouse brain.	2	14	2.16	0.0123	10090.ENSMUSP00000029078,10090.ENSMUSP00000064691	Car2,Gfap
PMID:32195096	(2020) Augmenting Tumor-Starvation Therapy by Cancer Cell Autophagy Inhibition.	2	11	2.26	0.0123	10090.ENSMUSP00000029266,10090.ENSMUSP00000103267	Anxa5,Ldha
PMID:32292356	(2020) Do You Remember Mitochondria?	2	12	2.22	0.0123	10090.ENSMUSP00000088618,10090.ENSMUSP00000099819	Dnm1,Vdac1
PMID:30499018	(2019) Targeted deletion of the aryl hydrocarbon receptor in dendritic cells prevents thymic atrophy in response to dioxin.	2	14	2.16	0.0123	10090.ENSMUSP00000029266,10090.ENSMUSP00000053101	Anxa5,Ppp3ca
PMID:30639261	(2019) Discovery of Small-Molecule Inhibitors of the HSP90-Calcineurin-NFAT Pathway against Glioblastoma.	3	81	1.57	0.0123	10090.ENSMUSP00000029266,10090.ENSMUSP00000053101,10090.ENSMUSP00000103267	Anxa5,Ppp3ca,Ldha
PMID:30744416	(2019) Novel Insights into MSK1 Phosphorylation by MRKBeta in Intracerebral Hemorrhage-Induced Neuronal Apoptosis.	2	11	2.26	0.0123	10090.ENSMUSP00000029266,10090.ENSMUSP00000064691	Anxa5,Gfap
PMID:30745561	(2019) Neurodevelopmental and behavioral consequences of perinatal exposure to the HIV drug efavirenz in a rodent model.	2	11	2.26	0.0123	10090.ENSMUSP00000025239,10090.ENSMUSP00000064691	Bin1,Gfap
PMID:30745841	(2019) Cyclin G2 Inhibits the Warburg Effect and Tumour Progression by Suppressing LDHA Phosphorylation in Glioma.	2	12	2.22	0.0123	10090.ENSMUSP00000029266,10090.ENSMUSP00000103267	Anxa5,Ldha
PMID:30915356	(2019) C18H17NO6 and Its Combination with Scutellarin Suppress the Proliferation and Induce the Apoptosis of Human Glioma Cells via Upregulation of Fas-Associated Factor 1 Expression.	2	12	2.22	0.0123	10090.ENSMUSP00000029266,10090.ENSMUSP00000064691	Anxa5,Gfap
PMID:30920152	(2019) Targeting the ROSPI3KAKTHIF-1AlfaHK2 axis of breast cancer cells: Combined administration of Polydatin and 2-Deoxy-d-glucose.	2	13	2.19	0.0123	10090.ENSMUSP00000029266,10090.ENSMUSP00000103267	Anxa5,Ldha
PMID:30969984	(2019) Tumor growth suppression using a combination of taxol-based therapy and GSK3 inhibition in non-small cell lung cancer.	2	12	2.22	0.0123	10090.ENSMUSP00000022629,10090.ENSMUSP00000029266	Dpysl2,Anxa5
PMID:31039129	(2019) Deletion of Tbk1 disrupts autophagy and reproduces behavioral and locomotor symptoms of FTD-ALS in mice.	2	14	2.16	0.0123	10090.ENSMUSP00000064691,10090.ENSMUSP00000099819	Gfap,Vdac1
PMID:31058090	(2019) PGC1Beta Regulates Breast Tumor Growth and Metastasis by SREBP1-Mediated HKDC1 Expression.	2	14	2.16	0.0123	10090.ENSMUSP00000099819,10090.ENSMUSP00000103267	Vdac1,Ldha
PMID:31089410	(2019) Higd1a Protects Cells from Lipotoxicity under High-Fat Exposure.	2	11	2.26	0.0123	10090.ENSMUSP00000029266,10090.ENSMUSP00000066181	Anxa5,Immt
PMID:31100073	(2019) TDP-43 induces mitochondrial damage and activates the mitochondrial unfolded protein response.	2	12	2.22	0.0123	10090.ENSMUSP00000029266,10090.ENSMUSP00000066181	Anxa5,Immt
PMID:31101057	(2019) PKM2 is the target of proanthocyanidin B2 during the inhibition of hepatocellular carcinoma.	2	14	2.16	0.0123	10090.ENSMUSP00000029266,10090.ENSMUSP00000103267	Anxa5,Ldha
PMID:31115576	(2019) Silencing of heat shock protein 27 increases the radiosensitivity of non-small cell lung carcinoma cells.	2	11	2.26	0.0123	10090.ENSMUSP00000029266,10090.ENSMUSP00000099819	Anxa5,Vdac1
PMID:31142803	(2019) Peli1 controls the survival of dopaminergic neurons through modulating microglia-mediated neuroinflammation.	2	12	2.22	0.0123	10090.ENSMUSP00000029266,10090.ENSMUSP00000064691	Anxa5,Gfap
PMID:31144443	(2019) CpG-related SNPs in the MS4A region have a dose-dependent effect on risk of late-onset Alzheimer disease.	2	14	2.16	0.0123	10090.ENSMUSP00000004140,10090.ENSMUSP00000025239	Gstm1,Bin1
PMID:31182990	(2019) Upregulation of UCP2 Expression Protects against LPS-Induced Oxidative Stress and Apoptosis in Cardiomyocytes.	2	11	2.26	0.0123	10090.ENSMUSP00000029266,10090.ENSMUSP00000066181	Anxa5,Immt
PMID:31258659	(2019) Ex vivo construction of rabbit corneal endothelial cell sheets on a porcine descemet membrane graft.	2	11	2.26	0.0123	10090.ENSMUSP00000022293,10090.ENSMUSP00000029266	Vdac2,Anxa5
PMID:31258698	(2019) High glucose induces apoptosis of HUVECs in a mitochondria-dependent manner by suppressing hexokinase 2 expression.	2	11	2.26	0.0123	10090.ENSMUSP00000022293,10090.ENSMUSP00000099819	Vdac2,Vdac1
PMID:31262047	(2019) Comparative Transcriptomic Analysis of Temozolomide Resistant Primary GBM Stem-Like Cells and Recurrent GBM Identifies Up-Regulation of the Carbonic Anhydrase CA2 Gene as Resistance Factor.	2	12	2.22	0.0123	10090.ENSMUSP00000029078,10090.ENSMUSP00000064691	Car2,Gfap
PMID:31277230	(2019) Synergy between Auranofin and Celecoxib against Colon Cancer In Vitro and In Vivo through a Novel Redox-Mediated Mechanism.	2	11	2.26	0.0123	10090.ENSMUSP00000023116,10090.ENSMUSP00000029266	Aco2,Anxa5
PMID:31417101	(2019) Pseudomonas aeruginosa Induced Host Epithelial Cell Mitochondrial Dysfunction.	2	14	2.16	0.0123	10090.ENSMUSP00000066181,10090.ENSMUSP00000099819	Immt,Vdac1
PMID:31474749	(2019) The effect of cysteine oxidation on DJ-1 cytoprotective function in human alveolar type II cells.	2	13	2.19	0.0123	10090.ENSMUSP00000029266,10090.ENSMUSP00000099819	Anxa5,Vdac1
PMID:31519191	(2019) SCP2-mediated cholesterol membrane trafficking promotes the growth of pituitary adenomas via Hedgehog signaling activation.	2	14	2.16	0.0123	10090.ENSMUSP00000029266,10090.ENSMUSP00000103267	Anxa5,Ldha
PMID:31540288	(2019) Melatonin Enhances Mitophagy by Upregulating Expression of Heat Shock 70 kDa Protein 1L in Human Mesenchymal Stem Cells under Oxidative Stress.	2	11	2.26	0.0123	10090.ENSMUSP00000029266,10090.ENSMUSP00000099819	Anxa5,Vdac1
PMID:31554511	(2019) Phospholipase C inhibits apoptosis of porcine primary granulosa cells cultured in vitro.	2	14	2.16	0.0123	10090.ENSMUSP00000029266,10090.ENSMUSP00000053101	Anxa5,Ppp3ca
PMID:31558708	(2019) Cell necrosis, intrinsic apoptosis and senescence contribute to the progression of exencephaly to anencephaly in a mice model of congenital chranioschisis.	2	11	2.26	0.0123	10090.ENSMUSP00000029266,10090.ENSMUSP00000064691	Anxa5,Gfap
PMID:31607919	(2019) Matrine Promotes Human Myeloid Leukemia Cells Apoptosis Through Warburg Effect Mediated by Hexokinase 2.	2	11	2.26	0.0123	10090.ENSMUSP00000029266,10090.ENSMUSP00000103267	Anxa5,Ldha
PMID:31817469	(2019) Double-Edged Lipid Nanoparticles Combining Liposome-Bound TRAIL and Encapsulated Doxorubicin Showing an Extraordinary Synergistic Pro-Apoptotic Potential.	2	13	2.19	0.0123	10090.ENSMUSP00000029266,10090.ENSMUSP00000088618	Anxa5,Dnm1
PMID:31998453	(2019) Knockdown of mitofilin inhibits autophagy and facilitates starvation-induced apoptosis in HeLa cells.	2	13	2.19	0.0123	10090.ENSMUSP00000029266,10090.ENSMUSP00000066181	Anxa5,Immt
PMID:32116552	(2019) rTMS Regulates the Balance Between Proliferation and Apoptosis of Spinal Cord Derived Neural StemProgenitor Cells.	2	11	2.26	0.0123	10090.ENSMUSP00000029266,10090.ENSMUSP00000064691	Anxa5,Gfap
PMID:28667781	(2018) Translocator protein (18 kDa): an update on its function in steroidogenesis.	2	11	2.26	0.0123	10090.ENSMUSP00000064691,10090.ENSMUSP00000099819	Gfap,Vdac1
PMID:29286126	(2018) Bcl-2 overexpression reduces cisplatin cytotoxicity by decreasing ER-mitochondrial Ca2+ signaling in SKOV3 cells.	2	12	2.22	0.0123	10090.ENSMUSP00000029266,10090.ENSMUSP00000099819	Anxa5,Vdac1
PMID:29358171	(2018) Small-Molecule Activators of Protein Phosphatase 2A for the Treatment of Castration-Resistant Prostate Cancer.	2	13	2.19	0.0123	10090.ENSMUSP00000007708,10090.ENSMUSP00000029266	Ppp2r1a,Anxa5
PMID:29371831	(2018) SHP-2 restricts apoptosis induced by chemotherapeutic agents via Parkin-dependent autophagy in cervical cancer.	2	11	2.26	0.0123	10090.ENSMUSP00000029266,10090.ENSMUSP00000099819	Anxa5,Vdac1
PMID:29476107	(2018) Scalable Culturing of Primary Human Glioblastoma Tumor-Initiating Cells with a Cell-Friendly Culture System.	2	13	2.19	0.0123	10090.ENSMUSP00000029266,10090.ENSMUSP00000064691	Anxa5,Gfap
PMID:29518979	(2018) Metabolic Reprogramming and the Recovery of Physiological Functionality in 3D Cultures in Micro-Bioreactors.	3	88	1.53	0.0123	10090.ENSMUSP00000022293,10090.ENSMUSP00000023116,10090.ENSMUSP00000103267	Vdac2,Aco2,Ldha
PMID:29563495	(2018) Neural stem cells from a mouse model of Rett syndrome are prone to senescence, show reduced capacity to cope with genotoxic stress, and are impaired in the differentiation process.	2	13	2.19	0.0123	10090.ENSMUSP00000029266,10090.ENSMUSP00000064691	Anxa5,Gfap
PMID:29568313	(2018) The in vitro effects of a novel estradiol analog on cell proliferation and morphology in human epithelial cervical carcinoma.	2	12	2.22	0.0123	10090.ENSMUSP00000029078,10090.ENSMUSP00000029266	Car2,Anxa5
PMID:29609091	(2018) Heparin-Poloxamer Thermosensitive Hydrogel Loaded with bFGF and NGF Enhances Peripheral Nerve Regeneration in Diabetic Rats.	2	14	2.16	0.0123	10090.ENSMUSP00000029266,10090.ENSMUSP00000064691	Anxa5,Gfap
PMID:29642585	(2018) Mitochondrial Biogenesis in Diverse Cauliflower Cultivars under Mild and Severe Drought. Impaired Coordination of Selected Transcript and Proteomic Responses, and Regulation of Various Multifunctional Proteins.	2	11	2.26	0.0123	10090.ENSMUSP00000022293,10090.ENSMUSP00000023116	Vdac2,Aco2
PMID:29643356	(2018) DISC1 regulates lactate metabolism in astrocytes: implications for psychiatric disorders.	2	12	2.22	0.0123	10090.ENSMUSP00000064691,10090.ENSMUSP00000103267	Gfap,Ldha
PMID:29725013	(2018) Iron overload promotes mitochondrial fragmentation in mesenchymal stromal cells from myelodysplastic syndrome patients through activation of the AMPKMFFDrp1 pathway.	2	14	2.16	0.0123	10090.ENSMUSP00000029266,10090.ENSMUSP00000099819	Anxa5,Vdac1
PMID:29896817	(2018) CDK2 positively regulates aerobic glycolysis by suppressing SIRT5 in gastric cancer.	2	12	2.22	0.0123	10090.ENSMUSP00000029266,10090.ENSMUSP00000103267	Anxa5,Ldha
PMID:29907098	(2018) IP3R-Grp75-VDAC1-MCU calcium regulation axis antagonists protect podocytes from apoptosis and decrease proteinuria in an Adriamycin nephropathy rat model.	2	12	2.22	0.0123	10090.ENSMUSP00000029266,10090.ENSMUSP00000099819	Anxa5,Vdac1
PMID:29925042	(2018) SIRT2 Promotes the Migration and Invasion of Gastric Cancer through RASERKJNKMMP-9 Pathway by Increasing PEPCK1-Related Metabolism.	2	13	2.19	0.0123	10090.ENSMUSP00000029266,10090.ENSMUSP00000103267	Anxa5,Ldha
PMID:30055160	(2018) Oligodendrocytic but not neuronal Nogo restricts corticospinal axon sprouting after CNS injury.	2	11	2.26	0.0123	10090.ENSMUSP00000064691,10090.ENSMUSP00000097874	Gfap,Prkcg
PMID:30066868	(2018) Icariin induces the growth, migration and osteoblastic differentiation of human periodontal ligament fibroblasts by inhibiting Toll-like receptor 4 and NF-KB p65 phosphorylation.	2	14	2.16	0.0123	10090.ENSMUSP00000029078,10090.ENSMUSP00000029266	Car2,Anxa5
PMID:30092269	(2018) Loss of MICOS complex integrity and mitochondrial damage, but not TDP-43 mitochondrial localisation, are likely associated with severity of CHCHD10-related diseases.	2	13	2.19	0.0123	10090.ENSMUSP00000029266,10090.ENSMUSP00000066181	Anxa5,Immt
PMID:30115973	(2018) Loss of function of miR-342-3p results in MCT1 over-expression and contributes to oncogenic metabolic reprogramming in triple negative breast cancer.	2	13	2.19	0.0123	10090.ENSMUSP00000029266,10090.ENSMUSP00000103267	Anxa5,Ldha
PMID:30136864	(2018) Gordon H. Dixon's trace in my personal career and the quantic jump experienced in regulatory information.	2	12	2.22	0.0123	10090.ENSMUSP00000029078,10090.ENSMUSP00000103267	Car2,Ldha
PMID:30143614	(2018) The cristae modulator Optic atrophy 1 requires mitochondrial ATP synthase oligomers to safeguard mitochondrial function.	2	14	2.16	0.0123	10090.ENSMUSP00000029266,10090.ENSMUSP00000066181	Anxa5,Immt
PMID:30153825	(2018) Mitochondrial dysfunction induces NLRP3 inflammasome activation during cerebral ischemiareperfusion injury.	2	13	2.19	0.0123	10090.ENSMUSP00000029266,10090.ENSMUSP00000064691	Anxa5,Gfap
PMID:30249026	(2018) Exposure of Breast and Lung Cancer Cells to a Novel Estrone Analog Prior to Radiation Enhances Bcl-2-Mediated Cell Death.	2	11	2.26	0.0123	10090.ENSMUSP00000029078,10090.ENSMUSP00000029266	Car2,Anxa5
PMID:30258353	(2018) Dickkopf-3 Causes Neuroprotection by Inducing Vascular Endothelial Growth Factor.	2	11	2.26	0.0123	10090.ENSMUSP00000029266,10090.ENSMUSP00000064691	Anxa5,Gfap
PMID:30419950	(2018) LAT2 regulates glutamine-dependent mTOR activation to promote glycolysis and chemoresistance in pancreatic cancer.	2	14	2.16	0.0123	10090.ENSMUSP00000029266,10090.ENSMUSP00000103267	Anxa5,Ldha
PMID:30429454	(2018) Selective blockade of spinal D2DR by levo-corydalmine attenuates morphine tolerance via suppressing PI3KAkt-MAPK signaling in a MOR-dependent manner.	2	12	2.22	0.0123	10090.ENSMUSP00000064691,10090.ENSMUSP00000097874	Gfap,Prkcg
PMID:30463564	(2018) Glial-neuronal signaling mechanisms underlying the neuroinflammatory effects of manganese.	2	13	2.19	0.0123	10090.ENSMUSP00000029266,10090.ENSMUSP00000064691	Anxa5,Gfap
PMID:30517854	(2018) Shortening the Half-Life of Cas9 Maintains Its Gene Editing Ability and Reduces Neuronal Toxicity.	2	11	2.26	0.0123	10090.ENSMUSP00000064691,10090.ENSMUSP00000097874	Gfap,Prkcg
PMID:27474898	(2017) Functional Effects of Cigarette Smoke-Induced Changes in Airway Smooth Muscle Mitochondrial Morphology.	2	13	2.19	0.0123	10090.ENSMUSP00000029266,10090.ENSMUSP00000103267	Anxa5,Ldha
PMID:27484452	(2017) A brief history of the search for the protein(s) involved in the acute regulation of steroidogenesis.	2	12	2.22	0.0123	10090.ENSMUSP00000022293,10090.ENSMUSP00000099819	Vdac2,Vdac1
PMID:27817117	(2017) Differences in T cell cytotoxicity and cell death mechanisms between progressive multifocal leukoencephalopathy, herpes simplex virus encephalitis and cytomegalovirus encephalitis.	2	12	2.22	0.0123	10090.ENSMUSP00000029078,10090.ENSMUSP00000064691	Car2,Gfap
PMID:27838436	(2017) HNE-modified proteins in Down syndrome: Involvement in development of Alzheimer disease neuropathology.	2	13	2.19	0.0123	10090.ENSMUSP00000041347,10090.ENSMUSP00000064691	Ina,Gfap
PMID:27965466	(2017) Oxidative stress, a trigger of hepatitis C and B virus-induced liver carcinogenesis.	3	92	1.51	0.0123	10090.ENSMUSP00000004140,10090.ENSMUSP00000022293,10090.ENSMUSP00000099819	Gstm1,Vdac2,Vdac1
PMID:28055963	(2017) Emetine elicits apoptosis of intractable B-cell lymphoma cells with MYC rearrangement through inhibition of glycolytic metabolism.	2	12	2.22	0.0123	10090.ENSMUSP00000029266,10090.ENSMUSP00000103267	Anxa5,Ldha
PMID:28061878	(2017) Blockage of glycolysis by targeting PFKFB3 suppresses tumor growth and metastasis in head and neck squamous cell carcinoma.	2	14	2.16	0.0123	10090.ENSMUSP00000029266,10090.ENSMUSP00000103267	Anxa5,Ldha
PMID:28086949	(2017) NEK2 Promotes Aerobic Glycolysis in Multiple Myeloma Through Regulating Splicing of Pyruvate Kinase.	2	14	2.16	0.0123	10090.ENSMUSP00000029266,10090.ENSMUSP00000103267	Anxa5,Ldha
PMID:28100685	(2017) Heat stress induces ferroptosis-like cell death in plants.	2	13	2.19	0.0123	10090.ENSMUSP00000022293,10090.ENSMUSP00000099819	Vdac2,Vdac1
PMID:28218905	(2017) Phosphorylation-mediated activation of LDHA promotes cancer cell invasion and tumour metastasis.	2	14	2.16	0.0123	10090.ENSMUSP00000029266,10090.ENSMUSP00000103267	Anxa5,Ldha
PMID:28230856	(2017) Ginsenoside Rg5 increases cardiomyocyte resistance to ischemic injury through regulation of mitochondrial hexokinase-II and dynamin-related protein 1.	2	12	2.22	0.0123	10090.ENSMUSP00000029266,10090.ENSMUSP00000099819	Anxa5,Vdac1
PMID:28293167	(2017) Melatonin Mediates Protective Effects against Kainic Acid-Induced Neuronal Death through Safeguarding ER Stress and Mitochondrial Disturbance.	2	11	2.26	0.0123	10090.ENSMUSP00000097874,10090.ENSMUSP00000099819	Prkcg,Vdac1
PMID:28326946	(2017) Polyamidoamine dendrimer-conjugated triamcinolone acetonide attenuates nerve injury-induced spinal cord microglia activation and mechanical allodynia.	2	11	2.26	0.0123	10090.ENSMUSP00000029266,10090.ENSMUSP00000064691	Anxa5,Gfap
PMID:28482850	(2017) Mutant TDP-43 does not impair mitochondrial bioenergetics in vitro and in vivo.	2	13	2.19	0.0123	10090.ENSMUSP00000053101,10090.ENSMUSP00000099819	Ppp3ca,Vdac1
PMID:28508101	(2017) In-depth clinico-pathological examination of RNA foci in a large cohort of C9ORF72 expansion carriers.	2	11	2.26	0.0123	10090.ENSMUSP00000029078,10090.ENSMUSP00000064691	Car2,Gfap
PMID:28615213	(2017) Experimental and Human Evidence for Lipocalin-2 (Neutrophil Gelatinase-Associated Lipocalin [NGAL]) in the Development of Cardiac Hypertrophy and heart failure.	2	11	2.26	0.0123	10090.ENSMUSP00000029266,10090.ENSMUSP00000088618	Anxa5,Dnm1
PMID:28696548	(2017) Brain microvascular injury and white matter disease provoked by diabetes-associated hyperamylinemia.	2	11	2.26	0.0123	10090.ENSMUSP00000029266,10090.ENSMUSP00000064691	Anxa5,Gfap
PMID:28790389	(2017) Polyphyllin I suppresses human osteosarcoma growth by inactivation of WntBeta-catenin pathway in vitro and in vivo.	2	13	2.19	0.0123	10090.ENSMUSP00000029266,10090.ENSMUSP00000066181	Anxa5,Immt
PMID:28801626	(2017) HIF1Alfa regulates glioma chemosensitivity through the transformation between differentiation and dedifferentiation in various oxygen levels.	2	14	2.16	0.0123	10090.ENSMUSP00000029266,10090.ENSMUSP00000064691	Anxa5,Gfap
PMID:28817801	(2017) A Sensitized IGF1 Treatment Restores Corticospinal Axon-Dependent Functions.	2	13	2.19	0.0123	10090.ENSMUSP00000064691,10090.ENSMUSP00000097874	Gfap,Prkcg
PMID:28831264	(2017) microRNA-130a is an oncomir suppressing the expression of CRMP4 in gastric cancer.	2	11	2.26	0.0123	10090.ENSMUSP00000022629,10090.ENSMUSP00000029266	Dpysl2,Anxa5
PMID:28926527	(2017) Genistein suppresses aerobic glycolysis and induces hepatocellular carcinoma cell death.	2	13	2.19	0.0123	10090.ENSMUSP00000029266,10090.ENSMUSP00000103267	Anxa5,Ldha
PMID:28969644	(2017) Crosstalk between glial and glioblastoma cells triggers the 'go-or-grow' phenotype of tumor cells.	2	13	2.19	0.0123	10090.ENSMUSP00000029266,10090.ENSMUSP00000064691	Anxa5,Gfap
PMID:28992545	(2017) Downregulation of SIRT2 Inhibits Invasion of Hepatocellular Carcinoma by Inhibiting Energy Metabolism.	2	14	2.16	0.0123	10090.ENSMUSP00000029266,10090.ENSMUSP00000103267	Anxa5,Ldha
PMID:29029484	(2017) YBX1 promotes tumor growth by elevating glycolysis in human bladder cancer.	2	12	2.22	0.0123	10090.ENSMUSP00000029266,10090.ENSMUSP00000103267	Anxa5,Ldha
PMID:29069785	(2017) [10]-gingerol induces apoptosis and inhibits metastatic dissemination of triple negative breast cancer in vivo.	2	11	2.26	0.0123	10090.ENSMUSP00000029266,10090.ENSMUSP00000064691	Anxa5,Gfap
PMID:29100360	(2017) The inhibiting effect of neural stem cells on proliferation and invasion of glioma cells.	2	11	2.26	0.0123	10090.ENSMUSP00000029266,10090.ENSMUSP00000064691	Anxa5,Gfap
PMID:29137244	(2017) MicroRNA-423-5p facilitates hypoxiareoxygenation-induced apoptosis in renal proximal tubular epithelial cells by targeting GSTM1 via endoplasmic reticulum stress.	2	12	2.22	0.0123	10090.ENSMUSP00000004140,10090.ENSMUSP00000029266	Gstm1,Anxa5
PMID:29137304	(2017) Monocarboxylate transporter 1 (MCT1), a tool to stratify acute myeloid leukemia (AML) patients and a vehicle to kill cancer cells.	2	12	2.22	0.0123	10090.ENSMUSP00000029266,10090.ENSMUSP00000103267	Anxa5,Ldha
PMID:29145426	(2017) Buserelin alleviates chloride transport defect in human cystic fibrosis nasal epithelial cells.	2	14	2.16	0.0123	10090.ENSMUSP00000022293,10090.ENSMUSP00000029266	Vdac2,Anxa5
PMID:29152106	(2017) Disrupting glucose-6-phosphate isomerase fully suppresses the 'Warburg effect' and activates OXPHOS with minimal impact on tumor growth except in hypoxia.	2	13	2.19	0.0123	10090.ENSMUSP00000099819,10090.ENSMUSP00000103267	Vdac1,Ldha
PMID:29169374	(2017) ID1 promotes hepatocellular carcinoma proliferation and confers chemoresistance to oxaliplatin by activating pentose phosphate pathway.	2	14	2.16	0.0123	10090.ENSMUSP00000029266,10090.ENSMUSP00000103267	Anxa5,Ldha
PMID:29251112	(2017) In Vivo Long-Term Tracking of Neural Stem Cells Transplanted into an Acute Ischemic Stroke model with Reporter Gene-Based Bimodal MR and Optical Imaging.	2	11	2.26	0.0123	10090.ENSMUSP00000029266,10090.ENSMUSP00000064691	Anxa5,Gfap
PMID:29344170	(2017) Phosphorylation of Ser6 in hnRNPA1 by S6K2 regulates glucose metabolism and cell growth in colorectal cancer.	2	12	2.22	0.0123	10090.ENSMUSP00000029266,10090.ENSMUSP00000103267	Anxa5,Ldha
PMID:26470784	(2016) Mitochondrial Calpain-1 Disrupts ATP Synthase and Induces Superoxide Generation in Type 1 Diabetic Hearts: A Novel Mechanism Contributing to Diabetic Cardiomyopathy.	2	13	2.19	0.0123	10090.ENSMUSP00000029266,10090.ENSMUSP00000099819	Anxa5,Vdac1
PMID:26645409	(2016) Oligodendroglial defects during quakingviable cerebellar development.	2	14	2.16	0.0123	10090.ENSMUSP00000025239,10090.ENSMUSP00000064691	Bin1,Gfap
PMID:26808487	(2016) Seasonal and post-trauma remodeling in cone-dominant ground squirrel retina.	2	11	2.26	0.0123	10090.ENSMUSP00000022629,10090.ENSMUSP00000064691	Dpysl2,Gfap
PMID:26863637	(2016) Regressioneradication of gliomas in mice by a systemically-deliverable ATF5 dominant-negative peptide.	2	11	2.26	0.0123	10090.ENSMUSP00000029266,10090.ENSMUSP00000064691	Anxa5,Gfap
PMID:26909022	(2016) Proteomics Research in Schizophrenia.	3	85	1.55	0.0123	10090.ENSMUSP00000022629,10090.ENSMUSP00000088618,10090.ENSMUSP00000103267	Dpysl2,Dnm1,Ldha
PMID:26909577	(2016) Mutant Kras copy number defines metabolic reprogramming and therapeutic susceptibilities.	2	12	2.22	0.0123	10090.ENSMUSP00000029266,10090.ENSMUSP00000103267	Anxa5,Ldha
PMID:26942674	(2016) Mitochondria-Judges and Executioners of Cell Death Sentences.	2	12	2.22	0.0123	10090.ENSMUSP00000022293,10090.ENSMUSP00000099819	Vdac2,Vdac1
PMID:27015814	(2016) Targeting CXCR4 by a selective peptide antagonist modulates tumor microenvironment and microglia reactivity in a human glioblastoma model.	2	12	2.22	0.0123	10090.ENSMUSP00000029266,10090.ENSMUSP00000064691	Anxa5,Gfap
PMID:27071452	(2016) p53 activation contributes to patulin-induced nephrotoxicity via modulation of reactive oxygen species generation.	2	14	2.16	0.0123	10090.ENSMUSP00000029266,10090.ENSMUSP00000066181	Anxa5,Immt
PMID:27074866	(2016) Protein phosphatase 2A-B55Delta enhances chemotherapy sensitivity of human hepatocellular carcinoma under the regulation of microRNA-133b.	2	13	2.19	0.0123	10090.ENSMUSP00000007708,10090.ENSMUSP00000029266	Ppp2r1a,Anxa5
PMID:27140422	(2016) Assessing Metabolic Changes in Response to mTOR Inhibition in a Mantle Cell Lymphoma Xenograft Model Using AcidoCEST MRI.	2	11	2.26	0.0123	10090.ENSMUSP00000029266,10090.ENSMUSP00000103267	Anxa5,Ldha
PMID:27169991	(2016) LRRK2 phosphorylation level correlates with abnormal motor behaviour in an experimental model of levodopa-induced dyskinesias.	2	11	2.26	0.0123	10090.ENSMUSP00000025239,10090.ENSMUSP00000097874	Bin1,Prkcg
PMID:27271364	(2016) Climacostol reduces tumour progression in a mouse model of melanoma via the p53-dependent intrinsic apoptotic programme.	2	11	2.26	0.0123	10090.ENSMUSP00000029266,10090.ENSMUSP00000103267	Anxa5,Ldha
PMID:27296555	(2016) Calcitonin gene-related peptide is a key factor in the homing of transplanted human MSCs to sites of spinal cord injury.	2	14	2.16	0.0123	10090.ENSMUSP00000029266,10090.ENSMUSP00000064691	Anxa5,Gfap
PMID:27328748	(2016) Biallelic Mutations in DNM1L are Associated with a Slowly Progressive Infantile Encephalopathy.	2	12	2.22	0.0123	10090.ENSMUSP00000088618,10090.ENSMUSP00000099819	Dnm1,Vdac1
PMID:27329750	(2016) EspC, an Autotransporter Protein Secreted by Enteropathogenic Escherichia coli, Causes Apoptosis and Necrosis through Caspase and Calpain Activation, Including Direct Procaspase-3 Cleavage.	2	14	2.16	0.0123	10090.ENSMUSP00000029266,10090.ENSMUSP00000066181	Anxa5,Immt
PMID:27349173	(2016) In vitro and in vivo study of epigallocatechin-3-gallate-induced apoptosis in aerobic glycolytic hepatocellular carcinoma cells involving inhibition of phosphofructokinase activity.	2	13	2.19	0.0123	10090.ENSMUSP00000029266,10090.ENSMUSP00000103267	Anxa5,Ldha
PMID:27353053	(2016) Pomalidomide mitigates neuronal loss, neuroinflammation, and behavioral impairments induced by traumatic brain injury in rat.	2	11	2.26	0.0123	10090.ENSMUSP00000029266,10090.ENSMUSP00000064691	Anxa5,Gfap
PMID:27475326	(2016) Collapsin response mediator protein 4 isoforms (CRMP4a and CRMP4b) have opposite effects on cell proliferation, migration, and invasion in gastric cancer.	2	12	2.22	0.0123	10090.ENSMUSP00000022629,10090.ENSMUSP00000029266	Dpysl2,Anxa5
PMID:27731355	(2016) Quantification and Characterization of UVB-Induced Mitochondrial Fragmentation in Normal Primary Human Keratinocytes.	2	11	2.26	0.0123	10090.ENSMUSP00000029266,10090.ENSMUSP00000099819	Anxa5,Vdac1
PMID:27834787	(2016) Cocaine promotes primary human astrocyte proliferation via JNK-dependent up-regulation of cyclin A2.	2	12	2.22	0.0123	10090.ENSMUSP00000029266,10090.ENSMUSP00000064691	Anxa5,Gfap
PMID:27893093	(2016) Ligation of CD40 in Human Muller Cells Induces P2X7 Receptor-Dependent Death of Retinal Endothelial Cells.	2	11	2.26	0.0123	10090.ENSMUSP00000029266,10090.ENSMUSP00000064691	Anxa5,Gfap
PMID:27905518	(2016) Pesticide toxicogenomics across scales: in vitro transcriptome predicts mechanisms and outcomes of exposure in vivo.	2	13	2.19	0.0123	10090.ENSMUSP00000029266,10090.ENSMUSP00000114144	Anxa5,Gnao1
PMID:27980456	(2016) Autophagy induced by a sulphamoylated estrone analogue contributes to its cytotoxic effect on breast cancer cells.	2	12	2.22	0.0123	10090.ENSMUSP00000029078,10090.ENSMUSP00000029266	Car2,Anxa5
PMID:28066232	(2016) The Protective Role of Mitochondrial Ferritin on Erastin-Induced Ferroptosis.	2	13	2.19	0.0123	10090.ENSMUSP00000022293,10090.ENSMUSP00000029266	Vdac2,Anxa5
PMID:25201696	(2015) Alterations in global DNA methylation and hydroxymethylation are not detected in Alzheimer's disease.	2	14	2.16	0.0123	10090.ENSMUSP00000025239,10090.ENSMUSP00000064691	Bin1,Gfap
PMID:25354648	(2015) Spinocerebellar ataxia in the Italian Spinone dog is associated with an intronic GAA repeat expansion in ITPR1.	2	14	2.16	0.0123	10090.ENSMUSP00000064691,10090.ENSMUSP00000097874	Gfap,Prkcg
PMID:25572448	(2015) Heroin use promotes HCV infection and dysregulates HCV-related circulating microRNAs.	2	12	2.22	0.0123	10090.ENSMUSP00000022293,10090.ENSMUSP00000099819	Vdac2,Vdac1
PMID:25728676	(2015) Transcriptional repression of IFNBeta1 by ATF2 confers melanoma resistance to therapy.	2	13	2.19	0.0123	10090.ENSMUSP00000029266,10090.ENSMUSP00000099819	Anxa5,Vdac1
PMID:25753421	(2015) Accumulation of Basic Amino Acids at Mitochondria Dictates the Cytotoxicity of Aberrant Ubiquitin.	2	14	2.16	0.0123	10090.ENSMUSP00000029266,10090.ENSMUSP00000099819	Anxa5,Vdac1
PMID:25818006	(2015) Differential proteomic and behavioral effects of long-term voluntary exercise in wild-type and APP-overexpressing transgenics.	2	14	2.16	0.0123	10090.ENSMUSP00000004140,10090.ENSMUSP00000099819	Gstm1,Vdac1
PMID:25963273	(2015) Ca(2+) handling in isolated brain mitochondria and cultured neurons derived from the YAC128 mouse model of Huntington's disease.	2	11	2.26	0.0123	10090.ENSMUSP00000064691,10090.ENSMUSP00000099819	Gfap,Vdac1
PMID:25973606	(2015) Lactate dehydrogenase B is associated with the response to neoadjuvant chemotherapy in oral squamous cell carcinoma.	2	14	2.16	0.0123	10090.ENSMUSP00000029266,10090.ENSMUSP00000103267	Anxa5,Ldha
PMID:25974965	(2015) UXT, a novel MDMX-binding protein, promotes glycolysis by mitigating p53-mediated restriction of NF-KB activity.	2	13	2.19	0.0123	10090.ENSMUSP00000029266,10090.ENSMUSP00000103267	Anxa5,Ldha
PMID:26018559	(2015) Identification of the Lipodepsipeptide MDN-0066, a Novel Inhibitor of VHLHIF Pathway Produced by a New Pseudomonas Species.	2	13	2.19	0.0123	10090.ENSMUSP00000029266,10090.ENSMUSP00000103267	Anxa5,Ldha
PMID:26027936	(2015) mtDNA Mutagenesis Disrupts Pluripotent Stem Cell Function by Altering Redox Signaling.	2	12	2.22	0.0123	10090.ENSMUSP00000029266,10090.ENSMUSP00000064691	Anxa5,Gfap
PMID:26057632	(2015) Distinct effects of TRAIL on the mitochondrial network in human cancer cells and normal cells: role of plasma membrane depolarization.	2	14	2.16	0.0123	10090.ENSMUSP00000029266,10090.ENSMUSP00000066181	Anxa5,Immt
PMID:26134286	(2015) 2-Deoxy-d-Glucose Can Complement Doxorubicin and Sorafenib to Suppress the Growth of Papillary Thyroid Carcinoma Cells.	2	12	2.22	0.0123	10090.ENSMUSP00000029266,10090.ENSMUSP00000103267	Anxa5,Ldha
PMID:26205348	(2015) Fluoxetine increases plasticity and modulates the proteomic profile in the adult mouse visual cortex.	2	14	2.16	0.0123	10090.ENSMUSP00000022293,10090.ENSMUSP00000099819	Vdac2,Vdac1
PMID:26337752	(2015) Hypoxia-induced carbonic anhydrase IX facilitates lactate flux in human breast cancer cells by non-catalytic function.	2	12	2.22	0.0123	10090.ENSMUSP00000029078,10090.ENSMUSP00000103267	Car2,Ldha
PMID:26397227	(2015) Lithium increases proliferation of hippocampal neural stemprogenitor cells and rescues irradiation-induced cell cycle arrest in vitro.	2	12	2.22	0.0123	10090.ENSMUSP00000029266,10090.ENSMUSP00000064691	Anxa5,Gfap
PMID:26398952	(2015) Hyperactivity and attention deficits in mice with decreased levels of stress-inducible phosphoprotein 1 (STIP1).	2	11	2.26	0.0123	10090.ENSMUSP00000022629,10090.ENSMUSP00000103267	Dpysl2,Ldha
PMID:26399322	(2015) Assessment of C-phycocyanin effect on astrocytes-mediated neuroprotection against oxidative brain injury using 2D and 3D astrocyte tissue model.	2	12	2.22	0.0123	10090.ENSMUSP00000029266,10090.ENSMUSP00000064691	Anxa5,Gfap
PMID:26405694	(2015) Lessons from a Rare Familial Dementia: Amyloid and Beyond.	2	14	2.16	0.0123	10090.ENSMUSP00000029266,10090.ENSMUSP00000064691	Anxa5,Gfap
PMID:26475712	(2015) Mesenchymal stem cells suppress neuronal apoptosis and decrease IL-10 release via the TLR2NFKB pathway in rats with hypoxic-ischemic brain damage.	2	13	2.19	0.0123	10090.ENSMUSP00000029266,10090.ENSMUSP00000064691	Anxa5,Gfap
PMID:26501110	(2015) Successful Treatment of Intracranial Glioblastoma Xenografts With a Monoamine Oxidase B-Activated Pro-Drug.	2	11	2.26	0.0123	10090.ENSMUSP00000064691,10090.ENSMUSP00000103267	Gfap,Ldha
PMID:24178759	(2014) Synergistic interaction of novel lactate dehydrogenase inhibitors with gemcitabine against pancreatic cancer cells in hypoxia.	2	13	2.19	0.0123	10090.ENSMUSP00000029266,10090.ENSMUSP00000103267	Anxa5,Ldha
PMID:24350810	(2014) Axon targeting of the alpha 7 nicotinic receptor in developing hippocampal neurons by Gprin1 regulates growth.	2	12	2.22	0.0123	10090.ENSMUSP00000064691,10090.ENSMUSP00000114144	Gfap,Gnao1
PMID:24466033	(2014) Effect of calcitonin gene-related peptide on the neurogenesis of rat adipose-derived stem cells in vitro.	2	11	2.26	0.0123	10090.ENSMUSP00000029266,10090.ENSMUSP00000064691	Anxa5,Gfap
PMID:24481441	(2014) Ibuprofen enhances the anticancer activity of cisplatin in lung cancer cells by inhibiting the heat shock protein 70.	2	13	2.19	0.0123	10090.ENSMUSP00000029266,10090.ENSMUSP00000099819	Anxa5,Vdac1
PMID:24566151	(2014) Expression of PHB2 in rat brain cortex following traumatic brain injury.	2	13	2.19	0.0123	10090.ENSMUSP00000029266,10090.ENSMUSP00000064691	Anxa5,Gfap
PMID:24603329	(2014) Chaperoning mitochondrial permeability transition: regulation of transition pore complex by a J-protein, DnaJC15.	2	12	2.22	0.0123	10090.ENSMUSP00000029266,10090.ENSMUSP00000066181	Anxa5,Immt
PMID:25051370	(2014) Phosphatidylserine-selective targeting and anticancer effects of SapC-DOPS nanovesicles on brain tumors.	2	13	2.19	0.0123	10090.ENSMUSP00000029266,10090.ENSMUSP00000064691	Anxa5,Gfap
PMID:25063673	(2014) Aberrant methylation of tRNAs links cellular stress to neuro-developmental disorders.	2	12	2.22	0.0123	10090.ENSMUSP00000029266,10090.ENSMUSP00000064691	Anxa5,Gfap
PMID:25099483	(2014) Microglial phenotypes and toll-like receptor 2 in the substantia nigra and hippocampus of incidental Lewy body disease cases and Parkinson's disease patients.	2	12	2.22	0.0123	10090.ENSMUSP00000029078,10090.ENSMUSP00000064691	Car2,Gfap
PMID:25106428	(2014) Aurora-A inhibition offers a novel therapy effective against intracranial glioblastoma.	2	14	2.16	0.0123	10090.ENSMUSP00000029266,10090.ENSMUSP00000064691	Anxa5,Gfap
PMID:25143136	(2014) Evaluation of the antitumor effects of c-Myc-Max heterodimerization inhibitor 100258-F4 in ovarian cancer cells.	2	11	2.26	0.0123	10090.ENSMUSP00000029266,10090.ENSMUSP00000103267	Anxa5,Ldha
PMID:25472750	(2014) Defects in the retina of Niemann-pick type C 1 mutant mice.	2	11	2.26	0.0123	10090.ENSMUSP00000064691,10090.ENSMUSP00000114144	Gfap,Gnao1
PMID:25492529	(2014) Astroglial PGC-1alpha increases mitochondrial antioxidant capacity and suppresses inflammation: implications for multiple sclerosis.	2	12	2.22	0.0123	10090.ENSMUSP00000029078,10090.ENSMUSP00000064691	Car2,Gfap
PMID:22995655	(2013) Is the mitochondrial outermembrane protein VDAC1 therapeutic target for Alzheimer's disease?	2	13	2.19	0.0123	10090.ENSMUSP00000022293,10090.ENSMUSP00000066181	Vdac2,Immt
PMID:23204232	(2013) Disruption of wild-type IDH1 suppresses D-2-hydroxyglutarate production in IDH1-mutated gliomas.	2	14	2.16	0.0123	10090.ENSMUSP00000029266,10090.ENSMUSP00000064691	Anxa5,Gfap
PMID:23225804	(2013) Glioma stem cell-targeted dendritic cells as a tumor vaccine against malignant glioma.	2	13	2.19	0.0123	10090.ENSMUSP00000029266,10090.ENSMUSP00000064691	Anxa5,Gfap
PMID:23276639	(2013) Proteomic analysis of the hippocampus in Alzheimer's disease model mice by using two-dimensional fluorescence difference in gel electrophoresis.	2	11	2.26	0.0123	10090.ENSMUSP00000041347,10090.ENSMUSP00000088618	Ina,Dnm1
PMID:23297414	(2013) Cooperative recruitment of dynamin and BINamphiphysinRvs (BAR) domain-containing proteins leads to GTP-dependent membrane scission.	2	12	2.22	0.0123	10090.ENSMUSP00000025239,10090.ENSMUSP00000088618	Bin1,Dnm1
PMID:23505470	(2013) Gold- and silver nanoparticles affect the growth characteristics of human embryonic neural precursor cells.	2	11	2.26	0.0123	10090.ENSMUSP00000029266,10090.ENSMUSP00000064691	Anxa5,Gfap
PMID:23546741	(2013) Laforin prevents stress-induced polyglucosan body formation and Lafora disease progression in neurons.	2	13	2.19	0.0123	10090.ENSMUSP00000029266,10090.ENSMUSP00000064691	Anxa5,Gfap
PMID:23640138	(2013) Lyophilized brain tumor specimens can be used for histologic, nucleic acid, and protein analyses after 1 year of room temperature storage.	2	11	2.26	0.0123	10090.ENSMUSP00000064691,10090.ENSMUSP00000103267	Gfap,Ldha
PMID:23674815	(2013) Targeting 6-phosphofructo-2-kinase (PFKFB3) as a therapeutic strategy against cancer.	2	13	2.19	0.0123	10090.ENSMUSP00000029266,10090.ENSMUSP00000103267	Anxa5,Ldha
PMID:23775765	(2013) PDX1 in ducts is not required for postnatal formation of Beta-cells but is necessary for their subsequent maturation.	2	11	2.26	0.0123	10090.ENSMUSP00000029078,10090.ENSMUSP00000103267	Car2,Ldha
PMID:23776707	(2013) Ascorbic acid and a cytostatic inhibitor of glycolysis synergistically induce apoptosis in non-small cell lung cancer cells.	2	11	2.26	0.0123	10090.ENSMUSP00000029266,10090.ENSMUSP00000103267	Anxa5,Ldha
PMID:23838888	(2013) Autism-specific maternal autoantibodies recognize critical proteins in developing brain.	2	11	2.26	0.0123	10090.ENSMUSP00000022629,10090.ENSMUSP00000103267	Dpysl2,Ldha
PMID:23970931	(2013) Proteomic analysis of the effect of acupuncture on the suppression of kainic Acid-induced neuronal destruction in mouse hippocampus.	2	13	2.19	0.0123	10090.ENSMUSP00000022629,10090.ENSMUSP00000064691	Dpysl2,Gfap
PMID:24013665	(2013) PKR negatively regulates leukemia progression in association with PP2A activation, Bcl-2 inhibition and increased apoptosis.	2	12	2.22	0.0123	10090.ENSMUSP00000007708,10090.ENSMUSP00000029266	Ppp2r1a,Anxa5
PMID:24052077	(2013) VDAC1-based peptides: novel pro-apoptotic agents and potential therapeutics for B-cell chronic lymphocytic leukemia.	2	12	2.22	0.0123	10090.ENSMUSP00000029266,10090.ENSMUSP00000099819	Anxa5,Vdac1
PMID:24091665	(2013) Patulin induces pro-survival functions via autophagy inhibition and p62 accumulation.	2	12	2.22	0.0123	10090.ENSMUSP00000029266,10090.ENSMUSP00000066181	Anxa5,Immt
PMID:24140885	(2013) Calorie restriction influences key metabolic enzyme activities and markers of oxidative damage in distinct mouse liver mitochondrial sub-populations.	2	12	2.22	0.0123	10090.ENSMUSP00000023116,10090.ENSMUSP00000103267	Aco2,Ldha
PMID:24205193	(2013) A quantitative study of inhibitory interneurons in laminae I-III of the mouse spinal dorsal horn.	2	14	2.16	0.0123	10090.ENSMUSP00000064691,10090.ENSMUSP00000097874	Gfap,Prkcg
PMID:24263098	(2013) Amyloid-Beta(1-42) oligomer accelerates senescence in adult hippocampal neural stemprogenitor cells via formylpeptide receptor 2.	2	13	2.19	0.0123	10090.ENSMUSP00000029266,10090.ENSMUSP00000064691	Anxa5,Gfap
PMID:21945520	(2012) Mitochondrial adenine nucleotide transport and cardioprotection.	2	13	2.19	0.0123	10090.ENSMUSP00000022293,10090.ENSMUSP00000099819	Vdac2,Vdac1
PMID:21964191	(2012) Measuring mitochondrial function in intact cardiac myocytes.	2	11	2.26	0.0123	10090.ENSMUSP00000022293,10090.ENSMUSP00000099819	Vdac2,Vdac1
PMID:22100866	(2012) Does the voltage dependent anion channel modulate cardiac ischemia-reperfusion injury?	2	12	2.22	0.0123	10090.ENSMUSP00000022293,10090.ENSMUSP00000099819	Vdac2,Vdac1
PMID:22357850	(2012) MFG-E8 mediates primary phagocytosis of viable neurons during neuroinflammation.	2	13	2.19	0.0123	10090.ENSMUSP00000029266,10090.ENSMUSP00000064691	Anxa5,Gfap
PMID:22425995	(2012) Wild-type microglia arrest pathology in a mouse model of Rett syndrome.	2	11	2.26	0.0123	10090.ENSMUSP00000029266,10090.ENSMUSP00000064691	Anxa5,Gfap
PMID:22475682	(2012) Graviola: a novel promising natural-derived drug that inhibits tumorigenicity and metastasis of pancreatic cancer cells in vitro and in vivo through altering cell metabolism.	2	13	2.19	0.0123	10090.ENSMUSP00000029266,10090.ENSMUSP00000103267	Anxa5,Ldha
PMID:22514537	(2012) Multifaceted roles of tunneling nanotubes in intercellular communication.	2	13	2.19	0.0123	10090.ENSMUSP00000029266,10090.ENSMUSP00000088618	Anxa5,Dnm1
PMID:22522803	(2012) Dephosphorylation of cardiac proteins in vitro - a matter of phosphatase specificity.	2	14	2.16	0.0123	10090.ENSMUSP00000020630,10090.ENSMUSP00000029266	Hspa4,Anxa5
PMID:22619496	(2012) Proteomic characterization of a mouse model of familial Danish dementia.	2	13	2.19	0.0123	10090.ENSMUSP00000022629,10090.ENSMUSP00000053101	Dpysl2,Ppp3ca
PMID:22666623	(2012) Ocular manifestations of Alzheimer's disease in animal models.	2	13	2.19	0.0123	10090.ENSMUSP00000029266,10090.ENSMUSP00000064691	Anxa5,Gfap
PMID:22916164	(2012) Suppression of peroxiredoxin 4 in glioblastoma cells increases apoptosis and reduces tumor growth.	2	14	2.16	0.0123	10090.ENSMUSP00000029266,10090.ENSMUSP00000064691	Anxa5,Gfap
PMID:22931209	(2012) miRNA-21 is developmentally regulated in mouse brain and is co-expressed with SOX2 in glioma.	2	13	2.19	0.0123	10090.ENSMUSP00000029266,10090.ENSMUSP00000064691	Anxa5,Gfap
PMID:22992592	(2012) Endoplasmic reticulum-mitochondria contacts: function of the junction.	2	14	2.16	0.0123	10090.ENSMUSP00000088618,10090.ENSMUSP00000099819	Dnm1,Vdac1
PMID:23029078	(2012) Unveiling clusters of RNA transcript pairs associated with markers of Alzheimer's disease progression.	3	92	1.51	0.0123	10090.ENSMUSP00000023116,10090.ENSMUSP00000053101,10090.ENSMUSP00000103267	Aco2,Ppp3ca,Ldha
PMID:23049480	(2012) Bax activation initiates the assembly of a multimeric catalyst that facilitates Bax pore formation in mitochondrial outer membranes.	2	14	2.16	0.0123	10090.ENSMUSP00000022293,10090.ENSMUSP00000088618	Vdac2,Dnm1
PMID:23063526	(2012) The Warburg effect dictates the mechanism of butyrate-mediated histone acetylation and cell proliferation.	2	14	2.16	0.0123	10090.ENSMUSP00000029266,10090.ENSMUSP00000103267	Anxa5,Ldha
PMID:23071529	(2012) A Type VI secretion system encoding locus is required for Bordetella bronchiseptica immunomodulation and persistence in vivo.	2	13	2.19	0.0123	10090.ENSMUSP00000022293,10090.ENSMUSP00000029266	Vdac2,Anxa5
PMID:23226438	(2012) Expression of novel Alzheimer's disease risk genes in control and Alzheimer's disease brains.	2	12	2.22	0.0123	10090.ENSMUSP00000025239,10090.ENSMUSP00000064691	Bin1,Gfap
PMID:23260135	(2012) MeCP2 binds to 5hmC enriched within active genes and accessible chromatin in the nervous system.	2	14	2.16	0.0123	10090.ENSMUSP00000004140,10090.ENSMUSP00000064691	Gstm1,Gfap
PMID:21359212	(2011) The myosin Va head domain binds to the neurofilament-L rod and modulates endoplasmic reticulum (ER) content and distribution within axons.	2	13	2.19	0.0123	10090.ENSMUSP00000041347,10090.ENSMUSP00000064691	Ina,Gfap
PMID:21390209	(2011) Meta-analysis for genome-wide association study identifies multiple variants at the BIN1 locus associated with late-onset Alzheimer's disease.	2	13	2.19	0.0123	10090.ENSMUSP00000025239,10090.ENSMUSP00000088618	Bin1,Dnm1
PMID:21486435	(2011) Selective adenosine A2A receptor agonists and antagonists protect against spinal cord injury through peripheral and central effects.	2	11	2.26	0.0123	10090.ENSMUSP00000029266,10090.ENSMUSP00000064691	Anxa5,Gfap
PMID:21611200	(2011) Identification of autoantibodies against TRPM1 in patients with paraneoplastic retinopathy associated with ON bipolar cell dysfunction.	2	12	2.22	0.0123	10090.ENSMUSP00000029078,10090.ENSMUSP00000114144	Car2,Gnao1
PMID:21951169	(2011) Identification of Bax-voltage-dependent anion channel 1 complexes in digitonin-solubilized cerebellar granule neurons.	2	13	2.19	0.0123	10090.ENSMUSP00000022293,10090.ENSMUSP00000099819	Vdac2,Vdac1
PMID:22031292	(2011) Recruitment of cellular prion protein to mitochondrial raft-like microdomains contributes to apoptosis execution.	2	11	2.26	0.0123	10090.ENSMUSP00000029266,10090.ENSMUSP00000099819	Anxa5,Vdac1
PMID:22031828	(2011) TNFAIP3 maintains intestinal barrier function and supports epithelial cell tight junctions.	2	12	2.22	0.0123	10090.ENSMUSP00000029266,10090.ENSMUSP00000066181	Anxa5,Immt
PMID:22103917	(2011) Proteomic remodeling of mitochondria in heart failure.	2	14	2.16	0.0123	10090.ENSMUSP00000022293,10090.ENSMUSP00000099819	Vdac2,Vdac1
PMID:22103918	(2011) Mitochondrial protein phosphorylation as a regulatory modality: implications for mitochondrial dysfunction in heart failure.	3	81	1.57	0.0123	10090.ENSMUSP00000022293,10090.ENSMUSP00000066181,10090.ENSMUSP00000099819	Vdac2,Immt,Vdac1
PMID:19885832	(2010) Axoplasm isolation from peripheral nerve.	2	13	2.19	0.0123	10090.ENSMUSP00000022629,10090.ENSMUSP00000064691	Dpysl2,Gfap
PMID:19885865	(2010) Conserved fate and function of ferumoxides-labeled neural precursor cells in vitro and in vivo.	2	11	2.26	0.0123	10090.ENSMUSP00000029266,10090.ENSMUSP00000064691	Anxa5,Gfap
PMID:20005044	(2010) N-Methyl-D-aspartate receptor (NMDAR) independent maintenance of inflammatory pain.	2	11	2.26	0.0123	10090.ENSMUSP00000064691,10090.ENSMUSP00000097874	Gfap,Prkcg
PMID:20026039	(2010) Synergistic effect of cAMP and palmitate in promoting altered mitochondrial function and cell death in HepG2 cells.	2	13	2.19	0.0123	10090.ENSMUSP00000029266,10090.ENSMUSP00000103267	Anxa5,Ldha
PMID:20140087	(2010) Comprehensive identification and modified-site mapping of S-nitrosylated targets in prostate epithelial cells.	3	95	1.5	0.0123	10090.ENSMUSP00000020630,10090.ENSMUSP00000022293,10090.ENSMUSP00000099819	Hspa4,Vdac2,Vdac1
PMID:20419144	(2010) Increased monocyte turnover from bone marrow correlates with severity of SIV encephalitis and CD163 levels in plasma.	2	12	2.22	0.0123	10090.ENSMUSP00000029266,10090.ENSMUSP00000064691	Anxa5,Gfap
PMID:20547125	(2010) Assessing spinal axon regeneration and sprouting in Nogo-, MAG-, and OMgp-deficient mice.	2	11	2.26	0.0123	10090.ENSMUSP00000064691,10090.ENSMUSP00000097874	Gfap,Prkcg
PMID:20585375	(2010) Cortical overexpression of neuronal calcium sensor-1 induces functional plasticity in spinal cord following unilateral pyramidal tract injury in rat.	2	13	2.19	0.0123	10090.ENSMUSP00000064691,10090.ENSMUSP00000097874	Gfap,Prkcg
PMID:20585624	(2010) A mutation in the mitochondrial fission gene Dnm1l leads to cardiomyopathy.	2	12	2.22	0.0123	10090.ENSMUSP00000088618,10090.ENSMUSP00000103267	Dnm1,Ldha
PMID:20646307	(2010) Voltage dependent anion channel-1 regulates death receptor mediated apoptosis by enabling cleavage of caspase-8.	2	13	2.19	0.0123	10090.ENSMUSP00000022293,10090.ENSMUSP00000099819	Vdac2,Vdac1
PMID:20694004	(2010) PTEN deletion enhances the regenerative ability of adult corticospinal neurons.	2	11	2.26	0.0123	10090.ENSMUSP00000064691,10090.ENSMUSP00000097874	Gfap,Prkcg
PMID:20722971	(2010) Light touch induces ERK activation in superficial dorsal horn neurons after inflammation: involvement of spinal astrocytes and JNK signaling in touch-evoked central sensitization and mechanical allodynia.	2	13	2.19	0.0123	10090.ENSMUSP00000064691,10090.ENSMUSP00000097874	Gfap,Prkcg
PMID:20828397	(2010) Modulation of polymorphonuclear neutrophil functions by astrocytes.	2	14	2.16	0.0123	10090.ENSMUSP00000029266,10090.ENSMUSP00000064691	Anxa5,Gfap
PMID:20937129	(2010) TGFBeta signaling in the brain increases with aging and signals to astrocytes and innate immune cells in the weeks after stroke.	2	13	2.19	0.0123	10090.ENSMUSP00000029078,10090.ENSMUSP00000064691	Car2,Gfap
PMID:20943901	(2010) Sonic hedgehog regulates discrete populations of astrocytes in the adult mouse forebrain.	2	11	2.26	0.0123	10090.ENSMUSP00000029078,10090.ENSMUSP00000064691	Car2,Gfap
PMID:20959492	(2010) Ablation of TAK1 upregulates reactive oxygen species and selectively kills tumor cells.	2	14	2.16	0.0123	10090.ENSMUSP00000004140,10090.ENSMUSP00000029266	Gstm1,Anxa5
PMID:20961402	(2010) Identification and structural analysis of C-terminally truncated collapsin response mediator protein-2 in a murine model of prion diseases.	2	14	2.16	0.0123	10090.ENSMUSP00000004140,10090.ENSMUSP00000022629	Gstm1,Dpysl2
PMID:20975992	(2010) Chronic hypoxia impairs muscle function in the Drosophila model of Duchenne's muscular dystrophy (DMD).	2	13	2.19	0.0123	10090.ENSMUSP00000029078,10090.ENSMUSP00000103267	Car2,Ldha
PMID:21039965	(2010) Lack of protein-tyrosine sulfation disrupts photoreceptor outer segment morphogenesis, retinal function and retinal anatomy.	2	13	2.19	0.0123	10090.ENSMUSP00000064691,10090.ENSMUSP00000114144	Gfap,Gnao1
PMID:21069748	(2010) Mitochondrial fission and cristae disruption increase the response of cell models of Huntington's disease to apoptotic stimuli.	2	11	2.26	0.0123	10090.ENSMUSP00000029266,10090.ENSMUSP00000053101	Anxa5,Ppp3ca
PMID:18584336	(2009) Transcriptomic and proteomic analyses of mouse cerebellum reveals alterations in RasGRF1 expression following in vivo chronic treatment with delta 9-tetrahydrocannabinol.	2	12	2.22	0.0123	10090.ENSMUSP00000088618,10090.ENSMUSP00000114144	Dnm1,Gnao1
PMID:19100831	(2009) The molecular mechanism and cellular functions of mitochondrial division.	2	14	2.16	0.0123	10090.ENSMUSP00000066181,10090.ENSMUSP00000088618	Immt,Dnm1
PMID:19235893	(2009) Protein product of CLN6 gene responsible for variant late-onset infantile neuronal ceroid lipofuscinosis interacts with CRMP-2.	2	12	2.22	0.0123	10090.ENSMUSP00000022293,10090.ENSMUSP00000022629	Vdac2,Dpysl2
PMID:19445931	(2009) Selective inhibition of JNK with a peptide inhibitor attenuates pain hypersensitivity and tumor growth in a mouse skin cancer pain model.	2	12	2.22	0.0123	10090.ENSMUSP00000064691,10090.ENSMUSP00000097874	Gfap,Prkcg
PMID:19457111	(2009) Signaling pathway adaptations and novel protein kinase A substrates related to behavioral sensitization to cocaine.	2	14	2.16	0.0123	10090.ENSMUSP00000022629,10090.ENSMUSP00000114144	Dpysl2,Gnao1
PMID:19534784	(2009) Kalirin12 interacts with dynamin.	2	14	2.16	0.0123	10090.ENSMUSP00000025239,10090.ENSMUSP00000088618	Bin1,Dnm1
PMID:19628041	(2009) MeCP2 deficiency disrupts axonal guidance, fasciculation, and targeting by altering Semaphorin 3F function.	2	12	2.22	0.0123	10090.ENSMUSP00000022629,10090.ENSMUSP00000114144	Dpysl2,Gnao1
PMID:19752021	(2009) The dynamin-related GTPase Drp1 is required for embryonic and brain development in mice.	2	13	2.19	0.0123	10090.ENSMUSP00000029266,10090.ENSMUSP00000088618	Anxa5,Dnm1
PMID:19808020	(2009) MicroRNA-210 controls mitochondrial metabolism during hypoxia by repressing the iron-sulfur cluster assembly proteins ISCU12.	2	13	2.19	0.0123	10090.ENSMUSP00000029266,10090.ENSMUSP00000103267	Anxa5,Ldha
PMID:19837376	(2009) Matrix protein 2 of influenza A virus blocks autophagosome fusion with lysosomes.	2	14	2.16	0.0123	10090.ENSMUSP00000029266,10090.ENSMUSP00000103267	Anxa5,Ldha
PMID:19865482	(2009) Proteome profiling in murine models of multiple sclerosis: identification of stage specific markers and culprits for tissue damage.	2	12	2.22	0.0123	10090.ENSMUSP00000029266,10090.ENSMUSP00000041347	Anxa5,Ina
PMID:19940189	(2009) BDNF-hypersecreting human mesenchymal stem cells promote functional recovery, axonal sprouting, and protection of corticospinal neurons after spinal cord injury.	2	13	2.19	0.0123	10090.ENSMUSP00000064691,10090.ENSMUSP00000097874	Gfap,Prkcg
PMID:18442358	(2008) Endosomal compartment contributes to the propagation of CD95Fas-mediated signals in type II cells.	2	13	2.19	0.0123	10090.ENSMUSP00000029266,10090.ENSMUSP00000099819	Anxa5,Vdac1
PMID:18498662	(2008) Proteomic changes in rat hippocampus and adrenals following short-term sleep deprivation.	2	11	2.26	0.0123	10090.ENSMUSP00000022629,10090.ENSMUSP00000041347	Dpysl2,Ina
PMID:18513381	(2008) Pax7 is requisite for maintenance of a subpopulation of superior collicular neurons and shows a diverging expression pattern to Pax3 during superior collicular development.	2	12	2.22	0.0123	10090.ENSMUSP00000041347,10090.ENSMUSP00000064691	Ina,Gfap
PMID:18729205	(2008) Dynamic expression patterns of G protein-regulated inducer of neurite outgrowth 1 (GRIN1) and its colocalization with Galphao implicate significant roles of Galphao-GRIN1 signaling in nervous system.	2	14	2.16	0.0123	10090.ENSMUSP00000064691,10090.ENSMUSP00000114144	Gfap,Gnao1
PMID:19094215	(2008) Central nervous system Toll-like receptor expression in response to Theiler's murine encephalomyelitis virus-induced demyelination disease in resistant and susceptible mouse strains.	2	12	2.22	0.0123	10090.ENSMUSP00000029078,10090.ENSMUSP00000064691	Car2,Gfap
PMID:15545317	(2004) Selective apoptosis of pluripotent mouse and human stem cells by novel ceramide analogues prevents teratoma formation and enriches for neural precursors in ES cell-derived neural transplants.	2	13	2.19	0.0123	10090.ENSMUSP00000029266,10090.ENSMUSP00000041347	Anxa5,Ina
PMID:14623869	(2003) Cophosphorylation of amphiphysin I and dynamin I by Cdk5 regulates clathrin-mediated endocytosis of synaptic vesicles.	2	12	2.22	0.0123	10090.ENSMUSP00000025239,10090.ENSMUSP00000088618	Bin1,Dnm1
PMID:11266442	(2001) Essential role of voltage-dependent anion channel in various forms of apoptosis in mammalian cells.	2	14	2.16	0.0123	10090.ENSMUSP00000029266,10090.ENSMUSP00000099819	Anxa5,Vdac1
PMID:9566959	(1998) NRPB, a novel nuclear matrix protein, associates with p110(RB) and is involved in neuronal differentiation.	2	13	2.19	0.0123	10090.ENSMUSP00000029266,10090.ENSMUSP00000088618	Anxa5,Dnm1
PMID:31905173	(2020) Activation of alpha7 nAChR by PNU-282987 improves synaptic and cognitive functions through restoring the expression of synaptic-associated proteins and the CaM-CaMKII-CREB signaling pathway.	2	15	2.13	0.0127	10090.ENSMUSP00000029266,10090.ENSMUSP00000088618	Anxa5,Dnm1
PMID:30636897	(2019) Overexpression of PDK4 is associated with cell proliferation, drug resistance and poor prognosis in ovarian cancer.	2	15	2.13	0.0127	10090.ENSMUSP00000029266,10090.ENSMUSP00000103267	Anxa5,Ldha
PMID:30677052	(2019) The FXR agonist obeticholic acid inhibits the cancerogenic potential of human cholangiocarcinoma.	2	15	2.13	0.0127	10090.ENSMUSP00000029266,10090.ENSMUSP00000064691	Anxa5,Gfap
PMID:30867410	(2019) The lncRNA TP73-AS1 is linked to aggressiveness in glioblastoma and promotes temozolomide resistance in glioblastoma cancer stem cells.	2	15	2.13	0.0127	10090.ENSMUSP00000029266,10090.ENSMUSP00000064691	Anxa5,Gfap
PMID:31515514	(2019) Effect of early-stage autophagy inhibition in BRAFV600E autophagy-dependent brain tumor cells.	2	15	2.13	0.0127	10090.ENSMUSP00000029266,10090.ENSMUSP00000064691	Anxa5,Gfap
PMID:31575916	(2019) VDAC1 is essential for neurite maintenance and the inhibition of its oligomerization protects spinal cord from demyelination and facilitates locomotor function recovery after spinal cord injury.	2	15	2.13	0.0127	10090.ENSMUSP00000022293,10090.ENSMUSP00000099819	Vdac2,Vdac1
PMID:31590367	(2019) Targeting Glycolysis with Epigallocatechin-3-Gallate Enhances the Efficacy of Chemotherapeutics in Pancreatic Cancer Cells and Xenografts.	2	15	2.13	0.0127	10090.ENSMUSP00000029266,10090.ENSMUSP00000103267	Anxa5,Ldha
PMID:31680794	(2019) Genotype-Phenotype Correlations in Charcot-Marie-Tooth Disease Due to MTMR2 Mutations and Implications in Membrane Trafficking.	2	15	2.13	0.0127	10090.ENSMUSP00000025239,10090.ENSMUSP00000088618	Bin1,Dnm1
PMID:31772588	(2019) Microvesicles Derived from Human Embryonic Neural Stem Cells Inhibit the Apoptosis of HL-1 Cardiomyocytes by Promoting Autophagy and Regulating AKT and mTOR via Transporting HSP-70.	2	15	2.13	0.0127	10090.ENSMUSP00000029266,10090.ENSMUSP00000064691	Anxa5,Gfap
PMID:29055051	(2018) Opposing expression gradients of calcitonin-related polypeptide alpha (CalcaCgrpAlfa) and tyrosine hydroxylase (Th) in type II afferent neurons of the mouse cochlea.	2	15	2.13	0.0127	10090.ENSMUSP00000041347,10090.ENSMUSP00000064691	Ina,Gfap
PMID:29502045	(2018) Ripk3 promotes ER stress-induced necroptosis in cardiac IR injury: A mechanism involving calcium overloadXOROSmPTP pathway.	2	15	2.13	0.0127	10090.ENSMUSP00000029266,10090.ENSMUSP00000099819	Anxa5,Vdac1
PMID:29572236	(2018) PTEN Deficiency and AMPK Activation Promote Nutrient Scavenging and Anabolism in Prostate Cancer Cells.	2	15	2.13	0.0127	10090.ENSMUSP00000029266,10090.ENSMUSP00000088618	Anxa5,Dnm1
PMID:29749529	(2018) Alfa-synuclein induces apoptosis of astrocytes by causing dysfunction of the endoplasmic reticulum-Golgi compartment.	2	15	2.13	0.0127	10090.ENSMUSP00000029266,10090.ENSMUSP00000064691	Anxa5,Gfap
PMID:29946188	(2018) Sodium orthovanadate overcomes sorafenib resistance of hepatocellular carcinoma cells by inhibiting Na+K+-ATPase activity and hypoxia-inducible pathways.	2	15	2.13	0.0127	10090.ENSMUSP00000029266,10090.ENSMUSP00000103267	Anxa5,Ldha
PMID:30133080	(2018) Transcellular Spreading of Tau in Tauopathies.	2	15	2.13	0.0127	10090.ENSMUSP00000025239,10090.ENSMUSP00000088618	Bin1,Dnm1
PMID:30250190	(2018) VDAC2 interacts with PFKP to regulate glucose metabolism and phenotypic reprogramming of glioma stem cells.	2	15	2.13	0.0127	10090.ENSMUSP00000022293,10090.ENSMUSP00000103267	Vdac2,Ldha
PMID:30262871	(2018) Paraoxonase 1 knockout rats have impaired T cell development at the CD4CD8 double-negative to double-positive transition stage.	2	15	2.13	0.0127	10090.ENSMUSP00000029266,10090.ENSMUSP00000097874	Anxa5,Prkcg
PMID:30348904	(2018) The mitomiRBcl-2 axis affects mitochondrial function and autophagic vacuole formation in senescent endothelial cells.	2	15	2.13	0.0127	10090.ENSMUSP00000029266,10090.ENSMUSP00000099819	Anxa5,Vdac1
PMID:30409187	(2018) Nicotine promotes neuron survival and partially protects from Parkinson's disease by suppressing SIRT6.	2	15	2.13	0.0127	10090.ENSMUSP00000029266,10090.ENSMUSP00000064691	Anxa5,Gfap
PMID:30426359	(2018) Dynamin 2 (DNM2) as Cause of, and Modifier for, Human Neuromuscular Disease.	2	15	2.13	0.0127	10090.ENSMUSP00000025239,10090.ENSMUSP00000088618	Bin1,Dnm1
PMID:28111078	(2017) Role of Mitochondrial Metabolism in the Control of Early Lineage Progression and Aging Phenotypes in Adult Hippocampal Neurogenesis.	2	15	2.13	0.0127	10090.ENSMUSP00000064691,10090.ENSMUSP00000103267	Gfap,Ldha
PMID:28152502	(2017) Methylation decreases the Bin1 tumor suppressor in ESCC and restoration by decitabine inhibits the epithelial mesenchymal transition.	2	15	2.13	0.0127	10090.ENSMUSP00000025239,10090.ENSMUSP00000029266	Bin1,Anxa5
PMID:28320429	(2017) Chrysin inhibited tumor glycolysis and induced apoptosis in hepatocellular carcinoma by targeting hexokinase-2.	2	15	2.13	0.0127	10090.ENSMUSP00000029266,10090.ENSMUSP00000099819	Anxa5,Vdac1
PMID:28553953	(2017) ATF4 promotes angiogenesis and neuronal cell death and confers ferroptosis in a xCT-dependent manner.	2	15	2.13	0.0127	10090.ENSMUSP00000029266,10090.ENSMUSP00000064691	Anxa5,Gfap
PMID:28588350	(2017) Elevated Glucose and Interleukin-1Beta Differentially Affect Retinal Microglial Cell Proliferation.	2	15	2.13	0.0127	10090.ENSMUSP00000029266,10090.ENSMUSP00000064691	Anxa5,Gfap
PMID:28835669	(2017) Nevirapine induced mitochondrial dysfunction in HepG2 cells.	2	15	2.13	0.0127	10090.ENSMUSP00000022293,10090.ENSMUSP00000099819	Vdac2,Vdac1
PMID:29034212	(2017) Regulation of Proliferation by a Mitochondrial Potassium Channel in Pancreatic Ductal Adenocarcinoma Cells.	2	15	2.13	0.0127	10090.ENSMUSP00000029266,10090.ENSMUSP00000099819	Anxa5,Vdac1
PMID:29299119	(2017) Identifying mitotane-induced mitochondria-associated membranes dysfunctions: metabolomic and lipidomic approaches.	2	15	2.13	0.0127	10090.ENSMUSP00000088618,10090.ENSMUSP00000099819	Dnm1,Vdac1
PMID:29367884	(2017) Glucose-regulated protein 75 determines ER-mitochondrial coupling and sensitivity to oxidative stress in neuronal cells.	2	15	2.13	0.0127	10090.ENSMUSP00000029266,10090.ENSMUSP00000099819	Anxa5,Vdac1
PMID:26603259	(2016) Hypoxia-Activated Prodrug TH-302 Targets Hypoxic Bone Marrow Niches in Preclinical Leukemia Models.	2	15	2.13	0.0127	10090.ENSMUSP00000029266,10090.ENSMUSP00000103267	Anxa5,Ldha
PMID:26930720	(2016) p73 promotes glioblastoma cell invasion by directly activating POSTN (periostin) expression.	2	15	2.13	0.0127	10090.ENSMUSP00000029266,10090.ENSMUSP00000064691	Anxa5,Gfap
PMID:27049827	(2016) The platelet isoform of phosphofructokinase contributes to metabolic reprogramming and maintains cell proliferation in clear cell renal cell carcinoma.	2	15	2.13	0.0127	10090.ENSMUSP00000029266,10090.ENSMUSP00000103267	Anxa5,Ldha
PMID:27076368	(2016) Necrotic cells influence migration and invasion of glioblastoma via NF-KBAP-1-mediated IL-8 regulation.	2	15	2.13	0.0127	10090.ENSMUSP00000029266,10090.ENSMUSP00000064691	Anxa5,Gfap
PMID:27077006	(2016) Effects of poly (ADP-ribose) polymerase-1 (PARP-1) inhibition on sulfur mustard-induced cutaneous injuries in vitro and in vivo.	2	15	2.13	0.0127	10090.ENSMUSP00000029266,10090.ENSMUSP00000066181	Anxa5,Immt
PMID:27416811	(2016) Metabonomics applied in exploring the antitumour mechanism of physapubenolide on hepatocellular carcinoma cells by targeting glycolysis through the Akt-p53 pathway.	2	15	2.13	0.0127	10090.ENSMUSP00000029266,10090.ENSMUSP00000103267	Anxa5,Ldha
PMID:27447611	(2016) Argon Induces Protective Effects in Cardiomyocytes during the Second Window of Preconditioning.	2	15	2.13	0.0127	10090.ENSMUSP00000020630,10090.ENSMUSP00000029266	Hspa4,Anxa5
PMID:27581375	(2016) A new mechanism of trastuzumab resistance in gastric cancer: MACC1 promotes the Warburg effect via activation of the PI3KAKT signaling pathway.	2	15	2.13	0.0127	10090.ENSMUSP00000029266,10090.ENSMUSP00000103267	Anxa5,Ldha
PMID:27639119	(2016) A ketogenic diet accelerates neurodegeneration in mice with induced mitochondrial DNA toxicity in the forebrain.	2	15	2.13	0.0127	10090.ENSMUSP00000064691,10090.ENSMUSP00000099819	Gfap,Vdac1
PMID:27776189	(2016) The Tax-Inducible Actin-Bundling Protein Fascin Is Crucial for Release and Cell-to-Cell Transmission of Human T-Cell Leukemia Virus Type 1 (HTLV-1).	2	15	2.13	0.0127	10090.ENSMUSP00000029266,10090.ENSMUSP00000041347	Anxa5,Ina
PMID:27917875	(2016) Exploring experimental cerebral malaria pathogenesis through the characterisation of host-derived plasma microparticle protein content.	2	15	2.13	0.0127	10090.ENSMUSP00000029078,10090.ENSMUSP00000029266	Car2,Anxa5
PMID:27999527	(2016) ACTH Action on StAR Biology.	2	15	2.13	0.0127	10090.ENSMUSP00000022293,10090.ENSMUSP00000099819	Vdac2,Vdac1
PMID:25889123	(2015) The induction of neuronal death by up-regulated microglial cathepsin H in LPS-induced neuroinflammation.	2	15	2.13	0.0127	10090.ENSMUSP00000029266,10090.ENSMUSP00000064691	Anxa5,Gfap
PMID:25898313	(2015) Combined inhibition of AKTmTOR and MDM2 enhances Glioblastoma Multiforme cell apoptosis and differentiation of cancer stem cells.	2	15	2.13	0.0127	10090.ENSMUSP00000029266,10090.ENSMUSP00000064691	Anxa5,Gfap
PMID:25950461	(2015) Restoring the ON Switch in Blind Retinas: Opto-mGluR6, a Next-Generation, Cell-Tailored Optogenetic Tool.	2	15	2.13	0.0127	10090.ENSMUSP00000064691,10090.ENSMUSP00000114144	Gfap,Gnao1
PMID:26342280	(2015) An Up-regulation of IRF-1 After a Spinal Cord Injury: Implications for Neuronal Apoptosis.	2	15	2.13	0.0127	10090.ENSMUSP00000029266,10090.ENSMUSP00000064691	Anxa5,Gfap
PMID:26379505	(2015) SOD1 misplacing and mitochondrial dysfunction in amyotrophic lateral sclerosis pathogenesis.	2	15	2.13	0.0127	10090.ENSMUSP00000022293,10090.ENSMUSP00000099819	Vdac2,Vdac1
PMID:26678339	(2015) Extreme Vulnerability of IDH1 Mutant Cancers to NAD+ Depletion.	2	15	2.13	0.0127	10090.ENSMUSP00000029266,10090.ENSMUSP00000064691	Anxa5,Gfap
PMID:24424470	(2014) Overexpression of DCF1 inhibits glioma through destruction of mitochondria and activation of apoptosis pathway.	2	15	2.13	0.0127	10090.ENSMUSP00000029266,10090.ENSMUSP00000064691	Anxa5,Gfap
PMID:25356872	(2014) Co-expression of POU4F2Brn-3b with p53 may be important for controlling expression of pro-apoptotic genes in cardiomyocytes following ischaemichypoxic insults.	2	15	2.13	0.0127	10090.ENSMUSP00000029266,10090.ENSMUSP00000041347	Anxa5,Ina
PMID:25419706	(2014) A rare mutation in UNC5C predisposes to late-onset Alzheimer's disease and increases neuronal cell death.	2	15	2.13	0.0127	10090.ENSMUSP00000029266,10090.ENSMUSP00000064691	Anxa5,Gfap
PMID:23328665	(2013) Epigenetic status of argininosuccinate synthetase and argininosuccinate lyase modulates autophagy and cell death in glioblastoma.	2	15	2.13	0.0127	10090.ENSMUSP00000029266,10090.ENSMUSP00000064691	Anxa5,Gfap
PMID:23457597	(2013) Bioactivity-guided identification and cell signaling technology to delineate the lactate dehydrogenase A inhibition effects of Spatholobus suberectus on breast cancer.	2	15	2.13	0.0127	10090.ENSMUSP00000029266,10090.ENSMUSP00000103267	Anxa5,Ldha
PMID:23874405	(2013) New aspects of an old drug--diclofenac targets MYC and glucose metabolism in tumor cells.	2	15	2.13	0.0127	10090.ENSMUSP00000029266,10090.ENSMUSP00000103267	Anxa5,Ldha
PMID:23928705	(2013) Insulin concentration is critical in culturing human neural stem cells and neurons.	2	15	2.13	0.0127	10090.ENSMUSP00000029266,10090.ENSMUSP00000064691	Anxa5,Gfap
PMID:24168032	(2013) The effects of CA IX catalysis products within tumor microenvironment.	2	15	2.13	0.0127	10090.ENSMUSP00000029078,10090.ENSMUSP00000029266	Car2,Anxa5
PMID:24209439	(2013) The neuropathology of neurodegeneration with brain iron accumulation.	2	15	2.13	0.0127	10090.ENSMUSP00000029078,10090.ENSMUSP00000064691	Car2,Gfap
PMID:21310238	(2012) Mitochondria, oligodendrocytes and inflammation in bipolar disorder: evidence from transcriptome studies points to intriguing parallels with multiple sclerosis.	3	98	1.49	0.0127	10090.ENSMUSP00000022293,10090.ENSMUSP00000023085,10090.ENSMUSP00000099819	Vdac2,Ndufa6,Vdac1
PMID:22346767	(2012) Negative supercoiling creates single-stranded patches of DNA that are substrates for AID-mediated mutagenesis.	2	15	2.13	0.0127	10090.ENSMUSP00000029266,10090.ENSMUSP00000034848	Anxa5,Psma4
PMID:22404871	(2012) Aging brain microenvironment decreases hippocampal neurogenesis through Wnt-mediated survivin signaling.	2	15	2.13	0.0127	10090.ENSMUSP00000029266,10090.ENSMUSP00000064691	Anxa5,Gfap
PMID:22536251	(2012) Mitochondrial dynamics: functional link with apoptosis.	2	15	2.13	0.0127	10090.ENSMUSP00000022293,10090.ENSMUSP00000088618	Vdac2,Dnm1
PMID:22701651	(2012) REST controls self-renewal and tumorigenic competence of human glioblastoma cells.	2	15	2.13	0.0127	10090.ENSMUSP00000029266,10090.ENSMUSP00000064691	Anxa5,Gfap
PMID:22754721	(2012) From the bench to bedside: Secondary spinal cord injury, ischemic penumbra after stroke, neural regulation of appetite, microglia in Rett syndrome, signaling pathways in peripheral nerve regeneration.	2	15	2.13	0.0127	10090.ENSMUSP00000029266,10090.ENSMUSP00000064691	Anxa5,Gfap
PMID:22802935	(2012) Anti-obesity sodium tungstate treatment triggers axonal and glial plasticity in hypothalamic feeding centers.	2	15	2.13	0.0127	10090.ENSMUSP00000022629,10090.ENSMUSP00000041347	Dpysl2,Ina
PMID:23552696	(2012) Activation of the AKTcyclin D1Cdk4 survival signaling pathway in radioresistant cancer stem cells.	2	15	2.13	0.0127	10090.ENSMUSP00000029266,10090.ENSMUSP00000064691	Anxa5,Gfap
PMID:21170680	(2011) Toxic response caused by a misfolding variant of the mitochondrial protein short-chain acyl-CoA dehydrogenase.	2	15	2.13	0.0127	10090.ENSMUSP00000022293,10090.ENSMUSP00000099819	Vdac2,Vdac1
PMID:21991301	(2011) CRMP5 regulates generation and survival of newborn neurons in olfactory and hippocampal neurogenic areas of the adult mouse brain.	2	15	2.13	0.0127	10090.ENSMUSP00000022629,10090.ENSMUSP00000064691	Dpysl2,Gfap
PMID:20208541	(2010) HIV-1 infects multipotent progenitor cells causing cell death and establishing latent cellular reservoirs.	2	15	2.13	0.0127	10090.ENSMUSP00000029266,10090.ENSMUSP00000066181	Anxa5,Immt
PMID:20678469	(2010) Phosphoinositide 3-kinase-gamma expression is upregulated in brain microglia and contributes to ischemia-induced microglial activation in acute experimental stroke.	2	15	2.13	0.0127	10090.ENSMUSP00000064691,10090.ENSMUSP00000066181	Gfap,Immt
PMID:21149567	(2010) Mff is an essential factor for mitochondrial recruitment of Drp1 during mitochondrial fission in mammalian cells.	2	15	2.13	0.0127	10090.ENSMUSP00000088618,10090.ENSMUSP00000099819	Dnm1,Vdac1
PMID:19229990	(2009) Nerve growth factor attenuates proliferation of astrocytes via the p75 neurotrophin receptor.	2	15	2.13	0.0127	10090.ENSMUSP00000029266,10090.ENSMUSP00000064691	Anxa5,Gfap
PMID:19233198	(2009) The molecular composition of the mitochondrial permeability transition pore.	2	15	2.13	0.0127	10090.ENSMUSP00000022293,10090.ENSMUSP00000099819	Vdac2,Vdac1
PMID:19917256	(2009) Stepwise activation of BAX and BAK by tBID, BIM, and PUMA initiates mitochondrial apoptosis.	2	15	2.13	0.0127	10090.ENSMUSP00000022293,10090.ENSMUSP00000029266	Vdac2,Anxa5
PMID:18250166	(2008) Steroidogenic activity of StAR requires contact with mitochondrial VDAC1 and phosphate carrier protein.	2	15	2.13	0.0127	10090.ENSMUSP00000022293,10090.ENSMUSP00000099819	Vdac2,Vdac1
PMID:18701066	(2008) TrkB regulates hippocampal neurogenesis and governs sensitivity to antidepressive treatment.	2	15	2.13	0.0127	10090.ENSMUSP00000029266,10090.ENSMUSP00000064691	Anxa5,Gfap
PMID:18794848	(2008) Mycobacterium tuberculosis blocks crosslinking of annexin-1 and apoptotic envelope formation on infected macrophages to maintain virulence.	2	15	2.13	0.0127	10090.ENSMUSP00000029266,10090.ENSMUSP00000103267	Anxa5,Ldha
PMID:15197175	(2004) Annexin 11 is required for midbody formation and completion of the terminal phase of cytokinesis.	2	15	2.13	0.0127	10090.ENSMUSP00000029266,10090.ENSMUSP00000064691	Anxa5,Gfap
PMID:32148654	(2020) Bcl-2 Proteins Regulate Mitophagy in Lipopolysaccharide-Induced Acute Lung Injury via PINK1Parkin Signaling Pathway.	2	16	2.1	0.0128	10090.ENSMUSP00000029266,10090.ENSMUSP00000066181	Anxa5,Immt
PMID:30592293	(2019) Bromodomain-containing protein 7 sensitizes breast cancer cells to paclitaxel by activating Bcl2-antagonistkiller protein.	2	16	2.1	0.0128	10090.ENSMUSP00000029266,10090.ENSMUSP00000103267	Anxa5,Ldha
PMID:30992437	(2019) Stem cell-associated heterogeneity in Glioblastoma results from intrinsic tumor plasticity shaped by the microenvironment.	2	16	2.1	0.0128	10090.ENSMUSP00000029266,10090.ENSMUSP00000064691	Anxa5,Gfap
PMID:31069133	(2019) Microvesicles expressing adenosinergic ectoenzymes and their potential role in modulating bone marrow infiltration by neuroblastoma cells.	2	16	2.1	0.0128	10090.ENSMUSP00000029266,10090.ENSMUSP00000064691	Anxa5,Gfap
PMID:31186710	(2019) RNA sequencing uncovers the key long non-coding RNAs and potential molecular mechanism contributing to XAV939-mediated inhibition of non-small cell lung cancer.	2	16	2.1	0.0128	10090.ENSMUSP00000029266,10090.ENSMUSP00000103267	Anxa5,Ldha
PMID:31233186	(2019) Knockdown of ribonucleotide reductase regulatory subunit M2 increases the drug sensitivity of chronic myeloid leukemia to imatinib-based therapy.	2	16	2.1	0.0128	10090.ENSMUSP00000004140,10090.ENSMUSP00000029266	Gstm1,Anxa5
PMID:31314174	(2019) RAC1 inhibition reverses cisplatin resistance in esophageal squamous cell carcinoma and induces downregulation of glycolytic enzymes.	2	16	2.1	0.0128	10090.ENSMUSP00000029266,10090.ENSMUSP00000103267	Anxa5,Ldha
PMID:31477743	(2019) ETHE1 and MOCS1 deficiencies: Disruption of mitochondrial bioenergetics, dynamics, redox homeostasis and endoplasmic reticulum-mitochondria crosstalk in patient fibroblasts.	2	16	2.1	0.0128	10090.ENSMUSP00000029266,10090.ENSMUSP00000099819	Anxa5,Vdac1
PMID:31750256	(2019) STAT3 Promotes Invasion and Aerobic Glycolysis of Human Oral Squamous Cell Carcinoma via Inhibiting FoxO1.	2	16	2.1	0.0128	10090.ENSMUSP00000029266,10090.ENSMUSP00000103267	Anxa5,Ldha
PMID:29458411	(2018) Genome-wide pleiotropy analysis of neuropathological traits related to Alzheimer's disease.	2	16	2.1	0.0128	10090.ENSMUSP00000025239,10090.ENSMUSP00000064691	Bin1,Gfap
PMID:29527004	(2018) microRNA-155 positively regulates glucose metabolism via PIK3R1-FOXO3a-cMYC axis in breast cancer.	2	16	2.1	0.0128	10090.ENSMUSP00000029266,10090.ENSMUSP00000103267	Anxa5,Ldha
PMID:29535334	(2018) Organ-specific responses during brain death: increased aerobic metabolism in the liver and anaerobic metabolism with decreased perfusion in the kidneys.	2	16	2.1	0.0128	10090.ENSMUSP00000023116,10090.ENSMUSP00000103267	Aco2,Ldha
PMID:29899409	(2018) Phosphorylation of Parkin at serine 131 by p38 MAPK promotes mitochondrial dysfunction and neuronal death in mutant A53T Alfa-synuclein model of Parkinson's disease.	2	16	2.1	0.0128	10090.ENSMUSP00000029266,10090.ENSMUSP00000099819	Anxa5,Vdac1
PMID:29967574	(2018) Plin4-Dependent Lipid Droplets Hamper Neuronal Mitophagy in the MPTPp-Induced Mouse Model of Parkinson's Disease.	2	16	2.1	0.0128	10090.ENSMUSP00000029266,10090.ENSMUSP00000064691	Anxa5,Gfap
PMID:30478310	(2018) VDAC2 enables BAX to mediate apoptosis and limit tumor development.	2	16	2.1	0.0128	10090.ENSMUSP00000029266,10090.ENSMUSP00000099819	Anxa5,Vdac1
PMID:28052010	(2017) A screen for Fli-1 transcriptional modulators identifies PKC agonists that induce erythroid to megakaryocytic differentiation and suppress leukemogenesis.	2	16	2.1	0.0128	10090.ENSMUSP00000029266,10090.ENSMUSP00000097874	Anxa5,Prkcg
PMID:28230866	(2017) Oridonin induces autophagy via inhibition of glucose metabolism in p53-mutated colorectal cancer cells.	2	16	2.1	0.0128	10090.ENSMUSP00000029266,10090.ENSMUSP00000103267	Anxa5,Ldha
PMID:28243322	(2017) Targeting Metabolic Remodeling in Triple Negative Breast Cancer in a Murine Model.	2	16	2.1	0.0128	10090.ENSMUSP00000029266,10090.ENSMUSP00000103267	Anxa5,Ldha
PMID:28345618	(2017) PTPIP51 regulates mouse cardiac ischemiareperfusion through mediating the mitochondria-SR junction.	2	16	2.1	0.0128	10090.ENSMUSP00000029266,10090.ENSMUSP00000099819	Anxa5,Vdac1
PMID:28427230	(2017) Deguelin inhibits non-small cell lung cancer via down-regulating Hexokinases II-mediated glycolysis.	2	16	2.1	0.0128	10090.ENSMUSP00000029266,10090.ENSMUSP00000099819	Anxa5,Vdac1
PMID:28579242	(2017) Mitochonic Acid 5 (MA-5) Facilitates ATP Synthase Oligomerization and Cell Survival in Various Mitochondrial Diseases.	2	16	2.1	0.0128	10090.ENSMUSP00000066181,10090.ENSMUSP00000099819	Immt,Vdac1
PMID:28651608	(2017) Linc00152 promotes malignant progression of glioma stem cells by regulating miR-103a-3pFEZF1CDC25A pathway.	2	16	2.1	0.0128	10090.ENSMUSP00000029266,10090.ENSMUSP00000064691	Anxa5,Gfap
PMID:28761044	(2017) Resveratrol reverses the Warburg effect by targeting the pyruvate dehydrogenase complex in colon cancer cells.	2	16	2.1	0.0128	10090.ENSMUSP00000029266,10090.ENSMUSP00000103267	Anxa5,Ldha
PMID:28765641	(2017) Hypomethylation of CNTFRAlfa is associated with proliferation and poor prognosis in lower grade gliomas.	2	16	2.1	0.0128	10090.ENSMUSP00000029266,10090.ENSMUSP00000064691	Anxa5,Gfap
PMID:29051480	(2017) NOX4 functions as a mitochondrial energetic sensor coupling cancer metabolic reprogramming to drug resistance.	2	16	2.1	0.0128	10090.ENSMUSP00000029266,10090.ENSMUSP00000103267	Anxa5,Ldha
PMID:29114221	(2017) Phenotypic Screen Identifies a Small Molecule Modulating ERK2 and Promoting Stem Cell Proliferation.	2	16	2.1	0.0128	10090.ENSMUSP00000029266,10090.ENSMUSP00000064691	Anxa5,Gfap
PMID:27029645	(2016) Identification of chemicals that mimic transcriptional changes associated with autism, brain aging and neurodegeneration.	2	16	2.1	0.0128	10090.ENSMUSP00000004140,10090.ENSMUSP00000064691	Gstm1,Gfap
PMID:27462778	(2016) PDHA1 gene knockout in prostate cancer cells results in metabolic reprogramming towards greater glutamine dependence.	2	16	2.1	0.0128	10090.ENSMUSP00000029266,10090.ENSMUSP00000103267	Anxa5,Ldha
PMID:25908963	(2015) A 2-methoxyestradiol bis-sulphamoylated derivative induces apoptosis in breast cell lines.	2	16	2.1	0.0128	10090.ENSMUSP00000029078,10090.ENSMUSP00000029266	Car2,Anxa5
PMID:25938543	(2015) By reducing hexokinase 2, resveratrol induces apoptosis in HCC cells addicted to aerobic glycolysis and inhibits tumor growth in mice.	2	16	2.1	0.0128	10090.ENSMUSP00000029266,10090.ENSMUSP00000103267	Anxa5,Ldha
PMID:26102349	(2015) Phosphorylation of the BNIP3 C-Terminus Inhibits Mitochondrial Damage and Cell Death without Blocking Autophagy.	2	16	2.1	0.0128	10090.ENSMUSP00000029266,10090.ENSMUSP00000099819	Anxa5,Vdac1
PMID:26176608	(2015) Synergistic Effects between mTOR Complex 12 and Glycolysis Inhibitors in Non-Small-Cell Lung Carcinoma Cells.	2	16	2.1	0.0128	10090.ENSMUSP00000029266,10090.ENSMUSP00000103267	Anxa5,Ldha
PMID:26344567	(2015) An interconnected hierarchical model of cell death regulation by the BCL-2 family.	2	16	2.1	0.0128	10090.ENSMUSP00000029266,10090.ENSMUSP00000099819	Anxa5,Vdac1
PMID:26387735	(2015) SPG7 Is an Essential and Conserved Component of the Mitochondrial Permeability Transition Pore.	2	16	2.1	0.0128	10090.ENSMUSP00000022293,10090.ENSMUSP00000099819	Vdac2,Vdac1
PMID:26509184	(2015) Design of a regulated lentiviral vector for hematopoietic stem cell gene therapy of globoid cell leukodystrophy.	2	16	2.1	0.0128	10090.ENSMUSP00000029266,10090.ENSMUSP00000064691	Anxa5,Gfap
PMID:24884644	(2014) Calpain: a molecule to induce AIF-mediated necroptosis in RGC-5 following elevated hydrostatic pressure.	2	16	2.1	0.0128	10090.ENSMUSP00000029266,10090.ENSMUSP00000064691	Anxa5,Gfap
PMID:25254347	(2014) Doxycycline enhances survival and self-renewal of human pluripotent stem cells.	2	16	2.1	0.0128	10090.ENSMUSP00000029266,10090.ENSMUSP00000064691	Anxa5,Gfap
PMID:25361010	(2014) Different effects of LDH-A inhibition by oxamate in non-small cell lung cancer cells.	2	16	2.1	0.0128	10090.ENSMUSP00000029266,10090.ENSMUSP00000103267	Anxa5,Ldha
PMID:25501828	(2014) Hypoxia-cultured human adipose-derived mesenchymal stem cells are non-oncogenic and have enhanced viability, motility, and tropism to brain cancer.	2	16	2.1	0.0128	10090.ENSMUSP00000029266,10090.ENSMUSP00000064691	Anxa5,Gfap
PMID:23414261	(2013) Implications of purinergic receptor-mediated intracellular calcium transients in neural differentiation.	2	16	2.1	0.0128	10090.ENSMUSP00000053101,10090.ENSMUSP00000064691	Ppp3ca,Gfap
PMID:21794078	(2012) A new oncolytic adenoviral vector carrying dual tumour suppressor genes shows potent anti-tumour effect.	2	16	2.1	0.0128	10090.ENSMUSP00000029266,10090.ENSMUSP00000066181	Anxa5,Immt
PMID:22253765	(2012) Distinct expressionfunction of potassium and chloride channels contributes to the diverse volume regulation in cortical astrocytes of GFAPEGFP mice.	2	16	2.1	0.0128	10090.ENSMUSP00000022293,10090.ENSMUSP00000099819	Vdac2,Vdac1
PMID:23209759	(2012) Elevated homocysteine by levodopa is detrimental to neurogenesis in parkinsonian model.	2	16	2.1	0.0128	10090.ENSMUSP00000029266,10090.ENSMUSP00000064691	Anxa5,Gfap
PMID:21437196	(2011) Amniotic-Fluid Stem Cells: Growth Dynamics and Differentiation Potential after a CD-117-Based Selection Procedure.	2	16	2.1	0.0128	10090.ENSMUSP00000041347,10090.ENSMUSP00000064691	Ina,Gfap
PMID:21519376	(2011) Adult human neurogenesis: from microscopy to magnetic resonance imaging.	2	16	2.1	0.0128	10090.ENSMUSP00000022629,10090.ENSMUSP00000064691	Dpysl2,Gfap
PMID:21608079	(2011) p53 directly represses Id2 to inhibit the proliferation of neural progenitor cells.	2	16	2.1	0.0128	10090.ENSMUSP00000029266,10090.ENSMUSP00000064691	Anxa5,Gfap
PMID:22007738	(2011) Early effects of lipopolysaccharide-induced inflammation on foetal brain development in rat.	2	16	2.1	0.0128	10090.ENSMUSP00000041347,10090.ENSMUSP00000064691	Ina,Gfap
PMID:31959744	(2020) P53 and Parkin co-regulate mitophagy in bone marrow mesenchymal stem cells to promote the repair of early steroid-induced osteonecrosis of the femoral head.	2	17	2.07	0.0133	10090.ENSMUSP00000029266,10090.ENSMUSP00000099819	Anxa5,Vdac1
PMID:32184596	(2020) Size-Dependent Effects of Suspended Graphene Oxide Nanoparticles on the Cellular Fate of Mouse Neural Stem Cells.	2	17	2.07	0.0133	10090.ENSMUSP00000029266,10090.ENSMUSP00000064691	Anxa5,Gfap
PMID:30520047	(2019) Endoplasmic reticulum stress is transmissible in vitro between cells of the central nervous system.	2	17	2.07	0.0133	10090.ENSMUSP00000029266,10090.ENSMUSP00000064691	Anxa5,Gfap
PMID:30641937	(2019) PPP3CB Inhibits Migration of G401 Cells via Regulating Epithelial-to-Mesenchymal Transition and Promotes G401 Cells Growth.	2	17	2.07	0.0133	10090.ENSMUSP00000029266,10090.ENSMUSP00000053101	Anxa5,Ppp3ca
PMID:30783009	(2019) Glutathione S-transferases promote proinflammatory astrocyte-microglia communication during brain inflammation.	2	17	2.07	0.0133	10090.ENSMUSP00000004140,10090.ENSMUSP00000064691	Gstm1,Gfap
PMID:30881024	(2019) RRAD suppresses the Warburg effect by downregulating ACTG1 in hepatocellular carcinoma.	2	17	2.07	0.0133	10090.ENSMUSP00000029266,10090.ENSMUSP00000103267	Anxa5,Ldha
PMID:31612863	(2019) Knockdown of CREB3 activates endoplasmic reticulum stress and induces apoptosis in glioblastoma.	2	17	2.07	0.0133	10090.ENSMUSP00000029266,10090.ENSMUSP00000114144	Anxa5,Gnao1
PMID:29378599	(2018) miR-3928v is induced by HBx via NF-KBEGR1 and contributes to hepatocellular carcinoma malignancy by down-regulating VDAC3.	2	17	2.07	0.0133	10090.ENSMUSP00000022293,10090.ENSMUSP00000029266	Vdac2,Anxa5
PMID:29463792	(2018) Glutamate-induced and NMDA receptor-mediated neurodegeneration entails P2Y1 receptor activation.	2	17	2.07	0.0133	10090.ENSMUSP00000022629,10090.ENSMUSP00000064691	Dpysl2,Gfap
PMID:29721168	(2018) Recruitment of mitofusin 2 into 'lipid rafts' drives mitochondria fusion induced by Mdivi-1.	2	17	2.07	0.0133	10090.ENSMUSP00000029266,10090.ENSMUSP00000099819	Anxa5,Vdac1
PMID:29983544	(2018) Modes of cell death induced by tetrahydroisoquinoline-based analogs in MDA-MB-231 breast and A549 lung cancer cell lines.	2	17	2.07	0.0133	10090.ENSMUSP00000029078,10090.ENSMUSP00000029266	Car2,Anxa5
PMID:30094645	(2018) Prenatal Stress, Maternal Immune Dysregulation, and Their Association With Autism Spectrum Disorders.	2	17	2.07	0.0133	10090.ENSMUSP00000022629,10090.ENSMUSP00000103267	Dpysl2,Ldha
PMID:27271124	(2017) Apolipoprotein D Overexpression Protects Against Kainate-Induced Neurotoxicity in Mice.	2	17	2.07	0.0133	10090.ENSMUSP00000029078,10090.ENSMUSP00000064691	Car2,Gfap
PMID:27818358	(2017) The age factor in axonal repair after spinal cord injury: A focus on neuron-intrinsic mechanisms.	2	17	2.07	0.0133	10090.ENSMUSP00000022629,10090.ENSMUSP00000064691	Dpysl2,Gfap
PMID:28292310	(2017) Microglial-derived microparticles mediate neuroinflammation after traumatic brain injury.	2	17	2.07	0.0133	10090.ENSMUSP00000029266,10090.ENSMUSP00000064691	Anxa5,Gfap
PMID:28410196	(2017) The p38 signaling pathway mediates quiescence of glioma stem cells by regulating epidermal growth factor receptor trafficking.	2	17	2.07	0.0133	10090.ENSMUSP00000029266,10090.ENSMUSP00000064691	Anxa5,Gfap
PMID:28614305	(2017) BAP1 regulates IP3R3-mediated Ca2+ flux to mitochondria suppressing cell transformation.	2	17	2.07	0.0133	10090.ENSMUSP00000029266,10090.ENSMUSP00000099819	Anxa5,Vdac1
PMID:28624789	(2017) Pediatric and adult glioblastoma radiosensitization induced by PI3KmTOR inhibition causes early metabolic alterations detected by nuclear magnetic resonance spectroscopy.	2	17	2.07	0.0133	10090.ENSMUSP00000029266,10090.ENSMUSP00000103267	Anxa5,Ldha
PMID:28859670	(2017) Selective suppression of the JNK-MMP29 signal pathway by tetramethylpyrazine attenuates neuropathic pain in rats.	2	17	2.07	0.0133	10090.ENSMUSP00000064691,10090.ENSMUSP00000097874	Gfap,Prkcg
PMID:29097800	(2017) HIF-1Alfa- Targeting Acriflavine Provides Long Term Survival and Radiological Tumor Response in Brain Cancer Therapy.	2	17	2.07	0.0133	10090.ENSMUSP00000029266,10090.ENSMUSP00000064691	Anxa5,Gfap
PMID:29258580	(2017) Apoptosis and necroptosis of mouse hippocampal and parenchymal astrocytes, microglia and neurons caused by Angiostrongylus cantonensis infection.	2	17	2.07	0.0133	10090.ENSMUSP00000029266,10090.ENSMUSP00000064691	Anxa5,Gfap
PMID:26925330	(2016) Ischemic postconditioning influences electron transport chain protein turnover in Langendorff-perfused rat hearts.	2	17	2.07	0.0133	10090.ENSMUSP00000066181,10090.ENSMUSP00000099819	Immt,Vdac1
PMID:26956544	(2016) Redox homeostasis protects mitochondria through accelerating ROS conversion to enhance hypoxia resistance in cancer cells.	2	17	2.07	0.0133	10090.ENSMUSP00000029266,10090.ENSMUSP00000103267	Anxa5,Ldha
PMID:26966191	(2016) MYC regulates the antitumor immune response through CD47 and PD-L1.	2	17	2.07	0.0133	10090.ENSMUSP00000029266,10090.ENSMUSP00000103267	Anxa5,Ldha
PMID:27573174	(2016) Pyroptosis is driven by non-selective gasdermin-D pore and its morphology is different from MLKL channel-mediated necroptosis.	2	17	2.07	0.0133	10090.ENSMUSP00000020630,10090.ENSMUSP00000029266	Hspa4,Anxa5
PMID:27905569	(2016) Shikonin induces mitochondria-mediated apoptosis and enhances chemotherapeutic sensitivity of gastric cancer through reactive oxygen species.	2	17	2.07	0.0133	10090.ENSMUSP00000029266,10090.ENSMUSP00000099819	Anxa5,Vdac1
PMID:28066720	(2016) VDAC3 As a Potential Marker of Mitochondrial Status Is Involved in Cancer and Pathology.	2	17	2.07	0.0133	10090.ENSMUSP00000022293,10090.ENSMUSP00000099819	Vdac2,Vdac1
PMID:25658950	(2015) Cross-talk between human neural stemprogenitor cells and peripheral blood mononuclear cells in an allogeneic co-culture model.	2	17	2.07	0.0133	10090.ENSMUSP00000029266,10090.ENSMUSP00000064691	Anxa5,Gfap
PMID:25799409	(2015) Hook proteins: association with Alzheimer pathology and regulatory role of hook3 in amyloid beta generation.	2	17	2.07	0.0133	10090.ENSMUSP00000064691,10090.ENSMUSP00000088618	Gfap,Dnm1
PMID:26472185	(2015) CREB1-driven expression of miR-320a promotes mitophagy by down-regulating VDAC1 expression during serum starvation in cervical cancer cells.	2	17	2.07	0.0133	10090.ENSMUSP00000022293,10090.ENSMUSP00000099819	Vdac2,Vdac1
PMID:24662981	(2014) CypA, a gene downstream of HIF-1Alfa, promotes the development of PDAC.	2	17	2.07	0.0133	10090.ENSMUSP00000029266,10090.ENSMUSP00000103267	Anxa5,Ldha
PMID:25090048	(2014) The Biochemical Properties and Functions of CALM and AP180 in Clathrin Mediated Endocytosis.	2	17	2.07	0.0133	10090.ENSMUSP00000025239,10090.ENSMUSP00000088618	Bin1,Dnm1
PMID:24358859	(2013) Extracellular histone H1 is neurotoxic and drives a pro-inflammatory response in microglia.	2	17	2.07	0.0133	10090.ENSMUSP00000064691,10090.ENSMUSP00000103267	Gfap,Ldha
PMID:22230766	(2012) Telomestatin impairs glioma stem cell survival and growth through the disruption of telomeric G-quadruplex and inhibition of the proto-oncogene, c-Myb.	2	17	2.07	0.0133	10090.ENSMUSP00000029266,10090.ENSMUSP00000064691	Anxa5,Gfap
PMID:22808101	(2012) Evaluation of gene, protein and neurotrophin expression in the brain of mice exposed to space environment for 91 days.	2	17	2.07	0.0133	10090.ENSMUSP00000022629,10090.ENSMUSP00000029078	Dpysl2,Car2
PMID:21044081	(2011) Astrocytes promote TNF-mediated toxicity to oligodendrocyte precursors.	2	17	2.07	0.0133	10090.ENSMUSP00000029266,10090.ENSMUSP00000064691	Anxa5,Gfap
PMID:21338723	(2011) Analysis of proteome changes in doxorubicin-treated adult rat cardiomyocyte.	2	17	2.07	0.0133	10090.ENSMUSP00000022293,10090.ENSMUSP00000029266	Vdac2,Anxa5
PMID:21789194	(2011) Exploiting mitochondrial dysfunction for effective elimination of imatinib-resistant leukemic cells.	2	17	2.07	0.0133	10090.ENSMUSP00000029266,10090.ENSMUSP00000103267	Anxa5,Ldha
PMID:21795554	(2011) Ascl1 genetics reveals insights into cerebellum local circuit assembly.	2	17	2.07	0.0133	10090.ENSMUSP00000029078,10090.ENSMUSP00000064691	Car2,Gfap
PMID:21850226	(2011) In situ dividing and phagocytosing retinal microglia express nestin, vimentin, and NG2 in vivo.	2	17	2.07	0.0133	10090.ENSMUSP00000041347,10090.ENSMUSP00000064691	Ina,Gfap
PMID:20525064	(2010) Emerging topics in Reelin function.	2	17	2.07	0.0133	10090.ENSMUSP00000053101,10090.ENSMUSP00000064691	Ppp3ca,Gfap
PMID:20663163	(2010) Polycyclic aromatic hydrocarbon components contribute to the mitochondria-antiapoptotic effect of fine particulate matter on human bronchial epithelial cells via the aryl hydrocarbon receptor.	2	17	2.07	0.0133	10090.ENSMUSP00000022293,10090.ENSMUSP00000029266	Vdac2,Anxa5
PMID:21092858	(2010) The transcription factor Pax6 regulates survival of dopaminergic olfactory bulb neurons via crystallin AlfaA.	2	17	2.07	0.0133	10090.ENSMUSP00000029266,10090.ENSMUSP00000064691	Anxa5,Gfap
PMID:19844585	(2009) Akt1 intramitochondrial cycling is a crucial step in the redox modulation of cell cycle progression.	2	17	2.07	0.0133	10090.ENSMUSP00000029266,10090.ENSMUSP00000099819	Anxa5,Vdac1
PMID:18790760	(2008) hKSR-2, a vitamin D-regulated gene, inhibits apoptosis in arabinocytosine-treated HL60 leukemia cells.	2	17	2.07	0.0133	10090.ENSMUSP00000029078,10090.ENSMUSP00000029266	Car2,Anxa5
PMID:18974847	(2008) Raft-dependent endocytosis of autocrine motility factorphosphoglucose isomerase: a potential drug delivery route for tumor cells.	2	17	2.07	0.0133	10090.ENSMUSP00000029266,10090.ENSMUSP00000088618	Anxa5,Dnm1
PMID:18025305	(2007) Mcl-1 determines the Bax dependency of NbkBik-induced apoptosis.	2	17	2.07	0.0133	10090.ENSMUSP00000022293,10090.ENSMUSP00000029266	Vdac2,Anxa5
PMID:15684031	(2005) New GABAergic interneurons in the adult neocortex and striatum are generated from different precursors.	2	17	2.07	0.0133	10090.ENSMUSP00000022629,10090.ENSMUSP00000064691	Dpysl2,Gfap
PMID:32190006	(2020) MiR-26amiR-26b represses tongue squamous cell carcinoma progression by targeting PAK1.	2	18	2.05	0.0139	10090.ENSMUSP00000029266,10090.ENSMUSP00000103267	Anxa5,Ldha
PMID:30906213	(2019) Repression of Hexokinases II-Mediated Glycolysis Contributes to Piperlongumine-Induced Tumor Suppression in Non-Small Cell Lung Cancer Cells.	2	18	2.05	0.0139	10090.ENSMUSP00000029266,10090.ENSMUSP00000099819	Anxa5,Vdac1
PMID:30911414	(2019) GABA inhibits proliferation and self-renewal of mouse retinal progenitor cell.	2	18	2.05	0.0139	10090.ENSMUSP00000029266,10090.ENSMUSP00000064691	Anxa5,Gfap
PMID:31551713	(2019) Berberine Protects C17.2 Neural Stem Cells From Oxidative Damage Followed by Inducing Neuronal Differentiation.	2	18	2.05	0.0139	10090.ENSMUSP00000029266,10090.ENSMUSP00000064691	Anxa5,Gfap
PMID:31652447	(2019) Thousand and one kinase 1 protects MCAO-induced cerebral ischemic stroke in rats by decreasing apoptosis and pro-inflammatory factors.	2	18	2.05	0.0139	10090.ENSMUSP00000029266,10090.ENSMUSP00000064691	Anxa5,Gfap
PMID:31835667	(2019) LDHA Suppression Altering Metabolism Inhibits Tumor Progress by an Organic Arsenical.	2	18	2.05	0.0139	10090.ENSMUSP00000029266,10090.ENSMUSP00000103267	Anxa5,Ldha
PMID:29222160	(2018) The interactome of intact mitochondria by cross-linking mass spectrometry provides evidence for coexisting respiratory supercomplexes.	2	18	2.05	0.0139	10090.ENSMUSP00000066181,10090.ENSMUSP00000136313	Immt,Ndufa12
PMID:29330382	(2018) SESN2 facilitates mitophagy by helping Parkin translocation through ULK1 mediated Beclin1 phosphorylation.	2	18	2.05	0.0139	10090.ENSMUSP00000029266,10090.ENSMUSP00000099819	Anxa5,Vdac1
PMID:29576744	(2018) Critical Role of HAX-1 in Promoting Avian Influenza Virus Replication in Lung Epithelial Cells.	2	18	2.05	0.0139	10090.ENSMUSP00000029266,10090.ENSMUSP00000099819	Anxa5,Vdac1
PMID:29915258	(2018) A recurrent point mutation in PRKCA is a hallmark of chordoid gliomas.	2	18	2.05	0.0139	10090.ENSMUSP00000064691,10090.ENSMUSP00000097874	Gfap,Prkcg
PMID:30043519	(2018) Neuronal activity induces glutathione metabolism gene expression in astrocytes.	2	18	2.05	0.0139	10090.ENSMUSP00000004140,10090.ENSMUSP00000064691	Gstm1,Gfap
PMID:30148842	(2018) A high-throughput screen of real-time ATP levels in individual cells reveals mechanisms of energy failure.	2	18	2.05	0.0139	10090.ENSMUSP00000029266,10090.ENSMUSP00000066181	Anxa5,Immt
PMID:30319352	(2018) Osteocalcin Ameliorates Motor Dysfunction in a 6-Hydroxydopamine-Induced Parkinson's Disease Rat Model Through AKTGSK3Beta Signaling.	2	18	2.05	0.0139	10090.ENSMUSP00000029266,10090.ENSMUSP00000064691	Anxa5,Gfap
PMID:30322863	(2018) Circulating Glioma Cells Exhibit Stem Cell-like Properties.	2	18	2.05	0.0139	10090.ENSMUSP00000029266,10090.ENSMUSP00000064691	Anxa5,Gfap
PMID:30470748	(2018) Oncogenic KRAS supports pancreatic cancer through regulation of nucleotide synthesis.	2	18	2.05	0.0139	10090.ENSMUSP00000029266,10090.ENSMUSP00000103267	Anxa5,Ldha
PMID:28031535	(2017) Resistance to glucose starvation as metabolic trait of platinum-resistant human epithelial ovarian cancer cells.	2	18	2.05	0.0139	10090.ENSMUSP00000029266,10090.ENSMUSP00000103267	Anxa5,Ldha
PMID:28079123	(2017) TRIM22-Mediated Apoptosis is Associated with Bak Oligomerization in Monocytes.	2	18	2.05	0.0139	10090.ENSMUSP00000029266,10090.ENSMUSP00000099819	Anxa5,Vdac1
PMID:28415586	(2017) Promoting oligodendroglial-oriented differentiation of glioma stem cell: a repurposing of quetiapine for the treatment of malignant glioma.	2	18	2.05	0.0139	10090.ENSMUSP00000029266,10090.ENSMUSP00000064691	Anxa5,Gfap
PMID:28961193	(2017) Fascaplysin Exerts Anti-Cancer Effects through the Downregulation of Survivin and HIF-1Alfa and Inhibition of VEGFR2 and TRKA.	2	18	2.05	0.0139	10090.ENSMUSP00000029266,10090.ENSMUSP00000103267	Anxa5,Ldha
PMID:28978117	(2017) A regulatory role for the co-chaperone FKBP51s in PD-L1 expression in glioma.	2	18	2.05	0.0139	10090.ENSMUSP00000029266,10090.ENSMUSP00000064691	Anxa5,Gfap
PMID:29299142	(2017) MicroRNA-34a promotes mitochondrial dysfunction-induced apoptosis in human lens epithelial cells by targeting Notch2.	2	18	2.05	0.0139	10090.ENSMUSP00000029266,10090.ENSMUSP00000099819	Anxa5,Vdac1
PMID:26752072	(2016) Inhibition of Aerobic Glycolysis Attenuates Disease Progression in Polycystic Kidney Disease.	2	18	2.05	0.0139	10090.ENSMUSP00000029266,10090.ENSMUSP00000103267	Anxa5,Ldha
PMID:26756888	(2016) Calpastatin inhibits motor neuron death and increases survival of hSOD1(G93A) mice.	2	18	2.05	0.0139	10090.ENSMUSP00000041347,10090.ENSMUSP00000064691	Ina,Gfap
PMID:26866271	(2016) Affinity purification-mass spectrometry analysis of bcl-2 interactome identified SLIRP as a novel interacting protein.	2	18	2.05	0.0139	10090.ENSMUSP00000029266,10090.ENSMUSP00000099819	Anxa5,Vdac1
PMID:26892273	(2016) Amplified RLR signaling activation through an interferon-stimulated gene-endoplasmic reticulum stress-mitochondrial calcium uniporter protein loop.	2	18	2.05	0.0139	10090.ENSMUSP00000022293,10090.ENSMUSP00000099819	Vdac2,Vdac1
PMID:27020882	(2016) Ion mobility-enhanced MS(E)-based label-free analysis reveals effects of low-dose radiation post contextual fear conditioning training on the mouse hippocampal proteome.	2	18	2.05	0.0139	10090.ENSMUSP00000023116,10090.ENSMUSP00000088618	Aco2,Dnm1
PMID:27323830	(2016) Vitamin C uncouples the Warburg metabolic switch in KRAS mutant colon cancer.	2	18	2.05	0.0139	10090.ENSMUSP00000029266,10090.ENSMUSP00000103267	Anxa5,Ldha
PMID:27559543	(2016) Evaluation of the Nicotinic Acetylcholine Receptor-Associated Proteome at Baseline and Following Nicotine Exposure in Human and Mouse Cortex.	2	18	2.05	0.0139	10090.ENSMUSP00000064691,10090.ENSMUSP00000114144	Gfap,Gnao1
PMID:27696015	(2016) A neurodegenerative perspective on mitochondrial optic neuropathies.	2	18	2.05	0.0139	10090.ENSMUSP00000023116,10090.ENSMUSP00000066181	Aco2,Immt
PMID:27725702	(2016) Dynamin 2 is essential for mammalian spermatogenesis.	2	18	2.05	0.0139	10090.ENSMUSP00000053101,10090.ENSMUSP00000088618	Ppp3ca,Dnm1
PMID:27974220	(2016) Histone H3 Lysine 9 Acetylation Obstructs ATM Activation and Promotes Ionizing Radiation Sensitivity in Normal Stem Cells.	2	18	2.05	0.0139	10090.ENSMUSP00000007708,10090.ENSMUSP00000029266	Ppp2r1a,Anxa5
PMID:25533962	(2015) Large-scale discovery of novel genetic causes of developmental disorders.	2	18	2.05	0.0139	10090.ENSMUSP00000007708,10090.ENSMUSP00000088618	Ppp2r1a,Dnm1
PMID:25806119	(2015) Neurosphere and adherent culture conditions are equivalent for malignant glioma stem cell lines.	2	18	2.05	0.0139	10090.ENSMUSP00000029266,10090.ENSMUSP00000064691	Anxa5,Gfap
PMID:25909219	(2015) Fasting induces anti-Warburg effect that increases respiration but reduces ATP-synthesis to promote apoptosis in colon cancer models.	2	18	2.05	0.0139	10090.ENSMUSP00000029266,10090.ENSMUSP00000103267	Anxa5,Ldha
PMID:26038891	(2015) Arsenic trioxide sensitizes glioblastoma to a myc inhibitor.	2	18	2.05	0.0139	10090.ENSMUSP00000064691,10090.ENSMUSP00000103267	Gfap,Ldha
PMID:26104294	(2015) Differentially expressed and activated proteins associated with non small cell lung cancer tissues.	2	18	2.05	0.0139	10090.ENSMUSP00000029078,10090.ENSMUSP00000103267	Car2,Ldha
PMID:26221532	(2015) Hypoxic metabolism in human hematopoietic stem cells.	2	18	2.05	0.0139	10090.ENSMUSP00000029266,10090.ENSMUSP00000103267	Anxa5,Ldha
PMID:26418743	(2015) Determining composition of micron-scale protein deposits in neurodegenerative disease by spatially targeted optical microproteomics.	2	18	2.05	0.0139	10090.ENSMUSP00000064691,10090.ENSMUSP00000088618	Gfap,Dnm1
PMID:26635566	(2015) A Proteomic Study of Memory After Imprinting in the Domestic Chick.	2	18	2.05	0.0139	10090.ENSMUSP00000088618,10090.ENSMUSP00000099819	Dnm1,Vdac1
PMID:24024666	(2014) Proteomic identification of carbonylated proteins in the kidney of trichloroethene-exposed MRL++ mice.	2	18	2.05	0.0139	10090.ENSMUSP00000029266,10090.ENSMUSP00000066181	Anxa5,Immt
PMID:24259517	(2014) Unraveling the complexity of neurodegeneration in brains of subjects with Down syndrome: insights from proteomics.	3	110	1.44	0.0139	10090.ENSMUSP00000022629,10090.ENSMUSP00000041347,10090.ENSMUSP00000099819	Dpysl2,Ina,Vdac1
PMID:24269630	(2014) BAFF activates Erk12 promoting cell proliferation and survival by Ca2+-CaMKII-dependent inhibition of PP2A in normal and neoplastic B-lymphoid cells.	2	18	2.05	0.0139	10090.ENSMUSP00000007708,10090.ENSMUSP00000029266	Ppp2r1a,Anxa5
PMID:24592386	(2014) The proteome of the differentiating mesencephalic progenitor cell line CSM14.1 in vitro.	2	18	2.05	0.0139	10090.ENSMUSP00000029266,10090.ENSMUSP00000064691	Anxa5,Gfap
PMID:25525873	(2014) A highly conserved program of neuronal microexons is misregulated in autistic brains.	2	18	2.05	0.0139	10090.ENSMUSP00000025239,10090.ENSMUSP00000088618	Bin1,Dnm1
PMID:23483560	(2013) Mitochondrial permeability transition pore as a selective target for anti-cancer therapy.	2	18	2.05	0.0139	10090.ENSMUSP00000022293,10090.ENSMUSP00000099819	Vdac2,Vdac1
PMID:23603840	(2013) Dysfunctional oxidative phosphorylation makes malignant melanoma cells addicted to glycolysis driven by the (V600E)BRAF oncogene.	2	18	2.05	0.0139	10090.ENSMUSP00000029266,10090.ENSMUSP00000103267	Anxa5,Ldha
PMID:23762333	(2013) Hsc70 is a novel interactor of NF-kappaB p65 in living hippocampal neurons.	2	18	2.05	0.0139	10090.ENSMUSP00000022629,10090.ENSMUSP00000088618	Dpysl2,Dnm1
PMID:24027528	(2013) Intracellular ion channels and cancer.	2	18	2.05	0.0139	10090.ENSMUSP00000022293,10090.ENSMUSP00000099819	Vdac2,Vdac1
PMID:24452062	(2013) Activation of membrane estrogen receptors attenuates opioid receptor-like1 receptor-mediated antinociception via an ERK-dependent non-genomic mechanism.	2	18	2.05	0.0139	10090.ENSMUSP00000097874,10090.ENSMUSP00000114144	Prkcg,Gnao1
PMID:23014500	(2012) Recombinant VAA-I from Viscum album induces apoptotic cell death of hepatocellular carcinoma SMMC7721 cells.	2	18	2.05	0.0139	10090.ENSMUSP00000029266,10090.ENSMUSP00000034848	Anxa5,Psma4
PMID:23028451	(2012) Tumor selective cytotoxic action of a thiomorpholin hydroxamate inhibitor (TMI-1) in breast cancer.	2	18	2.05	0.0139	10090.ENSMUSP00000029266,10090.ENSMUSP00000088618	Anxa5,Dnm1
PMID:23285138	(2012) Alterations in glutathione levels and apoptotic regulators are associated with acquisition of arsenic trioxide resistance in multiple myeloma.	2	18	2.05	0.0139	10090.ENSMUSP00000004140,10090.ENSMUSP00000029266	Gstm1,Anxa5
PMID:21663643	(2011) Delayed cell death associated with mitotic catastrophe in Gamma-irradiated stem-like glioma cells.	2	18	2.05	0.0139	10090.ENSMUSP00000029266,10090.ENSMUSP00000064691	Anxa5,Gfap
PMID:21687800	(2011) Purification of immature neuronal cells from neural stem cell progeny.	2	18	2.05	0.0139	10090.ENSMUSP00000029266,10090.ENSMUSP00000064691	Anxa5,Gfap
PMID:21857682	(2011) Continued clearance of apoptotic cells critically depends on the phagocyte Ucp2 protein.	2	18	2.05	0.0139	10090.ENSMUSP00000029266,10090.ENSMUSP00000066181	Anxa5,Immt
PMID:21898827	(2011) Beneficial compaction of spinal cord lesion by migrating astrocytes through glycogen synthase kinase-3 inhibition.	2	18	2.05	0.0139	10090.ENSMUSP00000022629,10090.ENSMUSP00000064691	Dpysl2,Gfap
PMID:22073199	(2011) Na+K+-ATPase is present in scrapie-associated fibrils, modulates PrP misfolding in vitro and links PrP function and dysfunction.	2	18	2.05	0.0139	10090.ENSMUSP00000088618,10090.ENSMUSP00000114144	Dnm1,Gnao1
PMID:19997739	(2010) The role of proteomics in depression research.	2	18	2.05	0.0139	10090.ENSMUSP00000022629,10090.ENSMUSP00000023116	Dpysl2,Aco2
PMID:20022176	(2010) The c-Jun N-terminal kinase 1 (JNK1) in spinal astrocytes is required for the maintenance of bilateral mechanical allodynia under a persistent inflammatory pain condition.	2	18	2.05	0.0139	10090.ENSMUSP00000064691,10090.ENSMUSP00000097874	Gfap,Prkcg
PMID:20483780	(2010) Gender-specific expression of beta1 integrin of VLA-4 in myelin basic protein-primed T cells: implications for gender bias in multiple sclerosis.	2	18	2.05	0.0139	10090.ENSMUSP00000029266,10090.ENSMUSP00000064691	Anxa5,Gfap
PMID:20690818	(2010) The mitochondrial proteome and human disease.	2	18	2.05	0.0139	10090.ENSMUSP00000023116,10090.ENSMUSP00000099819	Aco2,Vdac1
PMID:19503747	(2009) Regional differences in the temporal expression of non-apoptotic caspase-3-positive bergmann glial cells in the developing rat cerebellum.	2	18	2.05	0.0139	10090.ENSMUSP00000029266,10090.ENSMUSP00000064691	Anxa5,Gfap
PMID:19570774	(2009) Release of HMGB1 in response to proapoptotic glioma killing strategies: efficacy and neurotoxicity.	2	18	2.05	0.0139	10090.ENSMUSP00000029266,10090.ENSMUSP00000064691	Anxa5,Gfap
PMID:19956584	(2009) Characterization of detergent-insoluble proteins in ALS indicates a causal link between nitrative stress and aggregation in pathogenesis.	2	18	2.05	0.0139	10090.ENSMUSP00000041347,10090.ENSMUSP00000064691	Ina,Gfap
PMID:18784302	(2008) Ablation of neurons expressing agouti-related protein activates fos and gliosis in postsynaptic target regions.	2	18	2.05	0.0139	10090.ENSMUSP00000064691,10090.ENSMUSP00000114144	Gfap,Gnao1
PMID:17080328	(2007) Mitochondrial control of cell death induced by hyperosmotic stress.	2	18	2.05	0.0139	10090.ENSMUSP00000029266,10090.ENSMUSP00000099819	Anxa5,Vdac1
PMID:17470424	(2007) Differential proteomics analysis of synaptic proteins identifies potential cellular targets and protein mediators of synaptic neuroprotection conferred by the slow Wallerian degeneration (Wlds) gene.	2	18	2.05	0.0139	10090.ENSMUSP00000022293,10090.ENSMUSP00000099819	Vdac2,Vdac1
PMID:18158327	(2007) A novel insertion pathway of mitochondrial outer membrane proteins with multiple transmembrane segments.	2	18	2.05	0.0139	10090.ENSMUSP00000022293,10090.ENSMUSP00000099819	Vdac2,Vdac1
PMID:31746366	(2020) NR4A1 promotes TNF-alpha-induced chondrocyte death and migration injury via activating the AMPKDrp1mitochondrial fission pathway.	2	19	2.02	0.0141	10090.ENSMUSP00000029266,10090.ENSMUSP00000099819	Anxa5,Vdac1
PMID:32025520	(2020) LncRNA CAR10 Upregulates PDPK1 to Promote Cervical Cancer Development by Sponging miR-125b-5p.	2	19	2.02	0.0141	10090.ENSMUSP00000029266,10090.ENSMUSP00000099819	Anxa5,Vdac1
PMID:30289974	(2019) Reduced expression of the ferroptosis inhibitor glutathione peroxidase-4 in multiple sclerosis and experimental autoimmune encephalomyelitis.	2	19	2.02	0.0141	10090.ENSMUSP00000029078,10090.ENSMUSP00000064691	Car2,Gfap
PMID:30586707	(2019) Glycolytic Switch Is Required for Transdifferentiation to Endothelial Lineage.	2	19	2.02	0.0141	10090.ENSMUSP00000023116,10090.ENSMUSP00000103267	Aco2,Ldha
PMID:30952834	(2019) B7-H3 promotes aerobic glycolysis and chemoresistance in colorectal cancer cells by regulating HK2.	2	19	2.02	0.0141	10090.ENSMUSP00000029266,10090.ENSMUSP00000103267	Anxa5,Ldha
PMID:31293646	(2019) Nuclear Nrf2 Activity in Laryngeal Carcinoma is Regulated by SENP3 After Cisplatin-Induced Reactive Oxygen Species Stress.	2	19	2.02	0.0141	10090.ENSMUSP00000004140,10090.ENSMUSP00000029266	Gstm1,Anxa5
PMID:31379804	(2019) Antigenic Targets of Patient and Maternal Autoantibodies in Autism Spectrum Disorder.	2	19	2.02	0.0141	10090.ENSMUSP00000022629,10090.ENSMUSP00000103267	Dpysl2,Ldha
PMID:31588235	(2019) Hypoxia-induced H19YB-1 cascade modulates cardiac remodeling after infarction.	2	19	2.02	0.0141	10090.ENSMUSP00000029266,10090.ENSMUSP00000099819	Anxa5,Vdac1
PMID:32038563	(2019) Necroptosis and Caspase-2-Mediated Apoptosis of Astrocytes and Neurons, but Not Microglia, of Rat Hippocampus and Parenchyma Caused by Angiostrongylus cantonensis Infection.	2	19	2.02	0.0141	10090.ENSMUSP00000029266,10090.ENSMUSP00000064691	Anxa5,Gfap
PMID:29507622	(2018) Pharmacological Ascorbate Suppresses Growth of Gastric Cancer Cells with GLUT1 Overexpression and Enhances the Efficacy of Oxaliplatin Through Redox Modulation.	2	19	2.02	0.0141	10090.ENSMUSP00000029266,10090.ENSMUSP00000103267	Anxa5,Ldha
PMID:29721175	(2018) The decrease of glycolytic enzyme hexokinase 1 accelerates tumor malignancy via deregulating energy metabolism but sensitizes cancer cells to 2-deoxyglucose inhibition.	2	19	2.02	0.0141	10090.ENSMUSP00000029266,10090.ENSMUSP00000103267	Anxa5,Ldha
PMID:29752948	(2018) Functional and transcriptomic insights into pathogenesis of R9C phospholamban mutation using human induced pluripotent stem cell-derived cardiomyocytes.	2	19	2.02	0.0141	10090.ENSMUSP00000022293,10090.ENSMUSP00000099819	Vdac2,Vdac1
PMID:29765519	(2018) Long noncoding RNAs are associated with metabolic and cellular processes in the jejunum mucosa of pre-weaning calves in response to different diets.	2	19	2.02	0.0141	10090.ENSMUSP00000023116,10090.ENSMUSP00000099819	Aco2,Vdac1
PMID:28475172	(2017) Keratins regulate colonic epithelial cell differentiation through the Notch1 signalling pathway.	2	19	2.02	0.0141	10090.ENSMUSP00000029078,10090.ENSMUSP00000064691	Car2,Gfap
PMID:28689995	(2017) SIRT1 Enhances the Survival of Human Embryonic Stem Cells by Promoting DNA Repair.	2	19	2.02	0.0141	10090.ENSMUSP00000029266,10090.ENSMUSP00000099819	Anxa5,Vdac1
PMID:28717145	(2017) Acetylsalicylic acid differentially limits the activation and expression of cell death markers in human platelets exposed to Staphylococcus aureus strains.	2	19	2.02	0.0141	10090.ENSMUSP00000029266,10090.ENSMUSP00000053101	Anxa5,Ppp3ca
PMID:28803777	(2017) Paraoxonase 2 Facilitates Pancreatic Cancer Growth and Metastasis by Stimulating GLUT1-Mediated Glucose Transport.	2	19	2.02	0.0141	10090.ENSMUSP00000029266,10090.ENSMUSP00000103267	Anxa5,Ldha
PMID:29383147	(2017) Cigarette smoke enhances initiation and progression of lung cancer by mutating Notch12 and dysregulating downstream signaling molecules.	2	19	2.02	0.0141	10090.ENSMUSP00000029266,10090.ENSMUSP00000088618	Anxa5,Dnm1
PMID:27142333	(2016) Activation of PI3K signaling prevents aminoglycoside-induced hair cell death in the murine cochlea.	2	19	2.02	0.0141	10090.ENSMUSP00000029266,10090.ENSMUSP00000064691	Anxa5,Gfap
PMID:27545714	(2016) Identification of Early RET+ Deep Dorsal Spinal Cord Interneurons in Gating Pain.	2	19	2.02	0.0141	10090.ENSMUSP00000064691,10090.ENSMUSP00000097874	Gfap,Prkcg
PMID:27667366	(2016) Highly Multiplexed Quantitative Mass Spectrometry Analysis of Ubiquitylomes.	2	19	2.02	0.0141	10090.ENSMUSP00000022293,10090.ENSMUSP00000099819	Vdac2,Vdac1
PMID:27924922	(2016) Metabolic Adaptation to Nutritional Stress in Human Colorectal Cancer.	2	19	2.02	0.0141	10090.ENSMUSP00000029266,10090.ENSMUSP00000103267	Anxa5,Ldha
PMID:25645196	(2015) Beta-Catenin-Gli1 interaction regulates proliferation and tumor growth in medulloblastoma.	2	19	2.02	0.0141	10090.ENSMUSP00000029266,10090.ENSMUSP00000064691	Anxa5,Gfap
PMID:26358247	(2015) Frontotemporal dementia caused by CHMP2B mutation is characterised by neuronal lysosomal storage pathology.	2	19	2.02	0.0141	10090.ENSMUSP00000029078,10090.ENSMUSP00000064691	Car2,Gfap
PMID:24453002	(2014) Genetic validation of the protein arginine methyltransferase PRMT5 as a candidate therapeutic target in glioblastoma.	2	19	2.02	0.0141	10090.ENSMUSP00000029266,10090.ENSMUSP00000064691	Anxa5,Gfap
PMID:24631588	(2014) Differential distribution of PI3K isoforms in spinal cord and dorsal root ganglia: potential roles in acute inflammatory pain.	2	19	2.02	0.0141	10090.ENSMUSP00000064691,10090.ENSMUSP00000097874	Gfap,Prkcg
PMID:24811110	(2014) A nanoparticle carrying the p53 gene targets tumors including cancer stem cells, sensitizes glioblastoma to chemotherapy and improves survival.	2	19	2.02	0.0141	10090.ENSMUSP00000029266,10090.ENSMUSP00000064691	Anxa5,Gfap
PMID:24917789	(2014) Microglia change from a reactive to an age-like phenotype with the time in culture.	2	19	2.02	0.0141	10090.ENSMUSP00000029266,10090.ENSMUSP00000064691	Anxa5,Gfap
PMID:25160799	(2014) Tumor necrosis factor-alpha mediates activation of NF-KB and JNK signaling cascades in retinal ganglion cells and astrocytes in opposite ways.	2	19	2.02	0.0141	10090.ENSMUSP00000029266,10090.ENSMUSP00000064691	Anxa5,Gfap
PMID:25269479	(2014) ATR inhibitors VE-821 and VX-970 sensitize cancer cells to topoisomerase i inhibitors by disabling DNA replication initiation and fork elongation responses.	2	19	2.02	0.0141	10090.ENSMUSP00000007708,10090.ENSMUSP00000029266	Ppp2r1a,Anxa5
PMID:23595056	(2013) Differential in gel electrophoresis (DIGE) comparative proteomic analysis of macrophages cell cultures in response to perthamide C treatment.	2	19	2.02	0.0141	10090.ENSMUSP00000022629,10090.ENSMUSP00000029266	Dpysl2,Anxa5
PMID:23643800	(2013) Mitochondrial dysfunction and oxidative stress in Parkinson's disease.	2	19	2.02	0.0141	10090.ENSMUSP00000029078,10090.ENSMUSP00000099819	Car2,Vdac1
PMID:23977838	(2013) Molecular crosstalk between apoptosis and autophagy induced by a novel 2-methoxyestradiol analogue in cervical adenocarcinoma cells.	2	19	2.02	0.0141	10090.ENSMUSP00000029078,10090.ENSMUSP00000029266	Car2,Anxa5
PMID:24278249	(2013) Amyloidosis, synucleinopathy, and prion encephalopathy in a neuropathic lysosomal storage disease: the CNS-biomarker potential of peripheral blood.	2	19	2.02	0.0141	10090.ENSMUSP00000064691,10090.ENSMUSP00000097874	Gfap,Prkcg
PMID:24358215	(2013) Neurobiological signatures of alcohol dependence revealed by protein profiling.	2	19	2.02	0.0141	10090.ENSMUSP00000029266,10090.ENSMUSP00000088618	Anxa5,Dnm1
PMID:24391898	(2013) Bone marrow-derived mesenchymal stem cells maintain the resting phenotype of microglia and inhibit microglial activation.	2	19	2.02	0.0141	10090.ENSMUSP00000029266,10090.ENSMUSP00000064691	Anxa5,Gfap
PMID:22118627	(2012) Astroglial NF-KB mediates oxidative stress by regulation of NADPH oxidase in a model of retinal ischemia reperfusion injury.	2	19	2.02	0.0141	10090.ENSMUSP00000029266,10090.ENSMUSP00000064691	Anxa5,Gfap
PMID:22384122	(2012) Genetic ablation of Pannexin1 protects retinal neurons from ischemic injury.	2	19	2.02	0.0141	10090.ENSMUSP00000029266,10090.ENSMUSP00000064691	Anxa5,Gfap
PMID:22114551	(2011) Deletion of Cryptococcus neoformans AIF ortholog promotes chromosome aneuploidy and fluconazole-resistance in a metacaspase-independent manner.	2	19	2.02	0.0141	10090.ENSMUSP00000029078,10090.ENSMUSP00000029266	Car2,Anxa5
PMID:21113232	(2010) Apotransferrin-induced recovery after hypoxicischaemic injury on myelination.	2	19	2.02	0.0141	10090.ENSMUSP00000029078,10090.ENSMUSP00000064691	Car2,Gfap
PMID:19815670	(2009) Investigating the role of the interleukin-23-17A axis in rheumatoid arthritis.	2	19	2.02	0.0141	10090.ENSMUSP00000029078,10090.ENSMUSP00000029266	Car2,Anxa5
PMID:19109490	(2008) Id2 is required for specification of dopaminergic neurons during adult olfactory neurogenesis.	2	19	2.02	0.0141	10090.ENSMUSP00000029266,10090.ENSMUSP00000064691	Anxa5,Gfap
PMID:14557248	(2003) Identification of a novel antiapoptotic protein that antagonizes ASK1 and CAD activities.	2	19	2.02	0.0141	10090.ENSMUSP00000004140,10090.ENSMUSP00000029266	Gstm1,Anxa5
PMID:32055678	(2020) Inhibition of USP14 Deubiquitinating Activity as a Potential Therapy for Tumors with p53 Deficiency.	2	20	2	0.0148	10090.ENSMUSP00000029266,10090.ENSMUSP00000034848	Anxa5,Psma4
PMID:32160554	(2020) Neuronal BIN1 Regulates Presynaptic Neurotransmitter Release and Memory Consolidation.	2	20	2	0.0148	10090.ENSMUSP00000025239,10090.ENSMUSP00000088618	Bin1,Dnm1
PMID:32195170	(2020) Regulatory Role of Hexokinase 2 in Modulating Head and Neck Tumorigenesis.	2	20	2	0.0148	10090.ENSMUSP00000029266,10090.ENSMUSP00000103267	Anxa5,Ldha
PMID:32226300	(2020) Bisdemethoxycurcumin Enhances the Sensitivity of Non-small Cell Lung Cancer Cells to Icotinib via Dual Induction of Autophagy and Apoptosis.	2	20	2	0.0148	10090.ENSMUSP00000022293,10090.ENSMUSP00000029266	Vdac2,Anxa5
PMID:30391731	(2019) Conditioned media from AICAR-treated skeletal muscle cells increases neuronal differentiation of adult neural progenitor cells.	2	20	2	0.0148	10090.ENSMUSP00000064691,10090.ENSMUSP00000103267	Gfap,Ldha
PMID:30464225	(2019) BICD1 mediates HIF1Alfa nuclear translocation in mesenchymal stem cells during hypoxia adaptation.	2	20	2	0.0148	10090.ENSMUSP00000029266,10090.ENSMUSP00000103267	Anxa5,Ldha
PMID:30650354	(2019) Cell-Type-Specific Profiling of Alternative Translation Identifies Regulated Protein Isoform Variation in the Mouse Brain.	2	20	2	0.0148	10090.ENSMUSP00000020630,10090.ENSMUSP00000064691	Hspa4,Gfap
PMID:30791801	(2019) Regulator of G-Protein Signaling 16 Is a Negative Modulator of Platelet Function and Thrombosis.	2	20	2	0.0148	10090.ENSMUSP00000029266,10090.ENSMUSP00000114144	Anxa5,Gnao1
PMID:30971872	(2019) Detection of BDNF-Related Proteins in Human Perilymph in Patients With Hearing Loss.	2	20	2	0.0148	10090.ENSMUSP00000029266,10090.ENSMUSP00000064691	Anxa5,Gfap
PMID:31191521	(2019) Maternal Antibody and ASD: Clinical Data and Animal Models.	2	20	2	0.0148	10090.ENSMUSP00000022629,10090.ENSMUSP00000103267	Dpysl2,Ldha
PMID:31194676	(2019) Sonic hedgehog signaling in astrocytes mediates cell type-specific synaptic organization.	2	20	2	0.0148	10090.ENSMUSP00000029078,10090.ENSMUSP00000064691	Car2,Gfap
PMID:31282614	(2019) Mitochondrial MsrB2 serves as a switch and transducer for mitophagy.	2	20	2	0.0148	10090.ENSMUSP00000029266,10090.ENSMUSP00000099819	Anxa5,Vdac1
PMID:31379586	(2019) Mitofusin 2 Is Essential for IP3-Mediated SRMitochondria Metabolic Feedback in Ventricular Myocytes.	2	20	2	0.0148	10090.ENSMUSP00000022293,10090.ENSMUSP00000099819	Vdac2,Vdac1
PMID:31562315	(2019) Miro clusters regulate ER-mitochondria contact sites and link cristae organization to the mitochondrial transport machinery.	2	20	2	0.0148	10090.ENSMUSP00000066181,10090.ENSMUSP00000099819	Immt,Vdac1
PMID:31699989	(2019) Tissue-specific microRNA expression alters cancer susceptibility conferred by a TP53 noncoding variant.	2	20	2	0.0148	10090.ENSMUSP00000029266,10090.ENSMUSP00000064691	Anxa5,Gfap
PMID:29403558	(2018) Potential biological process of X-linked inhibitor of apoptosis protein in renal cell carcinoma based upon differential protein expression analysis.	2	20	2	0.0148	10090.ENSMUSP00000029266,10090.ENSMUSP00000103267	Anxa5,Ldha
PMID:29514094	(2018) An Essential Role for ECSIT in Mitochondrial Complex I Assembly and Mitophagy in Macrophages.	2	20	2	0.0148	10090.ENSMUSP00000099819,10090.ENSMUSP00000103267	Vdac1,Ldha
PMID:29559584	(2018) Gain-of-function mutations in the gene encoding the tyrosine phosphatase SHP2 induce hydrocephalus in a catalytically dependent manner.	2	20	2	0.0148	10090.ENSMUSP00000029266,10090.ENSMUSP00000064691	Anxa5,Gfap
PMID:29682502	(2018) Frontiers of Complex Disease Mechanisms: Membrane Surface Tension May Link Genotype to Phenotype in Glaucoma.	2	20	2	0.0148	10090.ENSMUSP00000004140,10090.ENSMUSP00000103267	Gstm1,Ldha
PMID:29764852	(2018) Combined HDAC and Bromodomain Protein Inhibition Reprograms Tumor Cell Metabolism and Elicits Synthetic Lethality in Glioblastoma.	2	20	2	0.0148	10090.ENSMUSP00000029266,10090.ENSMUSP00000103267	Anxa5,Ldha
PMID:29900057	(2018) D-2-hydroxyglutarate interferes with HIF-1Alfa stability skewing T-cell metabolism towards oxidative phosphorylation and impairing Th17 polarization.	2	20	2	0.0148	10090.ENSMUSP00000029266,10090.ENSMUSP00000103267	Anxa5,Ldha
PMID:30216853	(2018) Sirtuin 3-dependent mitochondrial redox homeostasis protects against AGEs-induced intervertebral disc degeneration.	2	20	2	0.0148	10090.ENSMUSP00000029266,10090.ENSMUSP00000099819	Anxa5,Vdac1
PMID:30337802	(2018) Proteomic change by Korean Red Ginseng in the substantia nigra of a Parkinson's disease mouse model.	2	20	2	0.0148	10090.ENSMUSP00000022293,10090.ENSMUSP00000022629	Vdac2,Dpysl2
PMID:30390000	(2018) Dysregulation of Neuronal Cholesterol Homeostasis upon Exposure to HIV-1 Tat and Cocaine Revealed by RNA-Sequencing.	2	20	2	0.0148	10090.ENSMUSP00000064691,10090.ENSMUSP00000103267	Gfap,Ldha
PMID:30405100	(2018) PRKAA1AMPKAlfa1-driven glycolysis in endothelial cells exposed to disturbed flow protects against atherosclerosis.	2	20	2	0.0148	10090.ENSMUSP00000029266,10090.ENSMUSP00000103267	Anxa5,Ldha
PMID:30466459	(2018) SOX2 as a novel contributor of oxidative metabolism in melanoma cells.	2	20	2	0.0148	10090.ENSMUSP00000029266,10090.ENSMUSP00000103267	Anxa5,Ldha
PMID:30518112	(2018) Multi-Study Proteomic and Bioinformatic Identification of Molecular Overlap between Amyotrophic Lateral Sclerosis (ALS) and Spinal Muscular Atrophy (SMA).	2	20	2	0.0148	10090.ENSMUSP00000029266,10090.ENSMUSP00000099819	Anxa5,Vdac1
PMID:27497945	(2017) Mitochondrial Ca2+ and regulation of the permeability transition pore.	2	20	2	0.0148	10090.ENSMUSP00000022293,10090.ENSMUSP00000099819	Vdac2,Vdac1
PMID:28299282	(2017) Extracellular Proton Concentrations Impacts LN229 Glioblastoma Tumor Cell Fate via Differential Modulation of Surface Lipids.	2	20	2	0.0148	10090.ENSMUSP00000064691,10090.ENSMUSP00000103267	Gfap,Ldha
PMID:28423639	(2017) M2 microglia promotes neurogenesis and oligodendrogenesis from neural stemprogenitor cells via the PPARGamma signaling pathway.	2	20	2	0.0148	10090.ENSMUSP00000029266,10090.ENSMUSP00000064691	Anxa5,Gfap
PMID:28919207	(2017) Phospho-Regulation of Soma-to-Axon Transcytosis of Neurotrophin Receptors.	2	20	2	0.0148	10090.ENSMUSP00000022629,10090.ENSMUSP00000088618	Dpysl2,Dnm1
PMID:29044221	(2017) Downregulation of miR-16 via URGCP pathway contributes to glioma growth.	2	20	2	0.0148	10090.ENSMUSP00000029266,10090.ENSMUSP00000064691	Anxa5,Gfap
PMID:29067321	(2017) Combination treatment with leptin and pioglitazone in a mouse model of Alzheimer's disease.	2	20	2	0.0148	10090.ENSMUSP00000041347,10090.ENSMUSP00000064691	Ina,Gfap
PMID:26756672	(2016) Phosphorylation Regulates Id2 Degradation and Mediates the Proliferation of Neural Precursor Cells.	2	20	2	0.0148	10090.ENSMUSP00000007708,10090.ENSMUSP00000029266	Ppp2r1a,Anxa5
PMID:26866626	(2016) Aging Promotes Sirtuin 3-Dependent Cartilage Superoxide Dismutase 2 Acetylation and Osteoarthritis.	2	20	2	0.0148	10090.ENSMUSP00000099819,10090.ENSMUSP00000103267	Vdac1,Ldha
PMID:27076630	(2016) Myc-Driven Glycolysis Is a Therapeutic Target in Glioblastoma.	2	20	2	0.0148	10090.ENSMUSP00000029266,10090.ENSMUSP00000103267	Anxa5,Ldha
PMID:27116927	(2016) VDAC2-specific cellular functions and the underlying structure.	2	20	2	0.0148	10090.ENSMUSP00000022293,10090.ENSMUSP00000099819	Vdac2,Vdac1
PMID:27456084	(2016) miR-27a and miR-27b regulate autophagic clearance of damaged mitochondria by targeting PTEN-induced putative kinase 1 (PINK1).	2	20	2	0.0148	10090.ENSMUSP00000066181,10090.ENSMUSP00000099819	Immt,Vdac1
PMID:27507242	(2016) When the brain goes diving: transcriptome analysis reveals a reduced aerobic energy metabolism and increased stress proteins in the seal brain.	2	20	2	0.0148	10090.ENSMUSP00000064691,10090.ENSMUSP00000103267	Gfap,Ldha
PMID:27835950	(2016) Targeted high-throughput sequencing of candidate genes for chronic obstructive pulmonary disease.	2	20	2	0.0148	10090.ENSMUSP00000004140,10090.ENSMUSP00000034848	Gstm1,Psma4
PMID:26196183	(2015) Identification of a hypoxia-regulated miRNA signature in bladder cancer and a role for miR-145 in hypoxia-dependent apoptosis.	2	20	2	0.0148	10090.ENSMUSP00000029266,10090.ENSMUSP00000103267	Anxa5,Ldha
PMID:24353183	(2014) Rap1 ameliorates renal tubular injury in diabetic nephropathy.	2	20	2	0.0148	10090.ENSMUSP00000029266,10090.ENSMUSP00000088618	Anxa5,Dnm1
PMID:24736727	(2014) MiR-330-mediated regulation of SH3GL2 expression enhances malignant behaviors of glioblastoma stem cells by activating ERK and PI3KAKT signaling pathways.	2	20	2	0.0148	10090.ENSMUSP00000029266,10090.ENSMUSP00000064691	Anxa5,Gfap
PMID:24992962	(2014) Long non-coding RNA INXS is a critical mediator of BCL-XS induced apoptosis.	2	20	2	0.0148	10090.ENSMUSP00000022293,10090.ENSMUSP00000029266	Vdac2,Anxa5
PMID:25133679	(2014) Activated CD8+ T lymphocytes inhibit neural stemprogenitor cell proliferation: role of interferon-gamma.	2	20	2	0.0148	10090.ENSMUSP00000029266,10090.ENSMUSP00000064691	Anxa5,Gfap
PMID:23339114	(2013) Tumor-specific activation of the C-JUNMELK pathway regulates glioma stem cell growth in a p53-dependent manner.	2	20	2	0.0148	10090.ENSMUSP00000029266,10090.ENSMUSP00000064691	Anxa5,Gfap
PMID:23435464	(2013) Characterizing virulence-specific perturbations in the mitochondrial function of macrophages infected with Mycobacterium tuberculosis.	2	20	2	0.0148	10090.ENSMUSP00000022293,10090.ENSMUSP00000029266	Vdac2,Anxa5
PMID:23480850	(2013) HDAC45-HMGB1 signalling mediated by NADPH oxidase activity contributes to cerebral ischaemiareperfusion injury.	2	20	2	0.0148	10090.ENSMUSP00000029266,10090.ENSMUSP00000064691	Anxa5,Gfap
PMID:23702218	(2013) Prenatal alcohol exposure alters the cerebral cortex proteome in weanling rats.	2	20	2	0.0148	10090.ENSMUSP00000020630,10090.ENSMUSP00000099819	Hspa4,Vdac1
PMID:23843944	(2013) Mechanisms that determine the internal environment of the developing brain: a transcriptomic, functional and ultrastructural approach.	3	116	1.41	0.0148	10090.ENSMUSP00000020630,10090.ENSMUSP00000029078,10090.ENSMUSP00000099819	Hspa4,Car2,Vdac1
PMID:24357833	(2013) Apoptosis signal-regulating kinase 1 (ASK1) is linked to neural stem cell differentiation after ischemic brain injury.	2	20	2	0.0148	10090.ENSMUSP00000029266,10090.ENSMUSP00000064691	Anxa5,Gfap
PMID:22745773	(2012) Partitioning the proteome: phase separation for targeted analysis of membrane proteins in human post-mortem brain.	2	20	2	0.0148	10090.ENSMUSP00000022293,10090.ENSMUSP00000099819	Vdac2,Vdac1
PMID:21316588	(2011) Synaptojanin 1-mediated PI(4,5)P2 hydrolysis is modulated by membrane curvature and facilitates membrane fission.	2	20	2	0.0148	10090.ENSMUSP00000025239,10090.ENSMUSP00000088618	Bin1,Dnm1
PMID:21954051	(2011) Proteomic analysis of brain proteins in APPPS-1 human double mutant knock-in mice with increasing amyloid Beta-peptide deposition: insights into the effects of in vivo treatment with N-acetylcysteine as a potential therapeutic intervention in ...	2	20	2	0.0148	10090.ENSMUSP00000023116,10090.ENSMUSP00000088618	Aco2,Dnm1
PMID:20062078	(2010) Defective DNA double-strand break repair underlies enhanced tumorigenesis and chromosomal instability in p27-deficient mice with growth factor-induced oligodendrogliomas.	2	20	2	0.0148	10090.ENSMUSP00000029266,10090.ENSMUSP00000064691	Anxa5,Gfap
PMID:20153290	(2010) Role of calcineurin, hnRNPA2 and Akt in mitochondrial respiratory stress-mediated transcription activation of nuclear gene targets.	2	20	2	0.0148	10090.ENSMUSP00000029266,10090.ENSMUSP00000053101	Anxa5,Ppp3ca
PMID:20880499	(2010) Functions of astrocytes and their potential as therapeutic targets.	2	20	2	0.0148	10090.ENSMUSP00000064691,10090.ENSMUSP00000103267	Gfap,Ldha
PMID:19300439	(2009) Acid sphingomyelinase activity triggers microparticle release from glial cells.	2	20	2	0.0148	10090.ENSMUSP00000029266,10090.ENSMUSP00000064691	Anxa5,Gfap
PMID:19658181	(2009) STAT3 is required for proliferation and maintenance of multipotency in glioblastoma stem cells.	2	20	2	0.0148	10090.ENSMUSP00000029266,10090.ENSMUSP00000064691	Anxa5,Gfap
PMID:16201016	(2005) Influenza virus PB1-F2 protein induces cell death through mitochondrial ANT3 and VDAC1.	2	20	2	0.0148	10090.ENSMUSP00000022293,10090.ENSMUSP00000099819	Vdac2,Vdac1
PMID:31974380	(2020) Nedd4 ubiquitylates VDAC23 to suppress erastin-induced ferroptosis in melanoma.	2	21	1.98	0.0152	10090.ENSMUSP00000022293,10090.ENSMUSP00000099819	Vdac2,Vdac1
PMID:32210752	(2020) Prdx1 Reduces Intracerebral Hemorrhage-Induced Brain Injury via Targeting Inflammation- and Apoptosis-Related mRNA Stability.	2	21	1.98	0.0152	10090.ENSMUSP00000029266,10090.ENSMUSP00000064691	Anxa5,Gfap
PMID:30929899	(2019) Mitochondrial Permeability Uncouples Elevated Autophagy and Lifespan Extension.	2	21	1.98	0.0152	10090.ENSMUSP00000022293,10090.ENSMUSP00000099819	Vdac2,Vdac1
PMID:31242668	(2019) The Multifunctional Sorting Protein PACS-2 Controls Mitophagosome Formation in Human Vascular Smooth Muscle Cells through Mitochondria-ER Contact Sites.	2	21	1.98	0.0152	10090.ENSMUSP00000029266,10090.ENSMUSP00000099819	Anxa5,Vdac1
PMID:31563124	(2019) Neural stem cell small extracellular vesicle-based delivery of 14-3-3t reduces apoptosis and neuroinflammation following traumatic spinal cord injury by enhancing autophagy by targeting Beclin-1.	2	21	1.98	0.0152	10090.ENSMUSP00000029266,10090.ENSMUSP00000064691	Anxa5,Gfap
PMID:31600280	(2019) NF1-cAMP signaling dissociates cell type-specific contributions of striatal medium spiny neurons to reward valuation and motor control.	2	21	1.98	0.0152	10090.ENSMUSP00000064691,10090.ENSMUSP00000114144	Gfap,Gnao1
PMID:31921692	(2019) BJ-B11, an Hsp90 Inhibitor, Constrains the Proliferation and Invasion of Breast Cancer Cells.	2	21	1.98	0.0152	10090.ENSMUSP00000020630,10090.ENSMUSP00000029266	Hspa4,Anxa5
PMID:29502276	(2018) Mining the nucleus accumbens proteome for novel targets of alcohol self-administration in male C57BL6J mice.	2	21	1.98	0.0152	10090.ENSMUSP00000004140,10090.ENSMUSP00000097874	Gstm1,Prkcg
PMID:30196190	(2018) Artesunate-induced mitophagy alters cellular redox status.	2	21	1.98	0.0152	10090.ENSMUSP00000029266,10090.ENSMUSP00000099819	Anxa5,Vdac1
PMID:30586434	(2018) Temporal dynamics of liver mitochondrial protein acetylation and succinylation and metabolites due to high fat diet andor excess glucose or fructose.	2	21	1.98	0.0152	10090.ENSMUSP00000004140,10090.ENSMUSP00000023116	Gstm1,Aco2
PMID:28293177	(2017) MSCs-Derived Exosomes and Neuroinflammation, Neurogenesis and Therapy of Traumatic Brain Injury.	2	21	1.98	0.0152	10090.ENSMUSP00000064691,10090.ENSMUSP00000103267	Gfap,Ldha
PMID:28740830	(2017) Structure, Activity Regulation, and Role of the Mitochondrial Calcium Uniporter in Health and Disease.	2	21	1.98	0.0152	10090.ENSMUSP00000022293,10090.ENSMUSP00000099819	Vdac2,Vdac1
PMID:26666268	(2016) CHCHD10 mutations promote loss of mitochondrial cristae junctions with impaired mitochondrial genome maintenance and inhibition of apoptosis.	2	21	1.98	0.0152	10090.ENSMUSP00000029266,10090.ENSMUSP00000066181	Anxa5,Immt
PMID:27115346	(2016) Analysis of protein phosphorylation in nerve terminal reveals extensive changes in active zone proteins upon exocytosis.	2	21	1.98	0.0152	10090.ENSMUSP00000025239,10090.ENSMUSP00000088618	Bin1,Dnm1
PMID:27267444	(2016) MYC interaction with the tumor suppressive SWISNF complex member INI1 regulates transcription and cellular transformation.	2	21	1.98	0.0152	10090.ENSMUSP00000025239,10090.ENSMUSP00000103267	Bin1,Ldha
PMID:27713119	(2016) Concurrent MEK targeted therapy prevents MAPK pathway reactivation during BRAFV600E targeted inhibition in a novel syngeneic murine glioma model.	2	21	1.98	0.0152	10090.ENSMUSP00000029266,10090.ENSMUSP00000064691	Anxa5,Gfap
PMID:25590979	(2015) Whole-exome sequencing in undiagnosed genetic diseases: interpreting 119 trios.	2	21	1.98	0.0152	10090.ENSMUSP00000025239,10090.ENSMUSP00000114144	Bin1,Gnao1
PMID:26010100	(2015) Calcineurin orchestrates dimorphic transitions, antifungal drug responses and host-pathogen interactions of the pathogenic mucoralean fungus Mucor circinelloides.	2	21	1.98	0.0152	10090.ENSMUSP00000029266,10090.ENSMUSP00000053101	Anxa5,Ppp3ca
PMID:26020805	(2015) The vacuolar H+ ATPase is a novel therapeutic target for glioblastoma.	2	21	1.98	0.0152	10090.ENSMUSP00000029266,10090.ENSMUSP00000064691	Anxa5,Gfap
PMID:26022678	(2015) SUMO1 Affects Synaptic Function, Spine Density and Memory.	2	21	1.98	0.0152	10090.ENSMUSP00000022629,10090.ENSMUSP00000064691	Dpysl2,Gfap
PMID:26240185	(2015) PtdIns(4,5)P2 and PtdIns3P coordinate to regulate phagosomal sealing for apoptotic cell clearance.	2	21	1.98	0.0152	10090.ENSMUSP00000025239,10090.ENSMUSP00000029266	Bin1,Anxa5
PMID:26248058	(2015) Age-related changes in the proteostasis network in the brain of the naked mole-rat: Implications promoting healthy longevity.	2	21	1.98	0.0152	10090.ENSMUSP00000022293,10090.ENSMUSP00000099819	Vdac2,Vdac1
PMID:26333167	(2015) Antioxidant Treatment and Induction of Autophagy Cooperate to Reduce Desmin Aggregation in a Cellular Model of Desminopathy.	2	21	1.98	0.0152	10090.ENSMUSP00000029266,10090.ENSMUSP00000064691	Anxa5,Gfap
PMID:26388666	(2015) MnSOD downregulation induced by extremely low 0.1 mGy single and fractionated X-rays and microgravity treatment in human neuroblastoma cell line, NB-1.	2	21	1.98	0.0152	10090.ENSMUSP00000022293,10090.ENSMUSP00000099819	Vdac2,Vdac1
PMID:26478270	(2015) Human Mitochondrial DNA-Protein Complexes Attach to a Cholesterol-Rich Membrane Structure.	2	21	1.98	0.0152	10090.ENSMUSP00000066181,10090.ENSMUSP00000099819	Immt,Vdac1
PMID:26479035	(2015) Microenvironment-induced PTEN loss by exosomal microRNA primes brain metastasis outgrowth.	2	21	1.98	0.0152	10090.ENSMUSP00000029266,10090.ENSMUSP00000064691	Anxa5,Gfap
PMID:24054992	(2014) IPAF inflammasome is involved in interleukin-1Beta production from astrocytes, induced by palmitate; implications for Alzheimer's Disease.	2	21	1.98	0.0152	10090.ENSMUSP00000064691,10090.ENSMUSP00000103267	Gfap,Ldha
PMID:24929359	(2014) Coupling between endocytosis and sphingosine kinase 1 recruitment.	2	21	1.98	0.0152	10090.ENSMUSP00000025239,10090.ENSMUSP00000088618	Bin1,Dnm1
PMID:25339866	(2014) Methylene blue promotes quiescence of rat neural progenitor cells.	2	21	1.98	0.0152	10090.ENSMUSP00000029266,10090.ENSMUSP00000064691	Anxa5,Gfap
PMID:25364729	(2014) GRAF1 forms a complex with MICAL-L1 and EHD1 to cooperate in tubular recycling endosome vesiculation.	2	21	1.98	0.0152	10090.ENSMUSP00000025239,10090.ENSMUSP00000088618	Bin1,Dnm1
PMID:23586593	(2013) Autophagy alleviates neurodegeneration caused by mild impairment of oxidative metabolism.	2	21	1.98	0.0152	10090.ENSMUSP00000029266,10090.ENSMUSP00000064691	Anxa5,Gfap
PMID:23617463	(2013) Inhibitory effect of IL-17 on neural stem cell proliferation and neural cell differentiation.	2	21	1.98	0.0152	10090.ENSMUSP00000029266,10090.ENSMUSP00000064691	Anxa5,Gfap
PMID:23991283	(2013) Bax and Bak function as the outer membrane component of the mitochondrial permeability pore in regulating necrotic cell death in mice.	2	21	1.98	0.0152	10090.ENSMUSP00000022293,10090.ENSMUSP00000029266	Vdac2,Anxa5
PMID:24113173	(2013) ROS-dependent phosphorylation of Bax by wortmannin sensitizes melanoma cells for TRAIL-induced apoptosis.	2	21	1.98	0.0152	10090.ENSMUSP00000022293,10090.ENSMUSP00000099819	Vdac2,Vdac1
PMID:24252689	(2013) Evidence for new targets and synergistic effect of metronomic celecoxibfluvastatin combination in pilocytic astrocytoma.	2	21	1.98	0.0152	10090.ENSMUSP00000029266,10090.ENSMUSP00000064691	Anxa5,Gfap
PMID:22713358	(2012) Regulation of Wnt signaling by nociceptive input in animal models.	2	21	1.98	0.0152	10090.ENSMUSP00000064691,10090.ENSMUSP00000097874	Gfap,Prkcg
PMID:22777914	(2012) P53 is required for the developmental restriction in Muller glial proliferation in mouse retina.	2	21	1.98	0.0152	10090.ENSMUSP00000029078,10090.ENSMUSP00000064691	Car2,Gfap
PMID:21391227	(2011) Antitumor effects of OSU-2S, a nonimmunosuppressive analogue of FTY720, in hepatocellular carcinoma.	2	21	1.98	0.0152	10090.ENSMUSP00000004140,10090.ENSMUSP00000029266	Gstm1,Anxa5
PMID:21641551	(2011) High-mobility group box 1 is essential for mitochondrial quality control.	2	21	1.98	0.0152	10090.ENSMUSP00000029266,10090.ENSMUSP00000099819	Anxa5,Vdac1
PMID:22087313	(2011) Free fatty acid-induced PP2A hyperactivity selectively impairs hepatic insulin action on glucose metabolism.	2	21	1.98	0.0152	10090.ENSMUSP00000007708,10090.ENSMUSP00000053101	Ppp2r1a,Ppp3ca
PMID:19834489	(2010) IGF-IR-dependent expression of Survivin is required for T-antigen-mediated protection from apoptosis and proliferation of neural progenitors.	2	21	1.98	0.0152	10090.ENSMUSP00000029266,10090.ENSMUSP00000064691	Anxa5,Gfap
PMID:20226853	(2010) Hypochlorite modification of sphingomyelin generates chlorinated lipid species that induce apoptosis and proteome alterations in dopaminergic PC12 neurons in vitro.	2	21	1.98	0.0152	10090.ENSMUSP00000022293,10090.ENSMUSP00000099819	Vdac2,Vdac1
PMID:20382172	(2010) Role of MAP kinases in regulating expression of antioxidants and inflammatory mediators in mouse keratinocytes following exposure to the half mustard, 2-chloroethyl ethyl sulfide.	2	21	1.98	0.0152	10090.ENSMUSP00000004140,10090.ENSMUSP00000029266	Gstm1,Anxa5
PMID:20570900	(2010) Alternatively spliced RAGEv1 inhibits tumorigenesis through suppression of JNK signaling.	2	21	1.98	0.0152	10090.ENSMUSP00000029266,10090.ENSMUSP00000103267	Anxa5,Ldha
PMID:19903142	(2009) Pharmacomimetics of exercise: novel approaches for hippocampally-targeted neuroprotective agents.	2	21	1.98	0.0152	10090.ENSMUSP00000053101,10090.ENSMUSP00000097874	Ppp3ca,Prkcg
PMID:20035634	(2009) Differential expression of apoptotic genes PDIA3 and MAP3K5 distinguishes between low- and high-risk prostate cancer.	2	21	1.98	0.0152	10090.ENSMUSP00000029266,10090.ENSMUSP00000099819	Anxa5,Vdac1
PMID:18500448	(2008) Behavior of neural stem cells in the Alzheimer brain.	2	21	1.98	0.0152	10090.ENSMUSP00000022629,10090.ENSMUSP00000064691	Dpysl2,Gfap
PMID:18691411	(2008) P2x7 deficiency suppresses development of experimental autoimmune encephalomyelitis.	2	21	1.98	0.0152	10090.ENSMUSP00000029266,10090.ENSMUSP00000064691	Anxa5,Gfap
PMID:32099528	(2020) Caveolin-2 is regulated by BRD4 and contributes to cell growth in pancreatic cancer.	2	22	1.96	0.0157	10090.ENSMUSP00000029266,10090.ENSMUSP00000099819	Anxa5,Vdac1
PMID:32284741	(2020) Niclosamide inhibits ovarian carcinoma growth by interrupting cellular bioenergetics.	2	22	1.96	0.0157	10090.ENSMUSP00000029266,10090.ENSMUSP00000103267	Anxa5,Ldha
PMID:29338678	(2019) Supplementation with Curcuma longa Reverses Neurotoxic and Behavioral Damage in Models of Alzheimer's Disease: A Systematic Review.	2	22	1.96	0.0157	10090.ENSMUSP00000022629,10090.ENSMUSP00000064691	Dpysl2,Gfap
PMID:30191381	(2019) Ablation of Cytochrome c in Adult Forebrain Neurons Impairs Oxidative Phosphorylation Without Detectable Apoptosis.	2	22	1.96	0.0157	10090.ENSMUSP00000064691,10090.ENSMUSP00000099819	Gfap,Vdac1
PMID:30453020	(2019) Interleukin-1 mediates ischaemic brain injury via distinct actions on endothelial cells and cholinergic neurons.	2	22	1.96	0.0157	10090.ENSMUSP00000029078,10090.ENSMUSP00000029266	Car2,Anxa5
PMID:30467206	(2019) Targeting intermediary metabolism enhances the efficacy of BH3 mimetic therapy in hematologic malignancies.	2	22	1.96	0.0157	10090.ENSMUSP00000023116,10090.ENSMUSP00000029266	Aco2,Anxa5
PMID:30578080	(2019) Protective role of GPR120 in the maintenance of pregnancy by promoting decidualization via regulation of glucose metabolism.	2	22	1.96	0.0157	10090.ENSMUSP00000029266,10090.ENSMUSP00000103267	Anxa5,Ldha
PMID:30684463	(2019) Role of mitochondrial Ca2+ homeostasis in cardiac muscles.	2	22	1.96	0.0157	10090.ENSMUSP00000029078,10090.ENSMUSP00000099819	Car2,Vdac1
PMID:31450709	(2019) Novel Carbazole-Piperazine Hybrid Small Molecule Induces Apoptosis by Targeting BCL-2 and Inhibits Tumor Progression in Lung Adenocarcinoma in Vitro and Xenograft Mice Model.	2	22	1.96	0.0157	10090.ENSMUSP00000029266,10090.ENSMUSP00000099819	Anxa5,Vdac1
PMID:31920545	(2019) Rack1 Controls Parallel Fiber-Purkinje Cell Synaptogenesis and Synaptic Transmission.	2	22	1.96	0.0157	10090.ENSMUSP00000088618,10090.ENSMUSP00000097874	Dnm1,Prkcg
PMID:29302779	(2018) Glia-to-neuron transfer of miRNAs via extracellular vesicles: a new mechanism underlying inflammation-induced synaptic alterations.	2	22	1.96	0.0157	10090.ENSMUSP00000029266,10090.ENSMUSP00000064691	Anxa5,Gfap
PMID:29348607	(2018) Evaluation of mitochondrial bioenergetics, dynamics, endoplasmic reticulum-mitochondria crosstalk, and reactive oxygen species in fibroblasts from patients with complex I deficiency.	2	22	1.96	0.0157	10090.ENSMUSP00000029266,10090.ENSMUSP00000099819	Anxa5,Vdac1
PMID:29898401	(2018) Intravital Imaging to Monitor Therapeutic Response in Moving Hypoxic Regions Resistant to PI3K Pathway Targeting in Pancreatic Cancer.	2	22	1.96	0.0157	10090.ENSMUSP00000029266,10090.ENSMUSP00000103267	Anxa5,Ldha
PMID:29954845	(2018) Interaction of the cryptic fragment of myelin basic protein with mitochondrial voltage-dependent anion-selective channel-1 affects cell energy metabolism.	2	22	1.96	0.0157	10090.ENSMUSP00000099819,10090.ENSMUSP00000103267	Vdac1,Ldha
PMID:30017357	(2018) Mitochondrial Stasis Reveals p62-Mediated Ubiquitination in Parkin-Independent Mitophagy and Mitigates Nonalcoholic Fatty Liver Disease.	2	22	1.96	0.0157	10090.ENSMUSP00000004140,10090.ENSMUSP00000088618	Gstm1,Dnm1
PMID:30286791	(2018) Deep proteomic network analysis of Alzheimer's disease brain reveals alterations in RNA binding proteins and RNA splicing associated with disease.	2	22	1.96	0.0157	10090.ENSMUSP00000004140,10090.ENSMUSP00000025239	Gstm1,Bin1
PMID:27212034	(2017) REC8 functions as a tumor suppressor and is epigenetically downregulated in gastric cancer, especially in EBV-positive subtype.	2	22	1.96	0.0157	10090.ENSMUSP00000029266,10090.ENSMUSP00000103267	Anxa5,Ldha
PMID:29091765	(2017) Low-Grade Astrocytoma Mutations in IDH1, P53, and ATRX Cooperate to Block Differentiation of Human Neural Stem Cells via Repression of SOX2.	2	22	1.96	0.0157	10090.ENSMUSP00000029266,10090.ENSMUSP00000064691	Anxa5,Gfap
PMID:29243276	(2017) The influence of Shc proteins and high-fat diet on energy metabolism of mice.	2	22	1.96	0.0157	10090.ENSMUSP00000023116,10090.ENSMUSP00000103267	Aco2,Ldha
PMID:27119505	(2016) Mitophagy acts as a safeguard mechanism against human vascular smooth muscle cell apoptosis induced by atherogenic lipids.	2	22	1.96	0.0157	10090.ENSMUSP00000029266,10090.ENSMUSP00000099819	Anxa5,Vdac1
PMID:27180906	(2016) SIRT6 Suppresses Pancreatic Cancer through Control of Lin28b.	2	22	1.96	0.0157	10090.ENSMUSP00000029266,10090.ENSMUSP00000103267	Anxa5,Ldha
PMID:27626684	(2016) Exclusive inhibition of PI3KAktmTOR signaling is not sufficient to prevent PDGF-mediated effects on glycolysis and proliferation in colorectal cancer.	2	22	1.96	0.0157	10090.ENSMUSP00000029266,10090.ENSMUSP00000103267	Anxa5,Ldha
PMID:27898103	(2016) Glyoxalase 1-knockdown in human aortic endothelial cells - effect on the proteome and endothelial function estimates.	2	22	1.96	0.0157	10090.ENSMUSP00000022629,10090.ENSMUSP00000029266	Dpysl2,Anxa5
PMID:25652794	(2015) Integrating transcriptomics and proteomics to show that tanshinone IIA suppresses cell growth by blocking glucose metabolism in gastric cancer cells.	2	22	1.96	0.0157	10090.ENSMUSP00000029266,10090.ENSMUSP00000103267	Anxa5,Ldha
PMID:25730670	(2015) Mitochondrial control by DRP1 in brain tumor initiating cells.	2	22	1.96	0.0157	10090.ENSMUSP00000029266,10090.ENSMUSP00000064691	Anxa5,Gfap
PMID:25999816	(2015) How the Wnt signaling pathway protects from neurodegeneration: the mitochondrial scenario.	2	22	1.96	0.0157	10090.ENSMUSP00000022293,10090.ENSMUSP00000099819	Vdac2,Vdac1
PMID:26416172	(2015) A roadmap for precision medicine in the epilepsies.	2	22	1.96	0.0157	10090.ENSMUSP00000088618,10090.ENSMUSP00000114144	Dnm1,Gnao1
PMID:24886575	(2014) HIV-1 protease-induced apoptosis.	2	22	1.96	0.0157	10090.ENSMUSP00000029266,10090.ENSMUSP00000099819	Anxa5,Vdac1
PMID:25010005	(2014) BRCA1 induces major energetic metabolism reprogramming in breast cancer cells.	2	22	1.96	0.0157	10090.ENSMUSP00000029266,10090.ENSMUSP00000103267	Anxa5,Ldha
PMID:25119024	(2014) Oncogene ablation-resistant pancreatic cancer cells depend on mitochondrial function.	2	22	1.96	0.0157	10090.ENSMUSP00000029266,10090.ENSMUSP00000099819	Anxa5,Vdac1
PMID:25151119	(2014) An investigation of the molecular mechanisms engaged before and after the development of Alzheimer disease neuropathology in Down syndrome: a proteomics approach.	2	22	1.96	0.0157	10090.ENSMUSP00000022629,10090.ENSMUSP00000088618	Dpysl2,Dnm1
PMID:25259610	(2014) Melatonin Reverses Fas, E2F-1 and Endoplasmic Reticulum Stress Mediated Apoptosis and Dysregulation of Autophagy Induced by the Herbicide Atrazine in Murine Splenocytes.	2	22	1.96	0.0157	10090.ENSMUSP00000029266,10090.ENSMUSP00000066181	Anxa5,Immt
PMID:25296981	(2014) Activity of the novel mTOR inhibitor Torin-2 in B-precursor acute lymphoblastic leukemia and its therapeutic potential to prevent Akt reactivation.	2	22	1.96	0.0157	10090.ENSMUSP00000007708,10090.ENSMUSP00000029266	Ppp2r1a,Anxa5
PMID:23261681	(2013) RETRACTED: Bezafibrate improves mitochondrial function in the CNS of a mouse model of mitochondrial encephalopathy.	2	22	1.96	0.0157	10090.ENSMUSP00000064691,10090.ENSMUSP00000066181	Gfap,Immt
PMID:23936469	(2013) Lyn facilitates glioblastoma cell survival under conditions of nutrient deprivation by promoting autophagy.	2	22	1.96	0.0157	10090.ENSMUSP00000029266,10090.ENSMUSP00000064691	Anxa5,Gfap
PMID:23970477	(2013) Novel oncogenic PDGFRA mutations in pediatric high-grade gliomas.	2	22	1.96	0.0157	10090.ENSMUSP00000029266,10090.ENSMUSP00000064691	Anxa5,Gfap
PMID:23995703	(2013) Chondrocyte channel transcriptomics: do microarray data fit with expression and functional data?	2	22	1.96	0.0157	10090.ENSMUSP00000022293,10090.ENSMUSP00000099819	Vdac2,Vdac1
PMID:21876558	(2012) K-ras(G12V) transformation leads to mitochondrial dysfunction and a metabolic switch from oxidative phosphorylation to glycolysis.	2	22	1.96	0.0157	10090.ENSMUSP00000029266,10090.ENSMUSP00000136313	Anxa5,Ndufa12
PMID:22233676	(2012) Dynamin, a membrane-remodelling GTPase.	2	22	1.96	0.0157	10090.ENSMUSP00000025239,10090.ENSMUSP00000088618	Bin1,Dnm1
PMID:22715395	(2012) X-box binding protein 1 is essential for the anti-oxidant defense and cell survival in the retinal pigment epithelium.	2	22	1.96	0.0157	10090.ENSMUSP00000029266,10090.ENSMUSP00000064691	Anxa5,Gfap
PMID:20089842	(2010) A specific form of phospho protein phosphatase 2 regulates anaphase-promoting complexcyclosome association with spindle poles.	2	22	1.96	0.0157	10090.ENSMUSP00000007708,10090.ENSMUSP00000053101	Ppp2r1a,Ppp3ca
PMID:20090852	(2010) Analysis of the potential role of GluA4 carboxyl-terminus in PDZ interactions.	2	22	1.96	0.0157	10090.ENSMUSP00000088618,10090.ENSMUSP00000097874	Dnm1,Prkcg
PMID:19212323	(2009) Chromatin remodelling factor Mll1 is essential for neurogenesis from postnatal neural stem cells.	2	22	1.96	0.0157	10090.ENSMUSP00000029266,10090.ENSMUSP00000064691	Anxa5,Gfap
PMID:19653909	(2009) Moderate strength (0.23-0.28 T) static magnetic fields (SMF) modulate signaling and differentiation in human embryonic cells.	2	22	1.96	0.0157	10090.ENSMUSP00000029266,10090.ENSMUSP00000064691	Anxa5,Gfap
PMID:17145718	(2006) Brn-3b enhances the pro-apoptotic effects of p53 but not its induction of cell cycle arrest by cooperating in trans-activation of bax expression.	2	22	1.96	0.0157	10090.ENSMUSP00000029266,10090.ENSMUSP00000041347	Anxa5,Ina
PMID:31991054	(2020) Comparative proteomic analyses of Duchenne muscular dystrophy and Becker muscular dystrophy muscles: changes contributing to preserve muscle function in Becker muscular dystrophy patients.	3	125	1.38	0.0158	10090.ENSMUSP00000029266,10090.ENSMUSP00000099819,10090.ENSMUSP00000103267	Anxa5,Vdac1,Ldha
PMID:32131898	(2020) Hippocampal tau oligomerization early in tau pathology coincides with a transient alteration of mitochondrial homeostasis and DNA repair in a mouse model of tauopathy.	2	23	1.94	0.0164	10090.ENSMUSP00000066181,10090.ENSMUSP00000099819	Immt,Vdac1
PMID:32228510	(2020) The A818-6 system as an in-vitro model for studying the role of the transportome in pancreatic cancer.	2	23	1.94	0.0164	10090.ENSMUSP00000029078,10090.ENSMUSP00000103267	Car2,Ldha
PMID:30506549	(2019) Aberrant accrual of BIN1 near Alzheimer's disease amyloid deposits in transgenic models.	2	23	1.94	0.0164	10090.ENSMUSP00000025239,10090.ENSMUSP00000064691	Bin1,Gfap
PMID:30639960	(2019) Thioredoxin and glutaredoxin regulate metabolism through different multiplex thiol switches.	2	23	1.94	0.0164	10090.ENSMUSP00000020630,10090.ENSMUSP00000103267	Hspa4,Ldha
PMID:31484922	(2019) CD36 inhibits Beta-cateninc-myc-mediated glycolysis through ubiquitination of GPC4 to repress colorectal tumorigenesis.	2	23	1.94	0.0164	10090.ENSMUSP00000029266,10090.ENSMUSP00000103267	Anxa5,Ldha
PMID:31601784	(2019) Heat shock protein 60 regulates yolk sac erythropoiesis in mice.	2	23	1.94	0.0164	10090.ENSMUSP00000022293,10090.ENSMUSP00000099819	Vdac2,Vdac1
PMID:29793517	(2018) Physioxia: a more effective approach for culturing human adipose-derived stem cells for cell transplantation.	2	23	1.94	0.0164	10090.ENSMUSP00000029266,10090.ENSMUSP00000103267	Anxa5,Ldha
PMID:28108359	(2017) Synaptic targets: Chronic alcohol actions.	2	23	1.94	0.0164	10090.ENSMUSP00000088618,10090.ENSMUSP00000097874	Dnm1,Prkcg
PMID:28112200	(2017) Reduction of hepatic fibrosis by overexpression of von Hippel-Lindau protein in experimental models of chronic liver disease.	2	23	1.94	0.0164	10090.ENSMUSP00000029266,10090.ENSMUSP00000103267	Anxa5,Ldha
PMID:28397817	(2017) Tenofovir and adefovir down-regulate mitochondrial chaperone TRAP1 and succinate dehydrogenase subunit B to metabolically reprogram glucose metabolism and induce nephrotoxicity.	2	23	1.94	0.0164	10090.ENSMUSP00000029266,10090.ENSMUSP00000103267	Anxa5,Ldha
PMID:28412744	(2017) Mitochondrial VDAC1-based peptides: Attacking oncogenic properties in glioblastoma.	2	23	1.94	0.0164	10090.ENSMUSP00000029266,10090.ENSMUSP00000099819	Anxa5,Vdac1
PMID:28860661	(2017) Long intergenic non-coding RNA GALMD3 in chicken Marek's disease.	2	23	1.94	0.0164	10090.ENSMUSP00000022293,10090.ENSMUSP00000099819	Vdac2,Vdac1
PMID:29017059	(2017) Direct Activation of BAX by BTSA1 Overcomes Apoptosis Resistance in Acute Myeloid Leukemia.	2	23	1.94	0.0164	10090.ENSMUSP00000029266,10090.ENSMUSP00000099819	Anxa5,Vdac1
PMID:29203899	(2017) 661W is a retinal ganglion precursor-like cell line in which glaucoma-associated optineurin mutants induce cell death selectively.	2	23	1.94	0.0164	10090.ENSMUSP00000029266,10090.ENSMUSP00000064691	Anxa5,Gfap
PMID:30446636	(2017) Cerebral organoids reveal early cortical maldevelopment in schizophrenia-computational anatomy and genomics, role of FGFR1.	2	23	1.94	0.0164	10090.ENSMUSP00000025239,10090.ENSMUSP00000064691	Bin1,Gfap
PMID:26798992	(2016) PAC1R agonist maxadilan enhances hADSC viability and neural differentiation potential.	2	23	1.94	0.0164	10090.ENSMUSP00000029266,10090.ENSMUSP00000064691	Anxa5,Gfap
PMID:27008700	(2016) C-phycocyanin protects against low fertility by inhibiting reactive oxygen species in aging mice.	2	23	1.94	0.0164	10090.ENSMUSP00000004140,10090.ENSMUSP00000029266	Gstm1,Anxa5
PMID:27941998	(2016) Voltage-Dependent Anion Channel 1(VDAC1) Participates the Apoptosis of the Mitochondrial Dysfunction in Desminopathy.	2	23	1.94	0.0164	10090.ENSMUSP00000022293,10090.ENSMUSP00000099819	Vdac2,Vdac1
PMID:25762632	(2015) JQ1 suppresses tumor growth through downregulating LDHA in ovarian cancer.	2	23	1.94	0.0164	10090.ENSMUSP00000029266,10090.ENSMUSP00000103267	Anxa5,Ldha
PMID:25869207	(2015) PI3K inhibition synergizes with glucocorticoids but antagonizes with methotrexate in T-cell acute lymphoblastic leukemia.	2	23	1.94	0.0164	10090.ENSMUSP00000029266,10090.ENSMUSP00000103267	Anxa5,Ldha
PMID:26418130	(2015) Chromatin Remodeling Factor Brg1 Supports the Early Maintenance and Late Responsiveness of Nestin-Lineage Adult Neural Stem and Progenitor Cells.	2	23	1.94	0.0164	10090.ENSMUSP00000029266,10090.ENSMUSP00000064691	Anxa5,Gfap
PMID:26489382	(2015) Defective mitochondrial fission augments NLRP3 inflammasome activation.	2	23	1.94	0.0164	10090.ENSMUSP00000029266,10090.ENSMUSP00000099819	Anxa5,Vdac1
PMID:24413616	(2014) Inhibitors of mitochondrial fission as a therapeutic strategy for diseases with oxidative stress and mitochondrial dysfunction.	2	23	1.94	0.0164	10090.ENSMUSP00000088618,10090.ENSMUSP00000099819	Dnm1,Vdac1
PMID:24732040	(2014) Hypoxia inducible factor-1 alpha as a therapeutic target in multiple myeloma.	2	23	1.94	0.0164	10090.ENSMUSP00000029266,10090.ENSMUSP00000103267	Anxa5,Ldha
PMID:24971310	(2014) Conditioned media from human adipose tissue-derived mesenchymal stem cells and umbilical cord-derived mesenchymal stem cells efficiently induced the apoptosis and differentiation in human glioma cell lines in vitro.	2	23	1.94	0.0164	10090.ENSMUSP00000029266,10090.ENSMUSP00000064691	Anxa5,Gfap
PMID:25133973	(2014) Nuclear cytoplasmic trafficking of proteins is a major response of human fibroblasts to oxidative stress.	3	127	1.37	0.0164	10090.ENSMUSP00000020630,10090.ENSMUSP00000023116,10090.ENSMUSP00000029266	Hspa4,Aco2,Anxa5
PMID:25429620	(2014) Ionizing radiations sustain glioblastoma cell dedifferentiation to a stem-like phenotype through survivin: possible involvement in radioresistance.	2	23	1.94	0.0164	10090.ENSMUSP00000029266,10090.ENSMUSP00000064691	Anxa5,Gfap
PMID:23936800	(2013) Side-by-side comparison of the biological characteristics of human umbilical cord and adipose tissue-derived mesenchymal stem cells.	2	23	1.94	0.0164	10090.ENSMUSP00000029266,10090.ENSMUSP00000064691	Anxa5,Gfap
PMID:22500636	(2012) Identification of CSPAlfa clients reveals a role in dynamin 1 regulation.	2	23	1.94	0.0164	10090.ENSMUSP00000022629,10090.ENSMUSP00000088618	Dpysl2,Dnm1
PMID:21029241	(2011) Neuronal MCP-1 mediates microglia recruitment and neurodegeneration induced by the mild impairment of oxidative metabolism.	2	23	1.94	0.0164	10090.ENSMUSP00000029266,10090.ENSMUSP00000064691	Anxa5,Gfap
PMID:21235444	(2011) Therapeutic approaches to the challenge of neuronal ceroid lipofuscinoses.	2	23	1.94	0.0164	10090.ENSMUSP00000064691,10090.ENSMUSP00000099819	Gfap,Vdac1
PMID:21722800	(2011) Apoptosis and beyond: cytometry in studies of programmed cell death.	2	23	1.94	0.0164	10090.ENSMUSP00000029266,10090.ENSMUSP00000066181	Anxa5,Immt
PMID:21931693	(2011) RNF185, a novel mitochondrial ubiquitin E3 ligase, regulates autophagy through interaction with BNIP1.	2	23	1.94	0.0164	10090.ENSMUSP00000029266,10090.ENSMUSP00000066181	Anxa5,Immt
PMID:20519122	(2010) PGC1beta mediates PPARgamma activation of osteoclastogenesis and rosiglitazone-induced bone loss.	2	23	1.94	0.0164	10090.ENSMUSP00000023116,10090.ENSMUSP00000029078	Aco2,Car2
PMID:19111880	(2009) Malignant astrocytomas originate from neural stemprogenitor cells in a somatic tumor suppressor mouse model.	2	23	1.94	0.0164	10090.ENSMUSP00000029266,10090.ENSMUSP00000064691	Anxa5,Gfap
PMID:19401298	(2009) Inhibition of RhoA pathway rescues the endocytosis defects in Oligophrenin1 mouse model of mental retardation.	2	23	1.94	0.0164	10090.ENSMUSP00000025239,10090.ENSMUSP00000064691	Bin1,Gfap
PMID:20059951	(2009) Coordinated actions of actin and BAR proteins upstream of dynamin at endocytic clathrin-coated pits.	2	23	1.94	0.0164	10090.ENSMUSP00000025239,10090.ENSMUSP00000088618	Bin1,Dnm1
PMID:31777202	(2020) Therapeutic implications of altered cholesterol homeostasis mediated by loss of CYP46A1 in human glioblastoma.	2	24	1.92	0.0171	10090.ENSMUSP00000029266,10090.ENSMUSP00000064691	Anxa5,Gfap
PMID:32170066	(2020) 'Iron free' zinc oxide nanoparticles with ion-leaking properties disrupt intracellular ROS and iron homeostasis to induce ferroptosis.	2	24	1.92	0.0171	10090.ENSMUSP00000022293,10090.ENSMUSP00000029266	Vdac2,Anxa5
PMID:30054858	(2019) Distal Axonal Proteins and Their Related MiRNAs in Cultured Cortical Neurons.	2	24	1.92	0.0171	10090.ENSMUSP00000022629,10090.ENSMUSP00000064691	Dpysl2,Gfap
PMID:30898650	(2019) MYC status as a determinant of synergistic response to Olaparib and Palbociclib in ovarian cancer.	2	24	1.92	0.0171	10090.ENSMUSP00000029266,10090.ENSMUSP00000103267	Anxa5,Ldha
PMID:30899431	(2019) Tumor suppressor RARRES1 links tubulin deglutamylation to mitochondrial metabolism and cell survival.	2	24	1.92	0.0171	10090.ENSMUSP00000029266,10090.ENSMUSP00000099819	Anxa5,Vdac1
PMID:30921319	(2019) Prophylactic TLR9 stimulation reduces brain metastasis through microglia activation.	2	24	1.92	0.0171	10090.ENSMUSP00000029266,10090.ENSMUSP00000064691	Anxa5,Gfap
PMID:31000697	(2019) Neural stem cell-derived small extracellular vesicles attenuate apoptosis and neuroinflammation after traumatic spinal cord injury by activating autophagy.	2	24	1.92	0.0171	10090.ENSMUSP00000029266,10090.ENSMUSP00000064691	Anxa5,Gfap
PMID:31333398	(2019) Single-Cell Glia and Neuron Gene Expression in the Central Amygdala in Opioid Withdrawal Suggests Inflammation With Correlated Gut Dysbiosis.	2	24	1.92	0.0171	10090.ENSMUSP00000064691,10090.ENSMUSP00000103267	Gfap,Ldha
PMID:29246941	(2018) Mitochondrial Inhibition Augments the Efficacy of Imatinib by Resetting the Metabolic Phenotype of Gastrointestinal Stromal Tumor.	2	24	1.92	0.0171	10090.ENSMUSP00000029266,10090.ENSMUSP00000103267	Anxa5,Ldha
PMID:29248508	(2018) Extracellular Lactate Dehydrogenase A Release From Damaged Neurons Drives Central Nervous System Angiogenesis.	2	24	1.92	0.0171	10090.ENSMUSP00000097874,10090.ENSMUSP00000103267	Prkcg,Ldha
PMID:30037819	(2018) Metabolic Reprogramming by Dual AKTERK Inhibition through Imipridones Elicits Unique Vulnerabilities in Glioblastoma.	2	24	1.92	0.0171	10090.ENSMUSP00000029266,10090.ENSMUSP00000103267	Anxa5,Ldha
PMID:30068946	(2018) PAK2-c-Myc-PKM2 axis plays an essential role in head and neck oncogenesis via regulating Warburg effect.	2	24	1.92	0.0171	10090.ENSMUSP00000029266,10090.ENSMUSP00000103267	Anxa5,Ldha
PMID:30202652	(2018) GDF11 induces differentiation and apoptosis and inhibits migration of C17.2 neural stem cells via modulating MAPK signaling pathway.	2	24	1.92	0.0171	10090.ENSMUSP00000029266,10090.ENSMUSP00000064691	Anxa5,Gfap
PMID:28244110	(2017) The P2X7 receptor links mechanical strain to cytokine IL-6 up-regulation and release in neurons and astrocytes.	2	24	1.92	0.0171	10090.ENSMUSP00000064691,10090.ENSMUSP00000103267	Gfap,Ldha
PMID:28373358	(2017) Neurofilaments and Neurofilament Proteins in Health and Disease.	2	24	1.92	0.0171	10090.ENSMUSP00000041347,10090.ENSMUSP00000064691	Ina,Gfap
PMID:28410397	(2017) A bis-sulphamoylated estradiol derivative induces ROS-dependent cell cycle abnormalities and subsequent apoptosis.	2	24	1.92	0.0171	10090.ENSMUSP00000029078,10090.ENSMUSP00000029266	Car2,Anxa5
PMID:28855251	(2017) PICK1 regulates AMPA receptor endocytosis via direct interactions with AP2 Alfa-appendage and dynamin.	2	24	1.92	0.0171	10090.ENSMUSP00000025239,10090.ENSMUSP00000088618	Bin1,Dnm1
PMID:28912445	(2017) Cofilin-mediated Neuronal Apoptosis via p53 Translocation and PLD1 Regulation.	2	24	1.92	0.0171	10090.ENSMUSP00000029266,10090.ENSMUSP00000064691	Anxa5,Gfap
PMID:29034205	(2017) Kaempferia parviflora rhizome extract and Myristica fragrans volatile oil increase the levels of monoamine neurotransmitters and impact the proteomic profiles in the rat hippocampus: Mechanistic insights into their neuroprotective effects.	2	24	1.92	0.0171	10090.ENSMUSP00000022629,10090.ENSMUSP00000025239	Dpysl2,Bin1
PMID:26787754	(2016) Alternate Metabolic Programs Define Regional Variation of Relevant Biological Features in Renal Cell Carcinoma Progression.	2	24	1.92	0.0171	10090.ENSMUSP00000023116,10090.ENSMUSP00000103267	Aco2,Ldha
PMID:27418837	(2016) Ras-related associated with diabetes gene acts as a suppressor and inhibits Warburg effect in hepatocellular carcinoma.	2	24	1.92	0.0171	10090.ENSMUSP00000029266,10090.ENSMUSP00000103267	Anxa5,Ldha
PMID:27514990	(2016) Neuroprotective effects of apigenin against inflammation, neuronal excitability and apoptosis in an induced pluripotent stem cell model of Alzheimer's disease.	2	24	1.92	0.0171	10090.ENSMUSP00000029266,10090.ENSMUSP00000064691	Anxa5,Gfap
PMID:27579985	(2016) Ethyl Pyruvate Combats Human Leukemia Cells but Spares Normal Blood Cells.	2	24	1.92	0.0171	10090.ENSMUSP00000029266,10090.ENSMUSP00000103267	Anxa5,Ldha
PMID:27590350	(2016) Multi-focal control of mitochondrial gene expression by oncogenic MYC provides potential therapeutic targets in cancer.	2	24	1.92	0.0171	10090.ENSMUSP00000029266,10090.ENSMUSP00000103267	Anxa5,Ldha
PMID:27655410	(2016) NT1014, a novel biguanide, inhibits ovarian cancer growth in vitro and in vivo.	2	24	1.92	0.0171	10090.ENSMUSP00000029266,10090.ENSMUSP00000103267	Anxa5,Ldha
PMID:28018864	(2016) Mycobacterium bovis Induces Endoplasmic Reticulum Stress Mediated-Apoptosis by Activating IRF3 in a Murine Macrophage Cell Line.	2	24	1.92	0.0171	10090.ENSMUSP00000029266,10090.ENSMUSP00000099819	Anxa5,Vdac1
PMID:25962121	(2015) Pharmacological targeting of actin-dependent dynamin oligomerization ameliorates chronic kidney disease in diverse animal models.	2	24	1.92	0.0171	10090.ENSMUSP00000025239,10090.ENSMUSP00000088618	Bin1,Dnm1
PMID:26098778	(2015) Liposome encapsulated curcumin-difluorinated (CDF) inhibits the growth of cisplatin resistant head and neck cancer stem cells.	2	24	1.92	0.0171	10090.ENSMUSP00000029266,10090.ENSMUSP00000103267	Anxa5,Ldha
PMID:26160839	(2015) Halofuginone inhibits colorectal cancer growth through suppression of AktmTORC1 signaling and glucose metabolism.	2	24	1.92	0.0171	10090.ENSMUSP00000029266,10090.ENSMUSP00000103267	Anxa5,Ldha
PMID:26322231	(2015) Knockout of Vdac1 activates hypoxia-inducible factor through reactive oxygen species generation and induces tumor growth by promoting metabolic reprogramming and inflammation.	2	24	1.92	0.0171	10090.ENSMUSP00000022293,10090.ENSMUSP00000099819	Vdac2,Vdac1
PMID:24628760	(2014) Functional proteomic analysis reveals the involvement of KIAA1199 in breast cancer growth, motility and invasiveness.	2	24	1.92	0.0171	10090.ENSMUSP00000007708,10090.ENSMUSP00000029266	Ppp2r1a,Anxa5
PMID:24667836	(2014) Differentially expressed miRNAs in Ewing sarcoma compared to mesenchymal stem cells: low miR-31 expression with effects on proliferation and invasion.	2	24	1.92	0.0171	10090.ENSMUSP00000029266,10090.ENSMUSP00000053101	Anxa5,Ppp3ca
PMID:24737941	(2014) Tumor Necrosis Factor-Associated Protein 1 (TRAP1) is Released from the Mitochondria Following 6-hydroxydopamine Treatment.	2	24	1.92	0.0171	10090.ENSMUSP00000022293,10090.ENSMUSP00000023116	Vdac2,Aco2
PMID:24857547	(2014) O-GlcNAcylation regulates cancer metabolism and survival stress signaling via regulation of the HIF-1 pathway.	2	24	1.92	0.0171	10090.ENSMUSP00000029266,10090.ENSMUSP00000103267	Anxa5,Ldha
PMID:25015789	(2014) Inhibition of glucose turnover by 3-bromopyruvate counteracts pancreatic cancer stem cell features and sensitizes cells to gemcitabine.	2	24	1.92	0.0171	10090.ENSMUSP00000029266,10090.ENSMUSP00000103267	Anxa5,Ldha
PMID:25047528	(2014) TLR9 is critical for glioma stem cell maintenance and targeting.	2	24	1.92	0.0171	10090.ENSMUSP00000029266,10090.ENSMUSP00000064691	Anxa5,Gfap
PMID:25406762	(2014) Suppression of histone deacetylation promotes the differentiation of human pluripotent stem cells towards neural progenitor cells.	2	24	1.92	0.0171	10090.ENSMUSP00000029266,10090.ENSMUSP00000064691	Anxa5,Gfap
PMID:24022190	(2013) Long non-coding RNA HOTAIR, a driver of malignancy, predicts negative prognosis and exhibits oncogenic activity in oesophageal squamous cell carcinoma.	2	24	1.92	0.0171	10090.ENSMUSP00000004140,10090.ENSMUSP00000029266	Gstm1,Anxa5
PMID:24040027	(2013) Dynamic proteomics of nucleus accumbens in response to acute psychological stress in environmentally enriched and isolated rats.	2	24	1.92	0.0171	10090.ENSMUSP00000022629,10090.ENSMUSP00000099819	Dpysl2,Vdac1
PMID:22242181	(2012) The homeobox gene Gsx2 regulates the self-renewal and differentiation of neural stem cells and the cell fate of postnatal progenitors.	2	24	1.92	0.0171	10090.ENSMUSP00000029266,10090.ENSMUSP00000064691	Anxa5,Gfap
PMID:21125314	(2011) Treatment of cultured human astrocytes and vascular endothelial cells with protein kinase CK2 inhibitors induces early changes in cell shape and cytoskeleton.	2	24	1.92	0.0171	10090.ENSMUSP00000029266,10090.ENSMUSP00000064691	Anxa5,Gfap
PMID:22022388	(2011) Identification of novel NPRAPDelta-catenin-interacting proteins and the direct association of NPRAP with dynamin 2.	2	24	1.92	0.0171	10090.ENSMUSP00000041347,10090.ENSMUSP00000088618	Ina,Dnm1
PMID:22046349	(2011) Toll-like receptor 3 regulates neural stem cell proliferation by modulating the Sonic Hedgehog pathway.	2	24	1.92	0.0171	10090.ENSMUSP00000029266,10090.ENSMUSP00000064691	Anxa5,Gfap
PMID:19270710	(2009) Molecular therapy of obesity and diabetes by a physiological autoregulatory approach.	2	24	1.92	0.0171	10090.ENSMUSP00000064691,10090.ENSMUSP00000066181	Gfap,Immt
PMID:18371079	(2008) Unique clustering of A-type potassium channels on different cell types of the main olfactory bulb.	2	24	1.92	0.0171	10090.ENSMUSP00000041347,10090.ENSMUSP00000064691	Ina,Gfap
PMID:18841879	(2008) Estrogen regulation of proteins in the rat ventromedial nucleus of the hypothalamus.	2	24	1.92	0.0171	10090.ENSMUSP00000022629,10090.ENSMUSP00000064691	Dpysl2,Gfap
PMID:17635636	(2007) Molecular and cellular key players in human islet transplantation.	2	24	1.92	0.0171	10090.ENSMUSP00000029078,10090.ENSMUSP00000029266	Car2,Anxa5
PMID:32005890	(2020) Hypoxia-inducible factor (HIF) prolyl hydroxylase inhibitors induce autophagy and have a protective effect in an in-vitro ischaemia model.	2	25	1.9	0.0177	10090.ENSMUSP00000029266,10090.ENSMUSP00000103267	Anxa5,Ldha
PMID:32070362	(2020) Iron oxides nanoparticles (IOs) exposed to magnetic field promote expression of osteogenic markers in osteoblasts through integrin alpha-3 (INTa-3) activation, inhibits osteoclasts activity and exerts anti-inflammatory action.	2	25	1.9	0.0177	10090.ENSMUSP00000029078,10090.ENSMUSP00000029266	Car2,Anxa5
PMID:30259514	(2019) Mitochondrial inner membrane protein, Mic60mitofilin in mammalian organ protection.	2	25	1.9	0.0177	10090.ENSMUSP00000066181,10090.ENSMUSP00000099819	Immt,Vdac1
PMID:31085323	(2019) Fumarate hydratase in cancer: A multifaceted tumour suppressor.	2	25	1.9	0.0177	10090.ENSMUSP00000023116,10090.ENSMUSP00000103267	Aco2,Ldha
PMID:31558707	(2019) Long non-coding RNA linc00645 promotes TGF-Beta-induced epithelial-mesenchymal transition by regulating miR-205-3p-ZEB1 axis in glioma.	2	25	1.9	0.0177	10090.ENSMUSP00000029266,10090.ENSMUSP00000064691	Anxa5,Gfap
PMID:29593557	(2018) 3,5-Diiodo-L-Thyronine Affects Structural and Metabolic Features of Skeletal Muscle Mitochondria in High-Fat-Diet Fed Rats Producing a Co-adaptation to the Glycolytic Fiber Phenotype.	2	25	1.9	0.0177	10090.ENSMUSP00000066181,10090.ENSMUSP00000099819	Immt,Vdac1
PMID:29724999	(2018) Repression of Septin9 and Septin2 suppresses tumor growth of human glioblastoma cells.	2	25	1.9	0.0177	10090.ENSMUSP00000029266,10090.ENSMUSP00000064691	Anxa5,Gfap
PMID:29776378	(2018) Differential induction of mutant SOD1 misfolding and aggregation by tau and Alfa-synuclein pathology.	2	25	1.9	0.0177	10090.ENSMUSP00000020630,10090.ENSMUSP00000088618	Hspa4,Dnm1
PMID:29805099	(2018) Aerobic Glycolysis Controls Myeloid-Derived Suppressor Cells and Tumor Immunity via a Specific CEBPB Isoform in Triple-Negative Breast Cancer.	2	25	1.9	0.0177	10090.ENSMUSP00000029266,10090.ENSMUSP00000103267	Anxa5,Ldha
PMID:29991718	(2018) Oncogenic addiction to high 26S proteasome level.	2	25	1.9	0.0177	10090.ENSMUSP00000029266,10090.ENSMUSP00000034848	Anxa5,Psma4
PMID:30287942	(2018) Tom20 senses iron-activated ROS signaling to promote melanoma cell pyroptosis.	2	25	1.9	0.0177	10090.ENSMUSP00000029266,10090.ENSMUSP00000099819	Anxa5,Vdac1
PMID:30446643	(2018) A hPSC-based platform to discover gene-environment interactions that impact human Beta-cell and dopamine neuron survival.	2	25	1.9	0.0177	10090.ENSMUSP00000004140,10090.ENSMUSP00000029266	Gstm1,Anxa5
PMID:27521960	(2017) A single cell level measurement of StAR expression and activity in adrenal cells.	2	25	1.9	0.0177	10090.ENSMUSP00000022293,10090.ENSMUSP00000099819	Vdac2,Vdac1
PMID:28341829	(2017) USP9X deubiquitylating enzyme maintains RAPTOR protein levels, mTORC1 signalling and proliferation in neural progenitors.	2	25	1.9	0.0177	10090.ENSMUSP00000029266,10090.ENSMUSP00000064691	Anxa5,Gfap
PMID:28380434	(2017) iNOS-derived nitric oxide promotes glycolysis by inducing pyruvate kinase M2 nuclear translocation in ovarian cancer.	2	25	1.9	0.0177	10090.ENSMUSP00000029266,10090.ENSMUSP00000103267	Anxa5,Ldha
PMID:28484372	(2017) Potential Involvement of Snail Members in Neuronal Survival and Astrocytic Migration during the Gecko Spinal Cord Regeneration.	2	25	1.9	0.0177	10090.ENSMUSP00000029266,10090.ENSMUSP00000064691	Anxa5,Gfap
PMID:28962651	(2017) Hexokinases link DJ-1 to the PINK1parkin pathway.	2	25	1.9	0.0177	10090.ENSMUSP00000064691,10090.ENSMUSP00000099819	Gfap,Vdac1
PMID:29125492	(2017) Towards an Understanding of Energy Impairment in Huntington's Disease Brain.	2	25	1.9	0.0177	10090.ENSMUSP00000099819,10090.ENSMUSP00000103267	Vdac1,Ldha
PMID:29163001	(2017) Implantation of 3D Constructs Embedded with Oral Mucosa-Derived Cells Induces Functional Recovery in Rats with Complete Spinal Cord Transection.	2	25	1.9	0.0177	10090.ENSMUSP00000064691,10090.ENSMUSP00000103267	Gfap,Ldha
PMID:29186695	(2017) Amyloid Accumulation Drives Proteome-wide Alterations in Mouse Models of Alzheimer's Disease-like Pathology.	2	25	1.9	0.0177	10090.ENSMUSP00000004140,10090.ENSMUSP00000025239	Gstm1,Bin1
PMID:27279226	(2016) The Brazilian Zika virus strain causes birth defects in experimental models.	2	25	1.9	0.0177	10090.ENSMUSP00000029266,10090.ENSMUSP00000064691	Anxa5,Gfap
PMID:27444277	(2016) Sensitivity of imatinib-resistant T315I BCR-ABL CML to a synergistic combination of ponatinib and forskolin treatment.	2	25	1.9	0.0177	10090.ENSMUSP00000007708,10090.ENSMUSP00000029266	Ppp2r1a,Anxa5
PMID:27571066	(2016) Sexually Dimorphic Gene Expression Associated with Growth and Reproduction of Tongue Sole (Cynoglossus semilaevis) Revealed by Brain Transcriptome Analysis.	2	25	1.9	0.0177	10090.ENSMUSP00000007708,10090.ENSMUSP00000022293	Ppp2r1a,Vdac2
PMID:27983596	(2016) Estrogenic Endocrine Disrupting Chemicals Influencing NRF1 Regulated Gene Networks in the Development of Complex Human Brain Diseases.	3	134	1.35	0.0177	10090.ENSMUSP00000022293,10090.ENSMUSP00000022629,10090.ENSMUSP00000025239	Vdac2,Dpysl2,Bin1
PMID:25782748	(2015) High throughput proteomic analysis and a comparative review identify the nuclear chaperone, Nucleophosmin among the common set of proteins modulated in Chikungunya virus infection.	2	25	1.9	0.0177	10090.ENSMUSP00000029266,10090.ENSMUSP00000034848	Anxa5,Psma4
PMID:29124194	(2015) Metabolic remodeling in human colorectal cancer and surrounding tissues: alterations in regulation of mitochondrial respiration and metabolic fluxes.	2	25	1.9	0.0177	10090.ENSMUSP00000022293,10090.ENSMUSP00000099819	Vdac2,Vdac1
PMID:25118697	(2014) The effect of lentivirus-mediated PSPN genetic engineering bone marrow mesenchymal stem cells on Parkinson's disease rat model.	2	25	1.9	0.0177	10090.ENSMUSP00000029266,10090.ENSMUSP00000064691	Anxa5,Gfap
PMID:25129075	(2014) Alzheimer's disease: early alterations in brain DNA methylation at ANK1, BIN1, RHBDF2 and other loci.	2	25	1.9	0.0177	10090.ENSMUSP00000025239,10090.ENSMUSP00000064691	Bin1,Gfap
PMID:25136295	(2014) Role of mitochondria ROS generation in ethanol-induced NLRP3 inflammasome activation and cell death in astroglial cells.	2	25	1.9	0.0177	10090.ENSMUSP00000029266,10090.ENSMUSP00000064691	Anxa5,Gfap
PMID:25321477	(2014) Glucose transporter 1-mediated glucose uptake is limiting for B-cell acute lymphoblastic leukemia anabolic metabolism and resistance to apoptosis.	2	25	1.9	0.0177	10090.ENSMUSP00000029266,10090.ENSMUSP00000103267	Anxa5,Ldha
PMID:24136222	(2013) Myotonic dystrophy protein kinase (DMPK) prevents ROS-induced cell death by assembling a hexokinase II-Src complex on the mitochondrial surface.	2	25	1.9	0.0177	10090.ENSMUSP00000029266,10090.ENSMUSP00000099819	Anxa5,Vdac1
PMID:22595367	(2012) Developmental cigarette smoke exposure: kidney proteome profile alterations in low birth weight pups.	2	25	1.9	0.0177	10090.ENSMUSP00000022293,10090.ENSMUSP00000029078	Vdac2,Car2
PMID:22804234	(2012) HSF1, a versatile factor in tumorogenesis.	2	25	1.9	0.0177	10090.ENSMUSP00000029266,10090.ENSMUSP00000103267	Anxa5,Ldha
PMID:21057530	(2011) Activated MEK cooperates with Ink4aArf loss or Akt activation to induce gliomas in vivo.	2	25	1.9	0.0177	10090.ENSMUSP00000029266,10090.ENSMUSP00000064691	Anxa5,Gfap
PMID:21274009	(2011) Derivation of neural precursor cells from human ES cells at 3% O(2) is efficient, enhances survival and presents no barrier to regional specification and functional differentiation.	2	25	1.9	0.0177	10090.ENSMUSP00000029266,10090.ENSMUSP00000064691	Anxa5,Gfap
PMID:21397011	(2011) Nuclear localization of pyruvate dehydrogenase complex-E2 (PDC-E2), a mitochondrial enzyme, and its role in signal transducer and activator of transcription 5 (STAT5)-dependent gene transcription.	2	25	1.9	0.0177	10090.ENSMUSP00000029266,10090.ENSMUSP00000099819	Anxa5,Vdac1
PMID:21439373	(2011) Proteomics for the discovery of nuclear bile acid receptor FXR targets.	2	25	1.9	0.0177	10090.ENSMUSP00000004140,10090.ENSMUSP00000029266	Gstm1,Anxa5
PMID:31861681	(2019) Overexpression of Mitochondrial IF1 Prevents Metastatic Disease of Colorectal Cancer by Enhancing Anoikis and Tumor Infiltration of NK Cells.	2	26	1.89	0.0184	10090.ENSMUSP00000029266,10090.ENSMUSP00000103267	Anxa5,Ldha
PMID:29458437	(2018) Ablation of caspase-1 protects against TBI-induced pyroptosis in vitro and in vivo.	2	26	1.89	0.0184	10090.ENSMUSP00000029266,10090.ENSMUSP00000064691	Anxa5,Gfap
PMID:29541451	(2018) Cancer cell metabolic plasticity allows resistance to NAMPT inhibition but invariably induces dependence on LDHA.	2	26	1.89	0.0184	10090.ENSMUSP00000029266,10090.ENSMUSP00000103267	Anxa5,Ldha
PMID:30333915	(2018) Toxicity of JQ1 in neuronal derivatives of human umbilical cord mesenchymal stem cells.	2	26	1.89	0.0184	10090.ENSMUSP00000029266,10090.ENSMUSP00000064691	Anxa5,Gfap
PMID:28174205	(2017) The VDAC2-BAK axis regulates peroxisomal membrane permeability.	2	26	1.89	0.0184	10090.ENSMUSP00000022293,10090.ENSMUSP00000099819	Vdac2,Vdac1
PMID:28659755	(2017) Osthole Stimulated Neural Stem Cells Differentiation into Neurons in an Alzheimer's Disease Cell Model via Upregulation of MicroRNA-9 and Rescued the Functional Impairment of Hippocampal Neurons in APPPS1 Transgenic Mice.	2	26	1.89	0.0184	10090.ENSMUSP00000029266,10090.ENSMUSP00000064691	Anxa5,Gfap
PMID:29262861	(2017) HSP90 promotes cell glycolysis, proliferation and inhibits apoptosis by regulating PKM2 abundance via Thr-328 phosphorylation in hepatocellular carcinoma.	2	26	1.89	0.0184	10090.ENSMUSP00000029266,10090.ENSMUSP00000103267	Anxa5,Ldha
PMID:29312526	(2017) Amyotrophic lateral sclerosis as a protein level, non-genomic disease: Therapy with S2RM exosome released molecules.	2	26	1.89	0.0184	10090.ENSMUSP00000020630,10090.ENSMUSP00000099819	Hspa4,Vdac1
PMID:27194588	(2016) The calcium sensor Copine-6 regulates spine structural plasticity and learning and memory.	2	26	1.89	0.0184	10090.ENSMUSP00000064691,10090.ENSMUSP00000073847	Gfap,Cpne6
PMID:25712056	(2015) Nrf2-dependent suppression of azoxymethanedextran sulfate sodium-induced colon carcinogenesis by the cinnamon-derived dietary factor cinnamaldehyde.	2	26	1.89	0.0184	10090.ENSMUSP00000029078,10090.ENSMUSP00000029266	Car2,Anxa5
PMID:25762445	(2015) Mitochondrial SSBP1 protects cells from proteotoxic stresses by potentiating stress-induced HSF1 transcriptional activity.	2	26	1.89	0.0184	10090.ENSMUSP00000022293,10090.ENSMUSP00000099819	Vdac2,Vdac1
PMID:25806004	(2015) VSNL1 Co-Expression Networks in Aging Include Calcium Signaling, Synaptic Plasticity, and Alzheimer's Disease Pathways.	2	26	1.89	0.0184	10090.ENSMUSP00000025239,10090.ENSMUSP00000053101	Bin1,Ppp3ca
PMID:26655840	(2015) Proteome Analysis of Renoprotection Mediated by a Novel Cyclic Helix B Peptide in Acute Kidney Injury.	2	26	1.89	0.0184	10090.ENSMUSP00000023116,10090.ENSMUSP00000029266	Aco2,Anxa5
PMID:24586258	(2014) Staurosporine and extracellular matrix proteins mediate the conversion of small cell lung carcinoma cells into a neuron-like phenotype.	2	26	1.89	0.0184	10090.ENSMUSP00000029266,10090.ENSMUSP00000064691	Anxa5,Gfap
PMID:24675226	(2014) Redox proteomics analysis of HNE-modified proteins in Down syndrome brain: clues for understanding the development of Alzheimer disease.	2	26	1.89	0.0184	10090.ENSMUSP00000022629,10090.ENSMUSP00000041347	Dpysl2,Ina
PMID:24740878	(2014) Parkinson's disease-linked mutations in VPS35 induce dopaminergic neurodegeneration.	2	26	1.89	0.0184	10090.ENSMUSP00000064691,10090.ENSMUSP00000088618	Gfap,Dnm1
PMID:24817082	(2014) Megakaryocytic differentiation of K562 cells induced by PMA reduced the activity of respiratory chain complex IV.	2	26	1.89	0.0184	10090.ENSMUSP00000029266,10090.ENSMUSP00000066181	Anxa5,Immt
PMID:25242333	(2014) A cell engineering strategy to enhance the safety of stem cell therapies.	2	26	1.89	0.0184	10090.ENSMUSP00000064691,10090.ENSMUSP00000103267	Gfap,Ldha
PMID:23831863	(2013) Chemokine contribution to neuropathic pain: respective induction of CXCL1 and CXCR2 in spinal cord astrocytes and neurons.	2	26	1.89	0.0184	10090.ENSMUSP00000064691,10090.ENSMUSP00000097874	Gfap,Prkcg
PMID:22138129	(2012) Antioxidants in Huntington's disease.	2	26	1.89	0.0184	10090.ENSMUSP00000064691,10090.ENSMUSP00000099819	Gfap,Vdac1
PMID:20197401	(2010) Sorafenib inhibits STAT3 activation to enhance TRAIL-mediated apoptosis in human pancreatic cancer cells.	2	26	1.89	0.0184	10090.ENSMUSP00000022293,10090.ENSMUSP00000029266	Vdac2,Anxa5
PMID:20824095	(2010) Suppression of lung tumorigenesis by leucine zipperEF hand-containing transmembrane-1.	2	26	1.89	0.0184	10090.ENSMUSP00000029266,10090.ENSMUSP00000066181	Anxa5,Immt
PMID:20883745	(2010) An adenylyl cyclase signaling pathway predicts direct dopaminergic input to vestibular hair cells.	2	26	1.89	0.0184	10090.ENSMUSP00000053101,10090.ENSMUSP00000114144	Ppp3ca,Gnao1
PMID:20981002	(2010) Breaking barriers in the genomics and pharmacogenetics of drug addiction.	2	26	1.89	0.0184	10090.ENSMUSP00000034848,10090.ENSMUSP00000088618	Psma4,Dnm1
PMID:18948188	(2009) p21(Cip1) protects against oxidative stress by suppressing ER-dependent activation of mitochondrial death pathways.	2	26	1.89	0.0184	10090.ENSMUSP00000029266,10090.ENSMUSP00000099819	Anxa5,Vdac1
PMID:19284549	(2009) Gz mediates the long-lasting desensitization of brain CB1 receptors and is essential for cross-tolerance with morphine.	2	26	1.89	0.0184	10090.ENSMUSP00000097874,10090.ENSMUSP00000114144	Prkcg,Gnao1
PMID:19383089	(2009) Olfactory receptors: G protein-coupled receptors and beyond.	2	26	1.89	0.0184	10090.ENSMUSP00000029078,10090.ENSMUSP00000114144	Car2,Gnao1
PMID:17854500	(2007) Molecular evolution of type VI intermediate filament proteins.	2	26	1.89	0.0184	10090.ENSMUSP00000041347,10090.ENSMUSP00000064691	Ina,Gfap
PMID:10613908	(1999) An actin-binding protein of the Sla2Huntingtin interacting protein 1 family is a novel component of clathrin-coated pits and vesicles.	2	26	1.89	0.0184	10090.ENSMUSP00000025239,10090.ENSMUSP00000088618	Bin1,Dnm1
PMID:32094324	(2020) Discovery of suppressors of CRMP2 phosphorylation reveals compounds that mimic the behavioral effects of lithium on amphetamine-induced hyperlocomotion.	2	27	1.87	0.0193	10090.ENSMUSP00000022629,10090.ENSMUSP00000064691	Dpysl2,Gfap
PMID:32151798	(2020) Microtubule associated protein 9 inhibits liver tumorigenesis by suppressing ERCC3.	2	27	1.87	0.0193	10090.ENSMUSP00000029266,10090.ENSMUSP00000103267	Anxa5,Ldha
PMID:30336354	(2019) Monoamine oxidase-A promotes protective autophagy in human SH-SY5Y neuroblastoma cells through Bcl-2 phosphorylation.	2	27	1.87	0.0193	10090.ENSMUSP00000066181,10090.ENSMUSP00000103267	Immt,Ldha
PMID:30770778	(2019) Exosomes from glioma cells induce a tumor-like phenotype in mesenchymal stem cells by activating glycolysis.	2	27	1.87	0.0193	10090.ENSMUSP00000064691,10090.ENSMUSP00000099819	Gfap,Vdac1
PMID:30788085	(2019) Extracellular vesicles derived from cancer-associated fibroblasts induce the migration and invasion of oral squamous cell carcinoma.	2	27	1.87	0.0193	10090.ENSMUSP00000029266,10090.ENSMUSP00000103267	Anxa5,Ldha
PMID:31114755	(2019) ATP1A1 Integrates AKT and ERK Signaling via Potential Interaction With Src to Promote Growth and Survival in Glioma Stem Cells.	2	27	1.87	0.0193	10090.ENSMUSP00000029266,10090.ENSMUSP00000064691	Anxa5,Gfap
PMID:31209329	(2019) Short exposure to cold atmospheric plasma induces senescence in human skin fibroblasts and adipose mesenchymal stromal cells.	2	27	1.87	0.0193	10090.ENSMUSP00000029266,10090.ENSMUSP00000103267	Anxa5,Ldha
PMID:31408457	(2019) Cell-autonomous and non-cell autonomous effects of neuronal BIN1 loss in vivo.	2	27	1.87	0.0193	10090.ENSMUSP00000025239,10090.ENSMUSP00000064691	Bin1,Gfap
PMID:31443721	(2019) ITCH-dependent proteasomal degradation of c-FLIP induced by the anti-HER3 antibody 9F7-F11 promotes DR5caspase 8-mediated apoptosis of tumor cells.	2	27	1.87	0.0193	10090.ENSMUSP00000029266,10090.ENSMUSP00000066181	Anxa5,Immt
PMID:28980850	(2018) Rilmenidine promotes MTOR-independent autophagy in the mutant SOD1 mouse model of amyotrophic lateral sclerosis without slowing disease progression.	2	27	1.87	0.0193	10090.ENSMUSP00000064691,10090.ENSMUSP00000099819	Gfap,Vdac1
PMID:29581427	(2018) TRIM11 activates the proteasome and promotes overall protein degradation by regulating USP14.	2	27	1.87	0.0193	10090.ENSMUSP00000029266,10090.ENSMUSP00000034848	Anxa5,Psma4
PMID:29713325	(2018) Are Anti-Retinal Autoantibodies a Cause or a Consequence of Retinal Degeneration in Autoimmune Retinopathies?	2	27	1.87	0.0193	10090.ENSMUSP00000022629,10090.ENSMUSP00000029078	Dpysl2,Car2
PMID:29748581	(2018) Leptin increases mitochondrial OPA1 via GSK3-mediated OMA1 ubiquitination to enhance therapeutic effects of mesenchymal stem cell transplantation.	2	27	1.87	0.0193	10090.ENSMUSP00000029266,10090.ENSMUSP00000066181	Anxa5,Immt
PMID:28075409	(2017) The HIV-1 Vpr Protein: A Multifaceted Target for Therapeutic Intervention.	2	27	1.87	0.0193	10090.ENSMUSP00000022293,10090.ENSMUSP00000099819	Vdac2,Vdac1
PMID:28938016	(2017) A feed-forward regulation of endothelin receptors by c-Jun in human non-pigmented ciliary epithelial cells and retinal ganglion cells.	2	27	1.87	0.0193	10090.ENSMUSP00000029266,10090.ENSMUSP00000064691	Anxa5,Gfap
PMID:26743088	(2016) Regulation of glucose metabolism by p62SQSTM1 through HIF1Alfa.	2	27	1.87	0.0193	10090.ENSMUSP00000099819,10090.ENSMUSP00000103267	Vdac1,Ldha
PMID:27488240	(2016) Predominant expression of Alzheimer's disease-associated BIN1 in mature oligodendrocytes and localization to white matter tracts.	2	27	1.87	0.0193	10090.ENSMUSP00000025239,10090.ENSMUSP00000064691	Bin1,Gfap
PMID:25670950	(2015) Profiling of Proteins Regulated by Venlafaxine during Neural Differentiation of Human Cells.	2	27	1.87	0.0193	10090.ENSMUSP00000022629,10090.ENSMUSP00000064691	Dpysl2,Gfap
PMID:26440282	(2015) AMPK Protects Leukemia-Initiating Cells in Myeloid Leukemias from Metabolic Stress in the Bone Marrow.	2	27	1.87	0.0193	10090.ENSMUSP00000029266,10090.ENSMUSP00000103267	Anxa5,Ldha
PMID:26870803	(2015) Stress Granules Modulate SYK to Cause Microglial Cell Dysfunction in Alzheimer's Disease.	2	27	1.87	0.0193	10090.ENSMUSP00000029266,10090.ENSMUSP00000064691	Anxa5,Gfap
PMID:24844465	(2014) Impaired selenoprotein expression in brain triggers striatal neuronal loss leading to co-ordination defects in mice.	2	27	1.87	0.0193	10090.ENSMUSP00000004140,10090.ENSMUSP00000064691	Gstm1,Gfap
PMID:25043464	(2014) PLXNA4 is associated with Alzheimer disease and modulates tau phosphorylation.	2	27	1.87	0.0193	10090.ENSMUSP00000022629,10090.ENSMUSP00000025239	Dpysl2,Bin1
PMID:25503986	(2014) Moderate hypoxia induces Beta-cell dysfunction with HIF-1-independent gene expression changes.	2	27	1.87	0.0193	10090.ENSMUSP00000029266,10090.ENSMUSP00000103267	Anxa5,Ldha
PMID:23874836	(2013) Silencing of Pokemon enhances caspase-dependent apoptosis via fas- and mitochondria-mediated pathways in hepatocellular carcinoma cells.	2	27	1.87	0.0193	10090.ENSMUSP00000029266,10090.ENSMUSP00000066181	Anxa5,Immt
PMID:24367541	(2013) Pre-symptomatic activation of antioxidant responses and alterations in glucose and pyruvate metabolism in Niemann-Pick Type C1-deficient murine brain.	2	27	1.87	0.0193	10090.ENSMUSP00000099819,10090.ENSMUSP00000103267	Vdac1,Ldha
PMID:22768104	(2012) 6-Shogaol induces apoptosis in human hepatocellular carcinoma cells and exhibits anti-tumor activity in vivo through endoplasmic reticulum stress.	2	27	1.87	0.0193	10090.ENSMUSP00000022293,10090.ENSMUSP00000029266	Vdac2,Anxa5
PMID:22792227	(2012) Hippocampal CA1 transcriptional profile of sleep deprivation: relation to aging and stress.	3	141	1.33	0.0193	10090.ENSMUSP00000020630,10090.ENSMUSP00000025239,10090.ENSMUSP00000064691	Hspa4,Bin1,Gfap
PMID:22891161	(2012) Reversible adaptive plasticity: a mechanism for neuroblastoma cell heterogeneity and chemo-resistance.	2	27	1.87	0.0193	10090.ENSMUSP00000029266,10090.ENSMUSP00000064691	Anxa5,Gfap
PMID:23166812	(2012) A quantitative proteomic profile of the Nrf2-mediated antioxidant response of macrophages to oxidized LDL determined by multiplexed selected reaction monitoring.	2	27	1.87	0.0193	10090.ENSMUSP00000004140,10090.ENSMUSP00000103267	Gstm1,Ldha
PMID:21414784	(2011) 169th ENMC International Workshop Rare Structural Congenital Myopathies 6-8 November 2009, Naarden, The Netherlands.	2	27	1.87	0.0193	10090.ENSMUSP00000025239,10090.ENSMUSP00000064691	Bin1,Gfap
PMID:19941935	(2010) Loss of SIMPL compromises TNF-alpha-dependent survival of hematopoietic progenitors.	2	27	1.87	0.0193	10090.ENSMUSP00000029078,10090.ENSMUSP00000029266	Car2,Anxa5
PMID:20075391	(2010) GSK690693 delays tumor onset and progression in genetically defined mouse models expressing activated Akt.	2	27	1.87	0.0193	10090.ENSMUSP00000007708,10090.ENSMUSP00000029266	Ppp2r1a,Anxa5
PMID:19341702	(2009) Ca(2+) transfer from the ER to mitochondria: when, how and why.	2	27	1.87	0.0193	10090.ENSMUSP00000022293,10090.ENSMUSP00000099819	Vdac2,Vdac1
PMID:18431473	(2008) Treg depletion inhibits efficacy of cancer immunotherapy: implications for clinical trials.	2	27	1.87	0.0193	10090.ENSMUSP00000029266,10090.ENSMUSP00000064691	Anxa5,Gfap
PMID:17935626	(2007) LIF promotes neurogenesis and maintains neural precursors in cell populations derived from spiral ganglion stem cells.	2	27	1.87	0.0193	10090.ENSMUSP00000029266,10090.ENSMUSP00000064691	Anxa5,Gfap
PMID:31943789	(2020) Inhibition of Sema4DPlexinB1 signaling alleviates vascular dysfunction in diabetic retinopathy.	2	28	1.85	0.0201	10090.ENSMUSP00000029266,10090.ENSMUSP00000064691	Anxa5,Gfap
PMID:32004865	(2020) MicroRNA134 of Ventral Hippocampus Is Involved in Cocaine Extinction-Induced Anxiety-like and Depression-like Behaviors in Mice.	2	28	1.85	0.0201	10090.ENSMUSP00000064691,10090.ENSMUSP00000114144	Gfap,Gnao1
PMID:32150829	(2020) PINK1Parkin Mediated Mitophagy, Ca2+ Signalling, and ER-Mitochondria Contacts in Parkinson's Disease.	2	28	1.85	0.0201	10090.ENSMUSP00000066181,10090.ENSMUSP00000099819	Immt,Vdac1
PMID:30755224	(2019) PRIMA-1MET-induced neuroblastoma cell death is modulated by p53 and mycn through glutathione level.	2	28	1.85	0.0201	10090.ENSMUSP00000004140,10090.ENSMUSP00000029266	Gstm1,Anxa5
PMID:30767071	(2019) The functional impact of G protein-coupled receptor 142 (Gpr142) on pancreatic Beta-cell in rodent.	2	28	1.85	0.0201	10090.ENSMUSP00000022293,10090.ENSMUSP00000099819	Vdac2,Vdac1
PMID:30886672	(2019) Nitric Oxide Influences HSV-1-Induced Neuroinflammation.	2	28	1.85	0.0201	10090.ENSMUSP00000029266,10090.ENSMUSP00000064691	Anxa5,Gfap
PMID:31060906	(2019) Potent anti-tumor efficacy of palbociclib in treatment-naive H3.3K27M-mutant diffuse intrinsic pontine glioma.	2	28	1.85	0.0201	10090.ENSMUSP00000029266,10090.ENSMUSP00000064691	Anxa5,Gfap
PMID:29127121	(2018) Protein Kinase C Epsilon Is a Key Regulator of Mitochondrial Redox Homeostasis in Acute Myeloid Leukemia.	2	28	1.85	0.0201	10090.ENSMUSP00000029266,10090.ENSMUSP00000099819	Anxa5,Vdac1
PMID:29317699	(2018) Inflammatory Proteomic Network Analysis of Statin-treated and Lipopolysaccharide-activated Macrophages.	2	28	1.85	0.0201	10090.ENSMUSP00000020630,10090.ENSMUSP00000029266	Hspa4,Anxa5
PMID:29563864	(2018) Pathophysiological Consequences of Neuronal Alfa-Synuclein Overexpression: Impacts on Ion Homeostasis, Stress Signaling, Mitochondrial Integrity, and Electrical Activity.	2	28	1.85	0.0201	10090.ENSMUSP00000029266,10090.ENSMUSP00000099819	Anxa5,Vdac1
[truncated: 450 more rows]

[truncated: 5 more sheets: enrichment.NetworkNeighborAL, enrichment.Keyword, enrichment.Pfam, enrichment.InterPro, enrichment.SMART]
